# Supplementary material for: Integrated analysis of cervical squamous cell carcinoma cohorts from three continents reveals conserved subtypes of prognostic significance
Source: Nat Commun. 2022 Oct 7;13:5818. doi: 10.1038/s41467-022-33544-x (PMC9547055; doi:10.1038/s41467-022-33544-x)
Supplement: Supplementary file 5 — Supplementary Data 1 [file 41467_2022_33544_MOESM5_ESM.xlsx]

## Sheet: Supplementary Data 1
Supplementary Data 1 - Clinical and pathaologic characteristics of TCGA squamous cervical cancer cohort samples
Patient ID	Age Range	Histological Diagnosis	Tumour Grade	Stage	Stage Breakdown	HPV Type	HPV Clade	Vital Status	Days to Last Follow Up	5 Year Vital Status	5 Year survival	Keratinisation Status	Cluster
TCGA-4J-AA1J	30-34	Cervical Squamous Cell Carcinoma	G3	Stage I	Stage IB2	HPV18	Alpha 7	Alive	542	Alive	1.48392	Unknown	C1
TCGA-BI-A0VR	50-54	Cervical Squamous Cell Carcinoma	G3	Stage III	Stage IIIB	HPV16	Alpha 9	Alive	1505	Alive	4.12047	Unknown	C1
TCGA-BI-A0VS	45-49	Cervical Squamous Cell Carcinoma	G3	Stage I	Stage IB	HPV16	Alpha 9	Alive	1735	Alive	4.75017	Unknown	C2
TCGA-BI-A20A	45-49	Cervical Squamous Cell Carcinoma	G3	Stage I	Stage IB1	HPV16	Alpha 9	Alive	720	Alive	1.97125	Unknown	C1
TCGA-C5-A0TN	20-24	Cervical Squamous Cell Carcinoma	G3	Stage I	Stage IB2	HPV16	Alpha 9	Dead	348	Dead	0.952772	Keratinised	C2
TCGA-C5-A1BE	60-64	Cervical Squamous Cell Carcinoma	G2	Stage I	Stage IB2	HPV16	Alpha 9	Dead	2094	Alive	5	Non-Keratinised	C1
TCGA-C5-A1BF	45-49	Cervical Squamous Cell Carcinoma	G1	Stage I	Stage IB	HPV18	Alpha 7	Dead	570	Dead	1.56057	Unknown	C2
TCGA-C5-A1BI	30-34	Cervical Squamous Cell Carcinoma	G2	Stage III	Stage IIIB	HPV16	Alpha 9	Alive	1112	Alive	3.04449	Unknown	C1
TCGA-C5-A1BJ	30-34	Cervical Squamous Cell Carcinoma	G2	Stage II	Stage IIB	HPV16	Alpha 9	Alive	4385	Alive	5	Unknown	C1
TCGA-C5-A1BK	35-39	Cervical Squamous Cell Carcinoma	G2	Stage I	Stage IB	HPV16	Alpha 9	Alive	5385	Alive	5	Unknown	C1
TCGA-C5-A1BL	30-34	Cervical Squamous Cell Carcinoma	G2	Stage I	Stage IB	HPV16	Alpha 9	Alive	5271	Alive	5	Unknown	C1
TCGA-C5-A1BM	75-79	Cervical Squamous Cell Carcinoma	G2	Stage I	Stage IB	HPV18	Alpha 7	Dead	2520	Alive	5	Unknown	C1
TCGA-C5-A1BN	25-29	Cervical Squamous Cell Carcinoma	G3	Stage I	Stage IB2	HPV45	Alpha 7	Dead	166	Dead	0.454483	Unknown	C2
TCGA-C5-A1BQ	65-69	Cervical Squamous Cell Carcinoma	G2	Stage III	Stage IIIB	HPV31	Alpha 9	Dead	604	Dead	1.65366	Keratinised	C1
TCGA-C5-A1M5	50-54	Cervical Squamous Cell Carcinoma	G2	Stage I	Stage IB	HPV33	Alpha 9	Dead	2052	Alive	5	Unknown	C1
TCGA-C5-A1M6	55-59	Cervical Squamous Cell Carcinoma	G3	Stage II	Stage IIB	HPV18	Alpha 7	Dead	955	Dead	2.61465	Unknown	C2
TCGA-C5-A1M7	35-39	Cervical Squamous Cell Carcinoma	G2	Stage I	Stage IB	HPV18	Alpha 7	Alive	1409	Alive	3.85763	Unknown	C1
TCGA-C5-A1M8	40-44	Cervical Squamous Cell Carcinoma	G2	Stage I	Stage IB1	HPV16	Alpha 9	Alive	919	Alive	2.51608	Unknown	C1
TCGA-C5-A1MF	45-49	Cervical Squamous Cell Carcinoma	G2	Stage I	Stage IB2	HPV45	Alpha 7	Alive	1617	Alive	4.4271	Unknown	C2
TCGA-C5-A1MH	70-74	Cervical Squamous Cell Carcinoma	G3	Stage III	Stage IIIB	HPV16	Alpha 9	Dead	1186	Dead	3.24709	Unknown	C1
TCGA-C5-A1MI	50-54	Cervical Squamous Cell Carcinoma	G2	Stage I	Stage IB1	HPV18	Alpha 7	Dead	1083	Dead	2.96509	Unknown	C1
TCGA-C5-A1MK	75-79	Cervical Squamous Cell Carcinoma	G3	Stage III	Stage IIIB	HPV58	Alpha 9	Dead	74	Dead	0.202601	Unknown	C1
TCGA-C5-A1ML	45-49	Cervical Squamous Cell Carcinoma	G3	Stage I	Stage IB2	HPV16	Alpha 9	Dead	636	Dead	1.74127	Unknown	C1
TCGA-C5-A1MN	40-44	Cervical Squamous Cell Carcinoma	G2	Stage III	Stage IIIB	HPV16	Alpha 9	Dead	1245	Dead	3.40862	Unknown	C2
TCGA-C5-A1MP	30-34	Cervical Squamous Cell Carcinoma	G3	Stage I	Stage IB2	HPV16	Alpha 9	Alive	109	Alive	0.298426	Unknown	C1
TCGA-C5-A2LT	35-39	Cervical Squamous Cell Carcinoma	G3	Stage I	Stage IB	HPV70	Alpha 7	Alive	2226	Alive	5	Keratinised	C2
TCGA-C5-A2LV	35-39	Cervical Squamous Cell Carcinoma	G3	Stage I	Stage IB	HPV16	Alpha 9	Alive	2234	Alive	5	Unknown	C2
TCGA-C5-A2LX	50-54	Cervical Squamous Cell Carcinoma	G2	Stage I	Stage IB1	HPV16	Alpha 9	Alive	2526	Alive	5	Unknown	C1
TCGA-C5-A2LY	30-34	Cervical Squamous Cell Carcinoma	G2	Stage I	Stage IB1	HPV16	Alpha 9	Alive	2383	Alive	5	Unknown	C1
TCGA-C5-A2LZ	65-69	Cervical Squamous Cell Carcinoma	G2	Stage III	Stage IIIB	HPV16	Alpha 9	Dead	3046	Alive	5	Unknown	C1
TCGA-C5-A3HD	50-54	Cervical Squamous Cell Carcinoma	G2	Stage II	Stage IIB	HPV16	Alpha 9	Alive	1582	Alive	4.33128	Unknown	C2
TCGA-C5-A3HE	40-44	Cervical Squamous Cell Carcinoma	G3	Stage I	Stage IB2	HPV18	Alpha 7	Alive	548	Alive	1.50034	Unknown	C2
TCGA-C5-A3HL	75-79	Cervical Squamous Cell Carcinoma	G2	Stage I	Stage IB2	HPV16	Alpha 9	Alive	621	Alive	1.70021	Keratinised	C1
TCGA-C5-A7CG	55-59	Cervical Squamous Cell Carcinoma	G2	Stage I	Stage IB	HPV52	Alpha 9	Alive	6408	Alive	5	Unknown	C1
TCGA-C5-A7CH	40-44	Cervical Squamous Cell Carcinoma	G2	Stage II	Stage IIB	HPV16	Alpha 9	Alive	4694	Alive	5	Unknown	C1
TCGA-C5-A7CJ	40-44	Cervical Squamous Cell Carcinoma	G2	Stage II	Stage IIA	HPV16	Alpha 9	Dead	3097	Alive	5	Keratinised	C1
TCGA-C5-A7CK	55-59	Cervical Squamous Cell Carcinoma	G2	Stage IV	Stage IVA	HPV16	Alpha 9	Dead	4086	Alive	5	Unknown	C1
TCGA-C5-A7CL	45-49	Cervical Squamous Cell Carcinoma	G2	Stage III	Stage IIIB	HPV16	Alpha 9	Dead	471	Dead	1.28953	Unknown	C1
TCGA-C5-A7CO	65-69	Cervical Squamous Cell Carcinoma	G2	Stage I	Stage IB2	HPV31	Alpha 9	Alive	4482	Alive	5	Unknown	C1
TCGA-C5-A7UC	45-49	Cervical Squamous Cell Carcinoma	G3	Stage I	Stage IB	HPV45	Alpha 7	Dead	523	Dead	1.4319	Unknown	C2
TCGA-C5-A7UE	45-49	Cervical Squamous Cell Carcinoma	G2	Stage I	Stage IB1	HPV16	Alpha 9	Alive	4738	Alive	5	Unknown	C1
TCGA-C5-A7UH	55-59	Cervical Squamous Cell Carcinoma	G3	Stage III	Stage IIIB	HPV16	Alpha 9	Alive	3988	Alive	5	Unknown	C1
TCGA-C5-A7UI	40-44	Cervical Squamous Cell Carcinoma	G3	Stage I	Stage IB1	HPV33	Alpha 9	Dead	2888	Alive	5	Unknown	C1
TCGA-C5-A7X3	70-74	Cervical Squamous Cell Carcinoma	G2	Stage III	Stage IIIB	HPV45	Alpha 7	Dead	284	Dead	0.77755	Unknown	C2
TCGA-C5-A7X5	70-74	Cervical Squamous Cell Carcinoma	G3	Stage IV	Stage IVB	HPV35	Alpha 9	Dead	414	Dead	1.13347	Unknown	C2
TCGA-C5-A7XC	25-29	Cervical Squamous Cell Carcinoma	G2	Stage I	Stage IB1	HPV16	Alpha 9	Alive	1551	Alive	4.24641	Unknown	C1
TCGA-C5-A8XH	35-39	Cervical Squamous Cell Carcinoma	Not Available	Stage I	Stage IB1	HPV16	Alpha 9	Dead	1394	Dead	3.81656	Unknown	C1
TCGA-C5-A8XI	65-69	Cervical Squamous Cell Carcinoma	G3	Stage I	Stage IB2	HPV52	Alpha 9	Alive	254	Alive	0.695414	Unknown	C1
TCGA-C5-A8XJ	70-74	Cervical Squamous Cell Carcinoma	Not Available	Stage I	Stage IB	HPV33	Alpha 9	Alive	4467	Alive	5	Unknown	C1
TCGA-C5-A8XK	30-34	Cervical Squamous Cell Carcinoma	G3	Not Available	--	HPV16	Alpha 9	Alive	3039	Alive	5	Unknown	C2
TCGA-C5-A8YR	55-59	Cervical Squamous Cell Carcinoma	G3	Stage I	Stage IB	HPV45	Alpha 7	Dead	837	Dead	2.29158	Unknown	C2
TCGA-C5-A8ZZ	40-44	Cervical Squamous Cell Carcinoma	G2	Stage II	Stage IIB	HPV16	Alpha 9	Alive	636	Alive	1.74127	Unknown	C1
TCGA-C5-A901	40-44	Cervical Squamous Cell Carcinoma	G2	Not Available	--	HPV16	Alpha 9	Alive	518	Alive	1.41821	Unknown	C1
TCGA-C5-A902	35-39	Cervical Squamous Cell Carcinoma	G3	Stage I	Stage IB2	HPV16	Alpha 9	Alive	149	Alive	0.40794	Unknown	C2
TCGA-C5-A905	35-39	Cervical Squamous Cell Carcinoma	G2	Stage I	Stage IB	HPV16	Alpha 9	Alive	4879	Alive	5	Unknown	C1
TCGA-C5-A907	45-49	Cervical Squamous Cell Carcinoma	G2	Stage I	Stage IB2	HPV18	Alpha 7	Alive	448	Alive	1.22656	Unknown	C2
TCGA-DG-A2KJ	50-54	Cervical Squamous Cell Carcinoma	G3	Stage III	Stage IIIB	HPV18	Alpha 7	Alive	2893	Alive	5	Non-Keratinised	C1
TCGA-DG-A2KK	50-54	Cervical Squamous Cell Carcinoma	G3	Stage III	Stage IIIB	HPV16	Alpha 9	Alive	2496	Alive	5	Unknown	C1
TCGA-DG-A2KL	50-54	Cervical Squamous Cell Carcinoma	G1	Stage II	Stage IIA	HPV16	Alpha 9	Alive	1367	Alive	3.74264	Keratinised	C1
TCGA-DG-A2KM	45-49	Cervical Squamous Cell Carcinoma	G2	Stage I	Stage IB1	HPV16	Alpha 9	Alive	1946	Alive	5	Unknown	C1
TCGA-DR-A0ZL	50-54	Cervical Squamous Cell Carcinoma	G3	Stage I	Stage IB	HPV16	Alpha 9	Alive	2669	Alive	5	Unknown	C1
TCGA-DS-A0VK	45-49	Cervical Squamous Cell Carcinoma	G3	Stage I	Stage IB	HPV16	Alpha 9	Dead	1118	Dead	3.06092	Unknown	C1
TCGA-DS-A0VL	25-29	Cervical Squamous Cell Carcinoma	G2	Stage I	Stage IB	HPV16	Alpha 9	Dead	1692	Dead	4.63244	Unknown	C1
TCGA-DS-A0VM	50-54	Cervical Squamous Cell Carcinoma	G3	Stage I	Stage IB	HPV16	Alpha 9	Alive	3589	Alive	5	Unknown	C1
TCGA-DS-A0VN	45-49	Cervical Squamous Cell Carcinoma	G2	Stage I	Stage IB	HPV16	Alpha 9	Alive	3609	Alive	5	Unknown	C1
TCGA-DS-A1O9	75-79	Cervical Squamous Cell Carcinoma	G3	Stage IV	Stage IVA	HPV34	Alpha 11	Dead	266	Dead	0.728268	Unknown	C1
TCGA-DS-A1OA	75-79	Cervical Squamous Cell Carcinoma	G3	Stage I	Stage IB	HPV58	Alpha 9	Dead	879	Dead	2.40657	Unknown	C1
TCGA-DS-A1OB	45-49	Cervical Squamous Cell Carcinoma	G2	Stage I	Stage IB	HPV31	Alpha 9	Dead	861	Dead	2.35729	Unknown	C1
TCGA-DS-A1OC	45-49	Cervical Squamous Cell Carcinoma	G2	Stage I	Stage IB	HPV16	Alpha 9	Alive	376	Alive	1.02943	Unknown	C1
TCGA-DS-A1OD	45-49	Cervical Squamous Cell Carcinoma	G3	Stage I	Stage IB1	HPV16	Alpha 9	Alive	3874	Alive	5	Unknown	C1
TCGA-DS-A3LQ	45-49	Cervical Squamous Cell Carcinoma	G3	Stage III	Stage IIIB	HPV69	Alpha 5	Alive	699	Alive	1.91376	Unknown	C1
TCGA-DS-A5RQ	80-84	Cervical Squamous Cell Carcinoma	G2	Stage I	Stage IB1	HPV16	Alpha 9	Alive	512	Alive	1.40178	Unknown	C1
TCGA-DS-A7WI	40-44	Cervical Squamous Cell Carcinoma	G2	Stage II	Stage IIA2	HPV16	Alpha 9	Dead	252	Dead	0.689938	Unknown	C2
TCGA-EA-A1QS	45-49	Cervical Squamous Cell Carcinoma	G2	Stage I	Stage IB1	HPV68	Alpha 7	Alive	1203	Alive	3.29363	Non-Keratinised	C2
TCGA-EA-A1QT	45-49	Cervical Squamous Cell Carcinoma	G2	Stage I	Stage IB	HPV16	Alpha 9	Alive	1243	Alive	3.40315	Non-Keratinised	C1
TCGA-EA-A3HQ	60-64	Cervical Squamous Cell Carcinoma	G2	Stage II	Stage II	HPV16	Alpha 9	Alive	1136	Alive	3.1102	Unknown	C1
TCGA-EA-A3HR	55-59	Cervical Squamous Cell Carcinoma	G2	Stage II	Stage II	HPV34	Alpha 11	Alive	940	Alive	2.57358	Unknown	C1
TCGA-EA-A3HS	35-39	Cervical Squamous Cell Carcinoma	G1	Stage I	Stage IB	HPV16	Alpha 9	Alive	959	Alive	2.6256	Unknown	C1
TCGA-EA-A3HT	65-69	Cervical Squamous Cell Carcinoma	G1	Stage I	Stage IB	HPV16	Alpha 9	Alive	954	Alive	2.61191	Unknown	C1
TCGA-EA-A3HU	40-44	Cervical Squamous Cell Carcinoma	G2	Stage II	Stage II	HPV16	Alpha 9	Alive	1013	Alive	2.77344	Unknown	C1
TCGA-EA-A3QD	55-59	Cervical Squamous Cell Carcinoma	G3	Stage III	Stage IIIB	HPV16	Alpha 9	Alive	397	Alive	1.08693	Unknown	C1
TCGA-EA-A3QE	45-49	Cervical Squamous Cell Carcinoma	G2	Stage I	Stage IB	HPV16	Alpha 9	Alive	761	Alive	2.0835	Non-Keratinised	C1
TCGA-EA-A3Y4	40-44	Cervical Squamous Cell Carcinoma	G3	Stage I	Stage IB	HPV45	Alpha 7	Alive	1122	Alive	3.07187	Unknown	C2
TCGA-EA-A411	50-54	Cervical Squamous Cell Carcinoma	G2	Stage I	Stage IB1	HPV16	Alpha 9	Alive	747	Alive	2.04517	Unknown	C1
TCGA-EA-A439	50-54	Cervical Squamous Cell Carcinoma	G3	Stage II	Stage IIA1	HPV18	Alpha 7	Alive	965	Alive	2.64203	Unknown	C1
TCGA-EA-A43B	40-44	Cervical Squamous Cell Carcinoma	G2	Stage I	Stage IB1	HPV16	Alpha 9	Alive	791	Alive	2.16564	Keratinised	C2
TCGA-EA-A44S	30-34	Cervical Squamous Cell Carcinoma	G2	Stage III	Stage IIIB	HPV16	Alpha 9	Alive	369	Alive	1.01027	Unknown	C1
TCGA-EA-A50E	45-49	Cervical Squamous Cell Carcinoma	G2	Stage IV	Stage IVA	HPV16	Alpha 9	Dead	227	Dead	0.621492	Non-Keratinised	C1
TCGA-EA-A5FO	55-59	Cervical Squamous Cell Carcinoma	G2	Stage I	Stage IB1	HPV16	Alpha 9	Alive	815	Alive	2.23135	Unknown	C1
TCGA-EA-A5O9	35-39	Cervical Squamous Cell Carcinoma	G2	Stage I	Stage IB2	HPV16	Alpha 9	Alive	788	Alive	2.15743	Unknown	C1
TCGA-EA-A5ZD	40-44	Cervical Squamous Cell Carcinoma	G2	Stage I	Stage IB1	HPV58	Alpha 9	Alive	830	Alive	2.27242	Unknown	C1
TCGA-EA-A5ZE	50-54	Cervical Squamous Cell Carcinoma	G3	Stage I	Stage IB1	HPV59	Alpha 7	Alive	829	Alive	2.26968	Unknown	C2
TCGA-EA-A5ZF	55-59	Cervical Squamous Cell Carcinoma	G2	Stage I	Stage IB1	HPV18	Alpha 7	Alive	828	Alive	2.26694	Unknown	C1
TCGA-EA-A6QX	45-49	Cervical Squamous Cell Carcinoma	G3	Stage III	Stage IIIB	HPV58	Alpha 9	Alive	730	Alive	1.99863	Unknown	C1
TCGA-EA-A78R	50-54	Cervical Squamous Cell Carcinoma	G2	Stage I	Stage IB1	HPV52	Alpha 9	Alive	410	Alive	1.12252	Unknown	C1
TCGA-EA-A97N	35-39	Cervical Squamous Cell Carcinoma	G2	Stage I	Stage IB2	HPV16	Alpha 9	Alive	11	Alive	0.0301164	Unknown	C1
TCGA-EK-A2GZ	60-64	Cervical Squamous Cell Carcinoma	G2	Stage III	Stage IIIB	HPV52	Alpha 9	Alive	383	Alive	1.0486	Unknown	C1
TCGA-EK-A2H0	20-24	Cervical Squamous Cell Carcinoma	G3	Stage II	Stage IIB	HPV68	Alpha 7	Alive	1847	Alive	5	Keratinised	C2
TCGA-EK-A2H1	20-24	Cervical Squamous Cell Carcinoma	G3	Stage I	Stage IB2	HPV16	Alpha 9	Alive	799	Alive	2.18754	Non-Keratinised	C2
TCGA-EK-A2IP	25-29	Cervical Squamous Cell Carcinoma	G3	Stage I	Stage IB1	HPV16	Alpha 9	Alive	202	Alive	0.553046	Non-Keratinised	C2
TCGA-EK-A2IR	45-49	Cervical Squamous Cell Carcinoma	G3	Stage I	Stage IB2	HPV16	Alpha 9	Alive	3442	Alive	5	Unknown	C1
TCGA-EK-A2PG	85-89	Cervical Squamous Cell Carcinoma	G3	Not Available	--	HPV58	Alpha 9	Alive	46	Alive	0.125941	Unknown	C1
TCGA-EK-A2PI	40-44	Cervical Squamous Cell Carcinoma	G2	Stage III	Stage IIIB	HPV16	Alpha 9	Alive	586	Alive	1.60438	Non-Keratinised	C1
TCGA-EK-A2PK	40-44	Cervical Squamous Cell Carcinoma	G3	Stage I	Stage IB1	HPV18	Alpha 7	Alive	12	Alive	0.0328542	Non-Keratinised	C2
TCGA-EK-A2PL	35-39	Cervical Squamous Cell Carcinoma	Not Available	Stage III	Stage IIIB	HPV68	Alpha 7	Alive	13	Alive	0.0355921	Non-Keratinised	C2
TCGA-EK-A2R7	45-49	Cervical Squamous Cell Carcinoma	G3	Stage I	Stage IB	HPV18	Alpha 7	Alive	27	Alive	0.073922	Non-Keratinised	C1
TCGA-EK-A2R8	45-49	Cervical Squamous Cell Carcinoma	G3	Stage I	Stage IB2	HPV45	Alpha 7	Alive	44	Alive	0.120465	Non-Keratinised	C2
TCGA-EK-A2R9	55-59	Cervical Squamous Cell Carcinoma	G3	Stage I	Stage IB1	HPV33	Alpha 9	Alive	4	Alive	0.0109514	Non-Keratinised	C1
TCGA-EK-A2RA	70-74	Cervical Squamous Cell Carcinoma	G3	Stage II	Stage IIA2	HPV52	Alpha 9	Alive	1246	Alive	3.41136	Non-Keratinised	C1
TCGA-EK-A2RB	45-49	Cervical Squamous Cell Carcinoma	G3	Stage IV	Stage IVB	HPV16	Alpha 9	Alive	9	Alive	0.0246407	Unknown	C1
TCGA-EK-A2RC	30-34	Cervical Squamous Cell Carcinoma	G3	Stage I	Stage IB1	HPV16	Alpha 9	Alive	129	Alive	0.353183	Unknown	C1
TCGA-EK-A2RE	25-29	Cervical Squamous Cell Carcinoma	G2	Stage II	Stage IIA	HPV16	Alpha 9	Alive	57	Alive	0.156057	Keratinised	C1
TCGA-EK-A2RJ	50-54	Cervical Squamous Cell Carcinoma	G3	Stage I	Stage IB2	HPV59	Alpha 7	Alive	53	Alive	0.145106	Unknown	C2
TCGA-EK-A2RK	65-69	Cervical Squamous Cell Carcinoma	G3	Stage I	Stage IA2	HPV16	Alpha 9	Alive	13	Alive	0.0355921	Non-Keratinised	C1
TCGA-EK-A2RM	40-44	Cervical Squamous Cell Carcinoma	G3	Stage I	Stage IB	HPV18	Alpha 7	Alive	50	Alive	0.136893	Unknown	C2
TCGA-EK-A2RN	45-49	Cervical Squamous Cell Carcinoma	G2	Stage I	Stage IB1	HPV16	Alpha 9	Alive	71	Alive	0.194387	Keratinised	C1
TCGA-EK-A2RO	55-59	Cervical Squamous Cell Carcinoma	G1	Stage II	Stage IIB	HPV16	Alpha 9	Alive	2	Alive	0.0054757	Non-Keratinised	C1
TCGA-EK-A3GJ	50-54	Cervical Squamous Cell Carcinoma	G3	Stage I	Stage IB1	HPV58	Alpha 9	Alive	3	Alive	0.00821355	Keratinised	C2
TCGA-EK-A3GN	45-49	Cervical Squamous Cell Carcinoma	G3	Stage III	Stage IIIB	HPV16	Alpha 9	Alive	27	Alive	0.073922	Unknown	C2
TCGA-EX-A1H5	55-59	Cervical Squamous Cell Carcinoma	G3	Stage II	Stage IIB	HPV16	Alpha 9	Alive	619	Alive	1.69473	Unknown	C1
TCGA-EX-A3L1	30-34	Cervical Squamous Cell Carcinoma	G3	Stage II	Stage IIA1	HPV45	Alpha 7	Alive	463	Alive	1.26762	Unknown	C2
TCGA-EX-A69L	40-44	Cervical Squamous Cell Carcinoma	G3	Stage I	Stage IB1	HPV16	Alpha 9	Alive	602	Alive	1.64819	Non-Keratinised	C2
TCGA-EX-A69M	60-64	Cervical Squamous Cell Carcinoma	G3	Stage I	Stage IB2	HPV52	Alpha 9	Dead	253	Dead	0.692676	Non-Keratinised	C1
TCGA-EX-A8YF	40-44	Cervical Squamous Cell Carcinoma	G3	Stage I	Stage IB1	HPV18	Alpha 7	Alive	473	Alive	1.295	Unknown	C2
TCGA-FU-A23L	60-64	Cervical Squamous Cell Carcinoma	G3	Stage II	Stage IIA1	HPV45	Alpha 7	Alive	725	Alive	1.98494	Unknown	C1
TCGA-FU-A2QG	25-29	Cervical Squamous Cell Carcinoma	G2	Stage I	Stage IB1	HPV16	Alpha 9	Alive	579	Alive	1.58522	Keratinised	C1
TCGA-FU-A3HY	45-49	Cervical Squamous Cell Carcinoma	G2	Stage I	Stage IB2	HPV16	Alpha 9	Alive	954	Alive	2.61191	Non-Keratinised	C1
TCGA-FU-A3NI	45-49	Cervical Squamous Cell Carcinoma	G2	Stage I	Stage IB1	HPV16	Alpha 9	Dead	638	Dead	1.74675	Keratinised	C1
TCGA-FU-A3TQ	55-59	Cervical Squamous Cell Carcinoma	G2	Stage III	Stage IIIB	HPV16	Alpha 9	Alive	795	Alive	2.17659	Unknown	C1
TCGA-FU-A3TX	75-79	Cervical Squamous Cell Carcinoma	G3	Stage I	Stage IB2	HPV18	Alpha 7	Alive	45	Alive	0.123203	Unknown	C1
TCGA-FU-A3WB	40-44	Cervical Squamous Cell Carcinoma	G2	Stage II	Stage IIA2	HPV16	Alpha 9	Alive	491	Alive	1.34428	Unknown	C1
TCGA-FU-A3YQ	35-39	Cervical Squamous Cell Carcinoma	G1	Stage I	Stage IB1	HPV16	Alpha 9	Alive	861	Alive	2.35729	Unknown	C1
TCGA-FU-A5XV	30-34	Cervical Squamous Cell Carcinoma	G3	Stage III	Stage IIIB	HPV18	Alpha 7	Alive	321	Alive	0.87885	Unknown	C1
TCGA-GH-A9DA	25-29	Cervical Squamous Cell Carcinoma	G3	Stage I	Stage IB1	HPV45	Alpha 7	Alive	540	Alive	1.47844	Unknown	C2
TCGA-HG-A2PA	35-39	Cervical Squamous Cell Carcinoma	G2	Stage I	Stage IB2	HPV16	Alpha 9	Dead	773	Dead	2.11636	Unknown	C1
TCGA-HM-A3JJ	40-44	Cervical Squamous Cell Carcinoma	G3	Stage I	Stage IB1	HPV16	Alpha 9	Dead	659	Dead	1.80424	Unknown	C1
TCGA-HM-A3JK	60-64	Cervical Squamous Cell Carcinoma	G3	Stage II	Stage IIA2	HPV35	Alpha 9	Alive	632	Alive	1.73032	Unknown	C1
TCGA-HM-A4S6	50-54	Cervical Squamous Cell Carcinoma	G3	Stage III	Stage IIIB	HPV16	Alpha 9	Alive	454	Alive	1.24298	Unknown	C1
TCGA-IR-A3L7	35-39	Cervical Squamous Cell Carcinoma	G3	Stage I	Stage IB1	HPV18	Alpha 7	Alive	4483	Alive	5	Unknown	C1
TCGA-IR-A3LC	40-44	Cervical Squamous Cell Carcinoma	G3	Stage I	Stage IB1	HPV16	Alpha 9	Alive	3935	Alive	5	Unknown	C1
TCGA-IR-A3LH	45-49	Cervical Squamous Cell Carcinoma	G4	Stage II	Stage IIA1	HPV45	Alpha 7	Alive	2394	Alive	5	Unknown	C2
TCGA-IR-A3LK	65-69	Cervical Squamous Cell Carcinoma	G3	Stage I	Stage IB2	HPV31	Alpha 9	Dead	908	Dead	2.48597	Unknown	C1
TCGA-IR-A3LL	60-64	Cervical Squamous Cell Carcinoma	G2	Stage I	Stage IB1	HPV16	Alpha 9	Alive	1106	Alive	3.02806	Unknown	C1
TCGA-JW-A5VG	35-39	Cervical Squamous Cell Carcinoma	G3	Stage II	Stage IIA	HPV59	Alpha 7	Alive	834	Alive	2.28337	Unknown	C2
TCGA-JW-A5VI	45-49	Cervical Squamous Cell Carcinoma	G3	Stage II	Stage IIB	HPV30	Alpha 6	Alive	747	Alive	2.04517	Non-Keratinised	C1
TCGA-JW-A5VJ	55-59	Cervical Squamous Cell Carcinoma	G3	Stage II	Stage IIB	HPV18	Alpha 7	Alive	652	Alive	1.78508	Unknown	C1
TCGA-JW-A5VK	40-44	Cervical Squamous Cell Carcinoma	G3	Stage I	Stage IB2	HPV26	Alpha 5	Alive	623	Alive	1.70568	Unknown	C1
TCGA-JW-A5VL	35-39	Cervical Squamous Cell Carcinoma	G1	Stage I	Stage IB2	HPV16	Alpha 9	Alive	474	Alive	1.29774	Unknown	C1
TCGA-JW-A852	40-44	Cervical Squamous Cell Carcinoma	G2	Stage II	Stage IIB	HPV16	Alpha 9	Dead	252	Dead	0.689938	Unknown	C1
TCGA-JW-AAVH	45-49	Cervical Squamous Cell Carcinoma	G2	Stage I	Stage IB1	HPV16	Alpha 9	Alive	552	Alive	1.51129	Unknown	C1
TCGA-JX-A3PZ	25-29	Cervical Squamous Cell Carcinoma	G2	Stage I	Stage IB	HPV45	Alpha 7	Dead	642	Dead	1.7577	Keratinised	C2
TCGA-JX-A3Q0	60-64	Cervical Squamous Cell Carcinoma	G2	Stage III	Stage III	HPV31	Alpha 9	Alive	6375	Alive	5	Unknown	C1
TCGA-JX-A5QV	35-39	Cervical Squamous Cell Carcinoma	G3	Stage I	Stage IB1	HPV16	Alpha 9	Alive	636	Alive	1.74127	Keratinised	C1
TCGA-LP-A4AU	35-39	Cervical Squamous Cell Carcinoma	G3	Stage III	Stage IIIB	HPV18	Alpha 7	Alive	343	Alive	0.939083	Unknown	C2
TCGA-LP-A4AV	60-64	Cervical Squamous Cell Carcinoma	G2	Stage I	Stage IB	HPV56	Alpha 6	Alive	0	Alive	0	Keratinised	C1
TCGA-LP-A4AW	50-54	Cervical Squamous Cell Carcinoma	G1	Stage I	Stage IA	HPV16	Alpha 9	Alive	27	Alive	0.073922	Keratinised	C1
TCGA-LP-A4AX	45-49	Cervical Squamous Cell Carcinoma	G3	Stage I	Stage IB1	HPV16	Alpha 9	Alive	380	Alive	1.04038	Unknown	C2
TCGA-LP-A5U3	40-44	Cervical Squamous Cell Carcinoma	G3	Stage I	Stage IB1	HPV16	Alpha 9	Alive	25	Alive	0.0684463	Non-Keratinised	C1
TCGA-MA-AA3W	50-54	Cervical Squamous Cell Carcinoma	G3	Stage I	Stage IB1	HPV16	Alpha 9	Alive	685	Alive	1.87543	Unknown	C1
TCGA-MA-AA3X	50-54	Cervical Squamous Cell Carcinoma	G2	Stage III	Stage IIIB	HPV16	Alpha 9	Alive	617	Alive	1.68925	Unknown	C1
TCGA-MA-AA3Y	45-49	Cervical Squamous Cell Carcinoma	G3	Stage I	Stage IB1	HPV68	Alpha 7	Alive	542	Alive	1.48392	Unknown	C2
TCGA-MA-AA3Z	40-44	Cervical Squamous Cell Carcinoma	GX	Stage I	Stage IB2	HPV16	Alpha 9	Alive	595	Alive	1.62902	Unknown	C1
TCGA-MA-AA41	30-34	Cervical Squamous Cell Carcinoma	G2	Stage II	Stage IIB	HPV16	Alpha 9	Alive	279	Alive	0.76386	Unknown	C1
TCGA-MA-AA42	75-79	Cervical Squamous Cell Carcinoma	G3	Stage II	Stage IIB	HPV16	Alpha 9	Alive	259	Alive	0.709103	Unknown	C1
TCGA-MA-AA43	45-49	Cervical Squamous Cell Carcinoma	G3	Stage III	Stage IIIB	HPV18	Alpha 7	Alive	346	Alive	0.947296	Unknown	C2
TCGA-MU-A51Y	25-29	Cervical Squamous Cell Carcinoma	G2	Stage II	Stage IIA1	HPV16	Alpha 9	Alive	854	Alive	2.33812	Non-Keratinised	C1
TCGA-MU-A5YI	60-64	Cervical Squamous Cell Carcinoma	G2	Stage I	Stage IA1	HPV16	Alpha 9	Alive	1053	Alive	2.88296	Unknown	C1
TCGA-MU-A8JM	45-49	Cervical Squamous Cell Carcinoma	G2	Stage I	Stage IB1	HPV16	Alpha 9	Alive	607	Alive	1.66188	Unknown	C1
TCGA-MY-A5BD	60-64	Cervical Squamous Cell Carcinoma	G1	Stage II	Stage IIB	HPV16	Alpha 9	Alive	1667	Alive	4.564	Unknown	C1
TCGA-MY-A5BE	40-44	Cervical Squamous Cell Carcinoma	G3	Stage I	Stage IB1	HPV16	Alpha 9	Alive	1066	Alive	2.91855	Unknown	C1
TCGA-MY-A5BF	65-69	Cervical Squamous Cell Carcinoma	G1	Stage II	Stage IIA2	HPV16	Alpha 9	Alive	634	Alive	1.7358	Keratinised	C1
TCGA-MY-A913	25-29	Cervical Squamous Cell Carcinoma	G3	Stage II	Stage IIA	HPV45	Alpha 7	Alive	524	Alive	1.43463	Unknown	C2
TCGA-PN-A8MA	40-44	Cervical Squamous Cell Carcinoma	G3	Stage II	Stage IIB	HPV16	Alpha 9	Alive	90	Alive	0.246407	Unknown	C1
TCGA-Q1-A5R2	60-64	Cervical Squamous Cell Carcinoma	G3	Not Available	--	HPV16	Alpha 9	Alive	499	Alive	1.36619	Unknown	C1
TCGA-Q1-A5R3	55-59	Cervical Squamous Cell Carcinoma	G2	Not Available	--	HPV18	Alpha 7	Alive	485	Alive	1.32786	Unknown	C1
TCGA-Q1-A6DT	55-59	Cervical Squamous Cell Carcinoma	GX	Stage I	Stage I	HPV16	Alpha 9	Dead	275	Dead	0.752909	Non-Keratinised	C2
TCGA-Q1-A6DW	40-44	Cervical Squamous Cell Carcinoma	GX	Stage I	Stage I	HPV16	Alpha 9	Alive	534	Alive	1.46201	Non-Keratinised	C1
TCGA-Q1-A73O	35-39	Cervical Squamous Cell Carcinoma	GX	Stage I	Stage IB2	HPV18	Alpha 7	Alive	428	Alive	1.1718	Non-Keratinised	C2
TCGA-Q1-A73Q	45-49	Cervical Squamous Cell Carcinoma	GX	Stage I	Stage I	HPV33	Alpha 9	Alive	284	Alive	0.77755	Keratinised	C1
TCGA-R2-A69V	40-44	Cervical Squamous Cell Carcinoma	G3	Stage I	Stage IB	HPV68	Alpha 7	Alive	596	Alive	1.63176	Non-Keratinised	C1
TCGA-RA-A741	30-34	Cervical Squamous Cell Carcinoma	GX	Stage II	Stage IIB	HPV16	Alpha 9	Alive	444	Alive	1.21561	Unknown	C1
TCGA-UC-A7PD	20-24	Cervical Squamous Cell Carcinoma	G2	Stage I	Stage IB	HPV16	Alpha 9	Dead	355	Dead	0.971937	Unknown	C2
TCGA-UC-A7PF	40-44	Cervical Squamous Cell Carcinoma	G2	Stage I	Stage IB1	HPV16	Alpha 9	Dead	2859	Alive	5	Unknown	C1
TCGA-UC-A7PG	40-44	Cervical Squamous Cell Carcinoma	G1	Stage III	Stage IIIB	HPV16	Alpha 9	Dead	370	Dead	1.013	Unknown	C1
TCGA-VS-A8EC	55-59	Cervical Squamous Cell Carcinoma	G2	Stage III	Stage IIIB	HPV16	Alpha 9	Alive	1415	Alive	3.87406	Unknown	C1
TCGA-VS-A8EG	35-39	Cervical Squamous Cell Carcinoma	GX	Stage I	Stage IB1	HPV16	Alpha 9	Alive	1386	Alive	3.79466	Unknown	C1
TCGA-VS-A8EH	55-59	Cervical Squamous Cell Carcinoma	G2	Stage III	Stage IIIB	HPV16	Alpha 9	Alive	986	Alive	2.69952	Unknown	C1
TCGA-VS-A8EI	35-39	Cervical Squamous Cell Carcinoma	GX	Stage II	Stage IIB	HPV16	Alpha 9	Alive	729	Alive	1.99589	Unknown	C1
TCGA-VS-A8EK	65-69	Cervical Squamous Cell Carcinoma	G2	Stage IV	Stage IVA	HPV35	Alpha 9	Dead	829	Dead	2.26968	Unknown	C1
TCGA-VS-A8EL	35-39	Cervical Squamous Cell Carcinoma	G3	Stage II	Stage IIB	HPV31	Alpha 9	Alive	1992	Alive	5	Unknown	C1
TCGA-VS-A8Q8	25-29	Cervical Squamous Cell Carcinoma	G2	Stage I	Stage IB	HPV16	Alpha 9	Dead	978	Dead	2.67762	Unknown	C1
TCGA-VS-A8Q9	75-79	Cervical Squamous Cell Carcinoma	G2	Stage I	Stage IB1	HPV51	Alpha 5	Alive	1630	Alive	4.4627	Unknown	C2
TCGA-VS-A8QA	40-44	Cervical Squamous Cell Carcinoma	GX	Stage I	Stage IB1	HPV16	Alpha 9	Alive	1099	Alive	3.0089	Unknown	C1
TCGA-VS-A8QC	50-54	Cervical Squamous Cell Carcinoma	G2	Stage IV	Stage IVA	HPV16	Alpha 9	Dead	350	Dead	0.958248	Unknown	C1
TCGA-VS-A8QF	40-44	Cervical Squamous Cell Carcinoma	G2	Stage II	Stage IIB	HPV16	Alpha 9	Alive	1800	Alive	4.92813	Unknown	C1
TCGA-VS-A8QM	45-49	Cervical Squamous Cell Carcinoma	GX	Stage IV	Stage IVB	HPV16	Alpha 9	Dead	951	Dead	2.6037	Unknown	C1
TCGA-VS-A94W	35-39	Cervical Squamous Cell Carcinoma	G2	Stage II	Stage IIB	HPV16	Alpha 9	Alive	1243	Alive	3.40315	Unknown	C1
TCGA-VS-A94X	40-44	Cervical Squamous Cell Carcinoma	G2	Stage II	Stage IIB	HPV45	Alpha 7	Dead	506	Dead	1.38535	Unknown	C2
TCGA-VS-A94Y	45-49	Cervical Squamous Cell Carcinoma	GX	Stage II	Stage IIB	HPV45	Alpha 7	Dead	144	Dead	0.394251	Unknown	C2
TCGA-VS-A94Z	35-39	Cervical Squamous Cell Carcinoma	G2	Stage II	Stage IIB	HPV16	Alpha 9	Alive	1015	Alive	2.77892	Unknown	C1
TCGA-VS-A950	40-44	Cervical Squamous Cell Carcinoma	G3	Stage III	Stage IIIA	HPV35	Alpha 9	Alive	1221	Alive	3.34292	Unknown	C2
TCGA-VS-A953	60-64	Cervical Squamous Cell Carcinoma	GX	Stage IV	Stage IVA	HPV16	Alpha 9	Dead	477	Dead	1.30595	Unknown	C2
TCGA-VS-A954	65-69	Cervical Squamous Cell Carcinoma	G2	Stage III	Stage IIIB	HPV35	Alpha 9	Alive	1714	Alive	4.69268	Unknown	C1
TCGA-VS-A957	60-64	Cervical Squamous Cell Carcinoma	G3	Stage I	Stage IB1	HPV33	Alpha 9	Alive	1688	Alive	4.62149	Unknown	C1
TCGA-VS-A958	45-49	Cervical Squamous Cell Carcinoma	G2	Stage II	Stage IIB	HPV68	Alpha 7	Alive	1525	Alive	4.17522	Unknown	C1
TCGA-VS-A959	75-79	Cervical Squamous Cell Carcinoma	G3	Stage II	Stage IIB	HPV31	Alpha 9	Alive	1561	Alive	4.27379	Unknown	C1
TCGA-VS-A9U5	55-59	Cervical Squamous Cell Carcinoma	G3	Stage II	Stage IIB	HPV16	Alpha 9	Alive	1535	Alive	4.2026	Unknown	C1
TCGA-VS-A9U7	30-34	Cervical Squamous Cell Carcinoma	G3	Stage I	Stage IB1	HPV16	Alpha 9	Alive	1472	Alive	4.03012	Unknown	C1
TCGA-VS-A9UB	50-54	Cervical Squamous Cell Carcinoma	G3	Stage II	Stage IIB	HPV45	Alpha 7	Alive	911	Alive	2.49418	Unknown	C2
TCGA-VS-A9UC	30-34	Cervical Squamous Cell Carcinoma	G2	Stage II	Stage IIB	HPV33	Alpha 9	Alive	825	Alive	2.25873	Unknown	C1
TCGA-VS-A9UD	70-74	Cervical Squamous Cell Carcinoma	G2	Stage III	Stage IIIA	HPV16	Alpha 9	Alive	739	Alive	2.02327	Unknown	C1
TCGA-VS-A9UH	50-54	Cervical Squamous Cell Carcinoma	GX	Stage IV	Stage IVA	HPV45	Alpha 7	Alive	1427	Alive	3.90691	Unknown	C2
TCGA-VS-A9UI	75-79	Cervical Squamous Cell Carcinoma	GX	Stage II	Stage IIB	HPV52	Alpha 9	Dead	1372	Dead	3.75633	Unknown	C1
TCGA-VS-A9UL	75-79	Cervical Squamous Cell Carcinoma	G3	Stage III	Stage IIIB	HPV18	Alpha 7	Dead	442	Dead	1.21013	Unknown	C2
TCGA-VS-A9UM	35-39	Cervical Squamous Cell Carcinoma	G2	Stage IV	Stage IVB	HPV16	Alpha 9	Dead	829	Dead	2.26968	Unknown	C1
TCGA-VS-A9UU	40-44	Cervical Squamous Cell Carcinoma	G1	Stage II	Stage IIB	HPV16	Alpha 9	Alive	442	Alive	1.21013	Unknown	C1
TCGA-VS-A9UV	70-74	Cervical Squamous Cell Carcinoma	GX	Stage IV	Stage IVA	HPV52	Alpha 9	Dead	104	Dead	0.284736	Unknown	C1
TCGA-VS-A9UY	25-29	Cervical Squamous Cell Carcinoma	G2	Stage IV	Stage IVB	HPV16	Alpha 9	Dead	555	Dead	1.51951	Unknown	C1
TCGA-VS-A9V2	25-29	Cervical Squamous Cell Carcinoma	G2	Stage I	Stage IB1	HPV16	Alpha 9	Alive	555	Alive	1.51951	Unknown	C1
TCGA-VS-A9V3	60-64	Cervical Squamous Cell Carcinoma	G3	Stage IV	Stage IVB	HPV58	Alpha 9	Alive	540	Alive	1.47844	Unknown	C1
TCGA-VS-AA62	50-54	Cervical Squamous Cell Carcinoma	G2	Stage II	Stage IIB	HPV45	Alpha 7	Dead	469	Dead	1.28405	Unknown	C2
TCGA-WL-A834	55-59	Cervical Squamous Cell Carcinoma	G3	Not Available	--	HPV16	Alpha 9	Alive	791	Alive	2.16564	Unknown	C1
TCGA-ZJ-A8QO	70-74	Cervical Squamous Cell Carcinoma	Not Available	Not Available	--	HPV33	Alpha 9	Alive	0	Alive	0	Unknown	C1
TCGA-ZJ-A8QQ	20-24	Cervical Squamous Cell Carcinoma	GX	Stage II	Stage IIB	HPV68	Alpha 7	Alive	2056	Alive	5	Unknown	C2
TCGA-ZJ-A8QR	35-39	Cervical Squamous Cell Carcinoma	GX	Stage I	Stage I	HPV16	Alpha 9	Dead	582	Dead	1.59343	Unknown	C2
TCGA-ZJ-AAX4	85-89	Cervical Squamous Cell Carcinoma	G3	Stage II	Stage II	HPV16	Alpha 9	Alive	21	Alive	0.0574949	Unknown	C1
TCGA-ZJ-AAX8	55-59	Cervical Squamous Cell Carcinoma	G2	Stage III	Stage IIIB	HPV70	Alpha 7	Alive	0	Alive	0	Unknown	C1
TCGA-ZJ-AAXA	60-64	Cervical Squamous Cell Carcinoma	G2	Stage I	Stage IB1	HPV16	Alpha 9	Alive	43	Alive	0.117728	Unknown	C1
TCGA-ZJ-AAXD	35-39	Cervical Squamous Cell Carcinoma	G2	Stage III	Stage IIIB	HPV16	Alpha 9	Alive	0	Alive	0	Unknown	C1
TCGA-ZJ-AAXF	60-64	Cervical Squamous Cell Carcinoma	G3	Stage II	Stage IIB	HPV16	Alpha 9	Alive	0	Alive	0	Unknown	C1
TCGA-ZJ-AAXN	30-34	Cervical Squamous Cell Carcinoma	Not Available	Stage I	Stage IB2	HPV45	Alpha 7	Alive	0	Alive	0	Unknown	C2
TCGA-ZJ-AAXT	50-54	Cervical Squamous Cell Carcinoma	G2	Stage III	Stage IIIB	HPV18	Alpha 7	Alive	0	Alive	0	Unknown	C1
TCGA-ZJ-AAXU	50-54	Cervical Squamous Cell Carcinoma	G2	Stage II	Stage IIB	HPV16	Alpha 9	Alive	5	Alive	0.0136893	Unknown	C1
TCGA-ZJ-AB0H	45-49	Cervical Squamous Cell Carcinoma	Not Available	Stage III	Stage IIIB	HPV18	Alpha 7	Alive	0	Alive	0	Unknown	C1
TCGA-ZJ-AB0I	25-29	Cervical Squamous Cell Carcinoma	Not Available	Stage II	Stage IIB	HPV16	Alpha 9	Alive	0	Alive	0	Unknown	C2
TCGA-ZX-AA5X	60-64	Cervical Squamous Cell Carcinoma	G2	Stage III	Stage IIIB	HPV35	Alpha 9	Alive	119	Alive	0.325804	Unknown	C1
