# Supplementary material for: Integrated analysis of cervical squamous cell carcinoma cohorts from three continents reveals conserved subtypes of prognostic significance
Source: Nat Commun. 2022 Oct 7;13:5818. doi: 10.1038/s41467-022-33544-x (PMC9547055; doi:10.1038/s41467-022-33544-x)
Supplement: Supplementary file 6 — Supplementary Data 2 [file 41467_2022_33544_MOESM6_ESM.xlsx]

## Sheet: Supplementary Data 2
Supplementary Data 2 - Top 10% most variable genes in TCGA squamous cervical cancer cohort
Rank	Gene	MAD
1	NTS	4.38025
2	GSTM1	4.30757
3	BPIFB1	4.12608
4	ADH7	3.96997
5	AL353354.2	3.92501
6	CRNN	3.89648
7	PAX7	3.8161
8	OLFM4	3.77837
9	WDR72	3.77546
10	KRT24	3.66181
11	NEFH	3.66051
12	CWH43	3.65681
13	PRAME	3.63122
14	SPRR3	3.6009
15	FABP4	3.5852
16	CASP14	3.5621
17	TMPRSS11A	3.5531
18	KLK5	3.54819
19	KRT4	3.54313
20	S100A7A	3.53657
21	BIVM.ERCC5	3.53262
22	MUC5B	3.51162
23	BLOC1S5.TXNDC5	3.50976
24	FAM21B	3.49817
25	IRX4	3.48562
26	TMPRSS11D	3.46857
27	KRT14	3.40457
28	MSANTD3.TMEFF1	3.39488
29	KRT1	3.36513
30	PRSS21	3.36126
31	MYO3A	3.35666
32	TDRD5	3.35362
33	KRTDAP	3.33159
34	DEFB4A	3.32176
35	S100A7	3.30447
36	SPRR2E	3.29448
37	HORMAD1	3.29242
38	SLC6A15	3.29008
39	SBSN	3.27106
40	TLX3	3.26825
41	MROH2A	3.26787
42	KRT13	3.24621
43	LCE3D	3.24172
44	CALML5	3.21839
45	KLK13	3.21028
46	KLK12	3.20938
47	SPRR2A	3.20114
48	TDRD9	3.18579
49	TENM2	3.17427
50	SPRR1A	3.16727
51	DMBT1	3.16106
52	SPINK7	3.15985
53	NGB	3.15507
54	DSG1	3.14631
55	C5orf38	3.13324
56	LYPD2	3.13198
57	CRCT1	3.1315
58	DMRT2	3.12216
59	C10orf99	3.11906
60	SPRR2F	3.11092
61	UGT1A7	3.1085
62	SERPINB12	3.09532
63	GSTT1	3.07787
64	SPRR2D	3.07384
65	FOXJ1	3.06726
66	MEIOB	3.04872
67	SPRR1B	3.04004
68	MAGED4	3.03282
69	IRX2	3.02095
70	UGT1A6	2.98967
71	LTF	2.98209
72	TMPRSS11E	2.98041
73	AQP5	2.97683
74	SPESP1	2.97416
75	IRX6	2.96413
76	KLK8	2.95625
77	SPRR2B	2.9503
78	C11orf53	2.94291
79	MUC21	2.93995
80	POU4F1	2.92366
81	KIAA2022	2.91897
82	CHL1	2.9175
83	TBX18	2.9143
84	KRT7	2.9131
85	MSLN	2.89304
86	INA	2.8848
87	IGF2BP1	2.88331
88	CCDC60	2.87685
89	FOLR1	2.86155
90	CEACAM7	2.84967
91	DACT2	2.83729
92	GPX2	2.82742
93	CPA6	2.81656
94	TCN1	2.81425
95	CTCFL	2.80817
96	CLDN10	2.79971
97	KRT31	2.78795
98	CLCA4	2.78775
99	TFF3	2.78661
100	CYP4B1	2.78517
101	TBC1D3C	2.77659
102	CERS3	2.77643
103	PEG10	2.77455
104	EN1	2.7731
105	MMP10	2.76719
106	HOXB13	2.75635
107	GLDC	2.75128
108	IGFL1	2.74945
109	SCN2A	2.72849
110	IVL	2.72822
111	HOXC10	2.71997
112	SMOC1	2.71679
113	MUC16	2.70305
114	FAM83C	2.70058
115	NLRP2	2.69663
116	CACNG4	2.69563
117	SLC13A5	2.69531
118	F8A3	2.68869
119	F8A2	2.68869
120	NLRP7	2.6854
121	GCK	2.6734
122	TRIM6.TRIM34	2.67295
123	AMTN	2.66972
124	SDR9C7	2.66944
125	CP	2.66696
126	IL36G	2.6622
127	PI3	2.65694
128	PPP1R1B	2.6555
129	KRT6C	2.65517
130	MGST1	2.65257
131	HEPHL1	2.64715
132	CFB.1	2.63923
133	KLK11	2.62978
134	LRRN1	2.62968
135	RHCG	2.62602
136	CACNA1B	2.61827
137	CSF3	2.61711
138	DMRTA2	2.61613
139	GPC3	2.61177
140	KLK9.1	2.61046
141	MAL	2.60954
142	FP15737	2.60512
143	IGF2BP3	2.60349
144	PITX2	2.60268
145	AC117834.1	2.60223
146	PADI3	2.59192
147	TMPRSS11F	2.58157
148	SOX2	2.56988
149	PLA2G2F	2.56904
150	MMP13	2.56849
151	EPGN	2.56477
152	C12orf36	2.55841
153	ZNF385B	2.55739
154	NTRK2	2.55524
155	SPDEF	2.55353
156	ATP13A4	2.55263
157	KLK6	2.55237
158	VGLL1	2.54923
159	MRC1	2.54405
160	SLC44A5	2.5431
161	NHLH2	2.53796
162	CXCL5	2.53579
163	COBL	2.53364
164	AKR1C2	2.52395
165	CHIT1	2.522
166	GJB6	2.51987
167	ISL1	2.51506
168	SLITRK6	2.50936
169	SLC8A2	2.49874
170	IL36RN	2.4974
171	SPINK5	2.49441
172	COL11A1	2.49295
173	GPR78	2.48608
174	PCP4L1	2.48314
175	FLRT3	2.47968
176	TNNI3	2.46972
177	TFPI2	2.46785
178	LGALS7B	2.46703
179	CEACAM5	2.46489
180	OGDHL	2.45754
181	SLC34A2	2.4495
182	MYEOV	2.4488
183	PLA2G3	2.44515
184	LGALS7	2.4412
185	SP9	2.43559
186	ADAM23	2.43425
187	KLK7	2.43283
188	PADI1	2.42858
189	SFRP4	2.42325
190	VTCN1	2.4181
191	SLURP1	2.41585
192	HS3ST6	2.40808
193	PTPRZ1	2.40757
194	CXCR5	2.40065
195	CALB1	2.39408
196	GALNT5	2.39249
197	RPSAP58	2.39088
198	COL17A1	2.38701
199	FAM3B	2.38558
200	CNTFR	2.38492
201	TMEFF1	2.37471
202	FLG	2.37045
203	NPBWR1	2.36803
204	GDA	2.36391
205	LGR5	2.36316
206	AGR2	2.36124
207	FAM3D	2.35735
208	SOX21	2.35703
209	PLA2G4E	2.35155
210	TMEM178B	2.3503
211	SLC6A14	2.35001
212	MUC2	2.34864
213	COL4A6	2.34796
214	UBXN10	2.34671
215	FIGN	2.34232
216	SERPINA3	2.33844
217	CEACAM6	2.33609
218	ALDH1L1	2.3301
219	ENPP5	2.32991
220	AZGP1	2.32615
221	FOXA3	2.32552
222	KRT15	2.32321
223	FOXC2	2.32279
224	PGLYRP3	2.31064
225	MSMB	2.30953
226	S100A8	2.30786
227	C9orf152	2.30706
228	FAM155B	2.30452
229	LUC7L2	2.30083
230	PPARGC1A	2.3008
231	AC104534.3	2.30054
232	HRASLS	2.29777
233	PPP4R4	2.29601
234	SERPINB13	2.29502
235	PRSS3	2.29005
236	MUC4	2.28358
237	CAPN13	2.28317
238	CLDN3	2.281
239	C8orf47	2.28064
240	CXCL6	2.27949
241	LGI3	2.27802
242	FBN2	2.27648
243	KLK10	2.27643
244	AFF2	2.27139
245	ABCA13	2.26955
246	RNF128	2.26814
247	TAF7L	2.2678
248	NCAM2	2.26695
249	CNTNAP2	2.26646
250	CALML3	2.26508
251	HS6ST2	2.26503
252	CLGN	2.26416
253	POF1B	2.26135
254	NOS2	2.25831
255	A2ML1	2.25409
256	POLR2J2.1	2.25238
257	IQCA1	2.25162
258	ALOX12B	2.24986
259	WFDC2	2.24955
260	ZNF541	2.24705
261	SLC7A4	2.24656
262	GPR98	2.24568
263	LY6D	2.24506
264	WFDC5	2.24285
265	S100P	2.24131
266	PON3	2.23762
267	FMO3	2.23609
268	MUC15	2.23502
269	RP11.73M18.2	2.23081
270	MME	2.22661
271	PTN	2.22402
272	SYT8	2.22085
273	MAP7D2	2.21865
274	TCF15	2.21725
275	AC174470.1	2.2159
276	MEI1	2.21308
277	ONECUT2	2.2084
278	EEF1A2	2.20548
279	TCP11	2.2036
280	MMP1	2.20355
281	ARL14	2.20228
282	CCL19	2.20154
283	KRT6B	2.19952
284	GABRQ	2.19819
285	CECR2	2.19743
286	CHRM3	2.19612
287	PSCA	2.19595
288	SLC9A2	2.19519
289	AKR1B10	2.19097
290	UGT8	2.19013
291	SULT1E1	2.1898
292	TMSB15A	2.18826
293	HS3ST3A1	2.18588
294	CES1	2.18409
295	PPP2R2C	2.18394
296	CAPNS2	2.18098
297	CAPN14	2.18007
298	KRT23	2.17824
299	CYP2C18	2.17803
300	COCH	2.17726
301	GPAT2	2.16623
302	SLC7A2	2.16554
303	SLC5A1	2.16137
304	KBTBD12	2.16107
305	PTHLH	2.16024
306	DUOXA2	2.15881
307	SCNN1B	2.15511
308	GABRP	2.1525
309	PPP1R3C	2.14811
310	AL591684.1	2.144
311	ANKRD34B	2.1421
312	MMP3	2.14084
313	SLC6A2	2.13737
314	L1CAM	2.13702
315	SAA1	2.13565
316	TMPRSS11B	2.13461
317	ELF5	2.13183
318	NDUFA4L2	2.13154
319	IGLL5	2.12777
320	SLC10A6	2.12626
321	TRPV6	2.12331
322	SH2D5	2.12224
323	KRT75	2.12091
324	ZNF812	2.12033
325	PIGR	2.11816
326	SERPINB3	2.11645
327	SLC26A9	2.11566
328	OLFM1	2.11522
329	SEMA3A	2.11364
330	SERPINB2	2.11227
331	CXCL14	2.11118
332	AMOT	2.10774
333	SYT12	2.10582
334	BAALC	2.10443
335	COMP	2.10216
336	ALDH3A1	2.10122
337	NIPAL4	2.10054
338	KCNJ12	2.0989
339	COL21A1	2.09794
340	DKK1	2.09679
341	PSG4	2.09603
342	SERPINB4	2.0947
343	GBP6	2.0945
344	RNF183	2.09402
345	RGL3	2.08632
346	NLGN4X	2.08481
347	TNNT3	2.08176
348	COL22A1	2.08164
349	PCOLCE2	2.08123
350	MS4A1	2.0724
351	KRT16	2.07114
352	RRAD	2.07087
353	CYP24A1	2.06847
354	RTN4RL1	2.066
355	KIF12	2.06408
356	ZFR2	2.06333
357	FUT6	2.06214
358	ATP6V1G2.DDX39B	2.05897
359	CLIC6	2.05783
360	SFRP1	2.05733
361	ALOX15B	2.05615
362	RP11.514P8.6	2.05519
363	TP53AIP1	2.05508
364	PRSS50	2.05386
365	S100A12	2.05382
366	HBB	2.05017
367	SCEL	2.04777
368	SLC16A9	2.04577
369	KRT78	2.04336
370	TNNI2	2.04326
371	NGFR	2.04112
372	MUC3A	2.03984
373	C3orf14	2.039
374	GABRA3	2.03819
375	IL1A	2.03694
376	PLEKHS1	2.03591
377	MMP7	2.03561
378	HSD17B2	2.03369
379	CALB2	2.03297
380	TUSC3	2.03106
381	KIAA1324	2.03017
382	KLHDC7B	2.02893
383	CNTN1	2.02812
384	DLX6	2.0241
385	CRLF1	2.02263
386	HOXC4.1	2.02226
387	CYP4F12	2.0219
388	RP11.544M22.13	2.02034
389	SYT1	2.01728
390	HOXB8	2.01581
391	CLCA2	2.0126
392	ROBO2	2.01073
393	TGM1	2.01056
394	SNX31	2.00428
395	CXCL17	2.00259
396	VNN3	2.00015
397	CCL14	1.99778
398	BARX2	1.99694
399	CA9	1.99566
400	RBM11	1.99449
401	STK31	1.99302
402	S100A9	1.99297
403	FGFBP1	1.99098
404	ATP10B	1.99083
405	SEC16B	1.98897
406	TF	1.98875
407	APOBEC3A	1.98712
408	VSTM2L	1.98668
409	GJB2	1.98569
410	HOXB9	1.9836
411	BEX2	1.98314
412	RNF212	1.97899
413	FMO2	1.97888
414	CNNM1	1.97827
415	SLC6A17	1.97693
416	GJA3	1.97626
417	PVRIG	1.97454
418	IDO1	1.97316
419	SCNN1G	1.97291
420	LAMA1	1.97095
421	MGAT5B	1.97003
422	PRKAA2	1.96672
423	MFAP5	1.9667
424	CCL11	1.96323
425	LY6G6C	1.96305
426	CCL21	1.96301
427	RGPD2	1.96175
428	ARHGAP40	1.95997
429	NR3C2	1.9597
430	NEURL1	1.95949
431	PLAC1	1.9585
432	CAPN8	1.95663
433	PALM2.AKAP2	1.95632
434	TMPRSS2	1.95597
435	THNSL2	1.95589
436	EDAR	1.95324
437	LRRC4	1.9528
438	KCNQ5	1.95176
439	CCL20	1.95142
440	B3GALT5	1.95134
441	C12orf56	1.94991
442	SYTL5	1.9494
443	MARCO	1.94639
444	BMP7	1.94624
445	NPW	1.94458
446	DES	1.9412
447	FRAS1	1.93883
448	CD207	1.93664
449	HOXC11	1.9363
450	PNCK	1.9337
451	B4GALNT1	1.92907
452	EDN2	1.92869
453	HBA1	1.92851
454	EPHX3	1.92745
455	IL33	1.92526
456	RARRES1	1.92412
457	HMGN5	1.92263
458	LCN2	1.91795
459	CHP2	1.91685
460	NUDT11	1.91642
461	CDA	1.9154
462	RAET1L	1.9138
463	CGREF1	1.91327
464	CXCL1	1.91161
465	ALOX15	1.90784
466	PRR15	1.90729
467	AKR1C3	1.90597
468	ERN2	1.90463
469	FST	1.90449
470	SLC39A2	1.90346
471	IL6	1.90308
472	RORC	1.90282
473	TMPRSS3	1.90175
474	FCER1A	1.90146
475	CDHR1	1.8996
476	GOLT1A	1.89952
477	BDNF	1.89881
478	LGR6	1.89867
479	CXCL13	1.89847
480	RASA4B	1.89746
481	TRIM17	1.89736
482	POMC	1.89689
483	AIM2	1.89502
484	XG	1.89259
485	ADH1B	1.89119
486	NSG1	1.89101
487	ALDH1A1	1.89068
488	MCOLN3	1.89053
489	C1orf186	1.89038
490	WNT3A	1.88895
491	MPPED2	1.8881
492	FLRT2	1.88788
493	NCCRP1	1.88741
494	CPA4	1.88642
495	VSIG2	1.88569
496	PSORS1C2	1.88515
497	COL10A1	1.88496
498	DARC	1.88403
499	DEFB1	1.88385
500	SPTSSB	1.88304
501	WNT7A	1.88206
502	HBA2	1.88134
503	CD1A	1.88108
504	CXCL11	1.88043
505	IGJ	1.88032
506	IL8	1.87968
507	ZNF711	1.87962
508	FOSB	1.87806
509	LGALS9B	1.87702
510	HMGA2	1.8757
511	C6orf223	1.87523
512	KCNS1	1.87464
513	TRIM31	1.87218
514	ADAMTS15	1.8709
515	RASGEF1A	1.87053
516	CD70	1.87025
517	CXCL3	1.87016
518	IQSEC3	1.87002
519	WNK4	1.86988
520	TMEM139	1.86778
521	TAP2.1	1.86558
522	ELOVL4	1.86502
523	CDSN	1.86421
524	TCHH	1.86337
525	CYP2W1	1.86336
526	AMH	1.86205
527	DUOX2	1.86084
528	C11orf85	1.86006
529	PGBD5	1.85885
530	HOXD13	1.85866
531	CXCL2	1.85834
532	FZD10	1.8578
533	DLX3	1.85747
534	STEAP4	1.8563
535	SLC9A3	1.85629
536	TGM5	1.85527
537	BCMO1	1.85435
538	AP000349.1	1.85363
539	UBD	1.85352
540	DSG3	1.85343
541	GRB14	1.85083
542	ASPG	1.85037
543	PRLR	1.84534
544	EREG	1.84528
545	CACNA2D1	1.8452
546	LOXL4	1.84187
547	AKR1B15	1.84028
548	PLEKHG4B	1.83816
549	DUSP9	1.83565
550	CYP2S1	1.83367
551	C12orf54	1.83024
552	FOXL1	1.82965
553	UPK2	1.82826
554	BMPR1B	1.82817
555	GNG4	1.82807
556	SERPINB7	1.82527
557	SPAG17	1.82489
558	PCLO	1.82486
559	B4GALNT4	1.82282
560	RP11.1084J3.4	1.82258
561	KLK1	1.82177
562	ELN	1.82168
563	PTGS2	1.81885
564	NDRG4	1.81587
565	CTD.2510F5.6	1.81513
566	ST6GALNAC1	1.81266
567	CYP2E1	1.81191
568	TBC1D3H	1.81136
569	UCHL1	1.80768
570	HKDC1	1.80353
571	SORCS2	1.80185
572	CCL18	1.7986
573	SLC44A4	1.79785
574	RNASE7	1.79615
575	KCNG1	1.79445
576	SHISA2	1.79415
577	DOK7	1.79412
578	ZNF90	1.79308
579	CEL	1.79287
580	MZB1	1.79244
581	FABP5	1.79154
582	PHYHD1	1.79091
583	DLL3	1.78914
584	MAGED4B	1.78886
585	EFEMP1	1.78742
586	PCDHGB2	1.78703
587	GCNT3	1.78533
588	FGF23	1.78481
589	IGSF10	1.78335
590	LEMD1	1.78204
591	FRMPD3	1.78173
592	HPGD	1.78038
593	KYNU	1.78013
594	TMC5	1.77845
595	WNT11	1.77754
596	ANXA8L1	1.77654
597	BBOX1	1.77582
598	GIPC2	1.77308
599	ALOXE3	1.7725
600	AKR1C1	1.77186
601	PSORS1C1	1.77094
602	DNAJC6	1.76726
603	SLC22A3	1.7672
604	LRRC15	1.76585
605	VNN1	1.76253
606	BCAS1	1.75917
607	TNNT1	1.75783
608	GLB1L2	1.75758
609	ZNF214	1.75611
610	SOX6	1.75506
611	KIAA1324L	1.75504
612	SHANK2	1.75465
613	GPR110	1.75419
614	FOXP2	1.75389
615	DPF1	1.75249
616	CYP4X1	1.75109
617	CTAGE8	1.75089
618	TLL1	1.7501
619	PLCB4	1.74847
620	MAMDC2	1.74829
621	PPP2R2B	1.74788
622	DEGS2	1.74773
623	CXCL10	1.7464
624	P2RY1	1.74597
625	USH1G	1.74445
626	CXCL9	1.74212
627	SLC6A11	1.74116
628	CST6	1.7395
629	ELAVL2	1.73943
630	KRT8	1.73761
631	SALL4	1.73703
632	GRIN2D	1.737
633	BMP3	1.7366
634	SNCG	1.73491
635	ICAM4	1.73326
636	CHST6	1.73267
637	SLC47A2	1.73194
638	MOV10L1	1.73183
639	MT1E	1.73178
640	RHBDL3	1.73133
641	MYCN	1.7304
642	ATP6V1B1	1.73026
643	TSPAN7	1.72913
644	JPH2	1.72834
645	MUC20	1.72774
646	SEPP1	1.72636
647	MMP28	1.72585
648	CYP4F3	1.72461
649	SDK2	1.72381
650	LGALS9C	1.72355
651	TMEM63C	1.72322
652	GRP	1.72229
653	HAPLN1	1.72141
654	DLX5	1.72106
655	RUNDC3A	1.72087
656	FIBIN	1.72023
657	POU3F1	1.71977
658	DNAH11	1.71864
659	B3GNT3	1.71655
660	MSI1	1.71554
661	VSNL1	1.71432
662	PRR15L	1.71406
663	FLJ20373	1.71343
664	TSPAN1	1.71255
665	PDE10A	1.71235
666	MFSD4	1.71194
667	HOXC8	1.71189
668	C8orf4	1.71074
669	SLC38A5	1.71064
670	KIR2DL4	1.71039
671	SAA2	1.7094
672	TGIF2.C20orf24	1.70562
673	ITGBL1	1.70346
674	DMBX1	1.70129
675	ZG16B	1.70034
676	IGFBP2	1.6994
677	LYNX1	1.69891
678	CD1E	1.69852
679	GLRB	1.69778
680	WNT10A	1.69701
681	SUSD4	1.69685
682	FCRL5	1.69649
683	ZNF433	1.6946
684	SEPT1.1	1.69341
685	PLA2G4D	1.69242
686	DHRS2	1.69129
687	MUM1L1	1.69125
688	CDH26	1.68785
689	LPHN3	1.68777
690	HLA.DQA2	1.68717
691	WISP2	1.68667
692	RSPO3	1.68666
693	ZIC2	1.68616
694	FAM182B	1.6852
695	CDH2	1.68486
696	C2orf54	1.68478
697	AC019171.1	1.68467
698	TSLP	1.68464
699	CCDC8	1.68363
700	HTR1D	1.68323
701	PRSS12	1.68241
702	KRT81	1.68164
703	MT1M	1.6816
704	EXOC3L4	1.68094
705	EVPLL	1.67991
706	FBXO2	1.67981
707	CYP3A5	1.67892
708	DIO3	1.67755
709	GYG2	1.67722
710	MISP	1.67705
711	DSC3	1.67689
712	CD79A	1.67629
713	ISL2	1.67579
714	SORBS2	1.67137
715	SOX30	1.67036
716	FCGBP	1.67027
717	KIAA1549L	1.66964
718	EN2	1.66919
719	AOC1	1.66916
720	FAM50B	1.66906
721	ZNF683	1.66904
722	FN1	1.66751
723	NAMPTL	1.66657
724	CCL8	1.66562
725	HMSD	1.66489
726	TM4SF19	1.66372
727	SYNE4	1.66332
728	AREG	1.66327
729	BNC1	1.66274
730	GPR27	1.66105
731	PLAC8	1.66068
732	CNTD2	1.66065
733	PGLYRP4	1.65964
734	SEMA6A	1.65956
735	LDOC1	1.65739
736	EIF5AL1	1.65697
737	PRSS27	1.65671
738	FOXD3	1.65419
739	RGPD1	1.6536
740	FLNC	1.65297
741	NRCAM	1.65279
742	BNIPL	1.65125
743	MAP2	1.65109
744	KRT6A	1.64881
745	SEMA6D	1.64708
746	SLC24A3	1.64658
747	FAM189A2	1.64656
748	NRG1	1.645
749	KRT9	1.6438
750	CHI3L2	1.64359
751	CCNI2	1.64322
752	PRIMA1	1.64203
753	PAX8	1.64056
754	GPC4	1.63991
755	CNFN	1.63922
756	GBP5	1.6369
757	BEND7	1.63639
758	CTD.3193O13.9	1.63639
759	HRK	1.63545
760	RASSF9	1.63501
761	NNMT	1.63466
762	HAS2	1.63274
763	IGFBP5	1.63113
764	CRYAB	1.63106
765	PTGDS	1.63103
766	PNMA3	1.63072
767	ZNF256	1.63021
768	LDLRAD2	1.62938
769	DMD	1.62636
770	AC026703.1	1.62554
771	WNK2	1.62351
772	ABCA3	1.62267
773	CRYBG3.1	1.62267
774	MRC1L1	1.62259
775	IGF2BP2	1.62234
776	MSX2	1.62231
777	DMRTA1	1.62156
778	PLA2G2D	1.62143
779	GPR156	1.62102
780	ZNF502	1.62032
781	POSTN	1.61775
782	LYPD1	1.61633
783	RND2	1.61586
784	LEPREL1	1.6158
785	AC006116.20	1.61549
786	ZBTB7C	1.61479
787	SPP1	1.61427
788	RIMS2	1.61321
789	CACNA1D	1.61298
790	ALDH1A2	1.61119
791	CAMK2B	1.61041
792	AADAT	1.60978
793	CCNJL	1.60838
794	FAM83A	1.60782
795	SLC5A3	1.60728
796	NELL2	1.606
797	DGKG	1.60538
798	RAB17	1.60537
799	HOXB5	1.60374
800	ELOVL3	1.6031
801	MB	1.60287
802	RIMKLA	1.60125
803	STEAP1B	1.601
804	NAALADL2	1.60066
805	CACNA2D3	1.59968
806	CTTNBP2	1.59759
807	ZFHX4	1.5946
808	SMIM22	1.59454
809	DNAH5	1.59453
810	CORO6	1.594
811	TMTC1	1.59231
812	IL20RB	1.59039
813	DHRS9	1.59035
814	PLA2G4F	1.59004
815	PCSK6	1.58924
816	C4B	1.58887
817	CBS	1.58718
818	GLI2	1.58715
819	CLMP	1.58611
820	PGR	1.5856
821	XCL1	1.58368
822	TJP3	1.58333
823	FSTL4	1.5814
824	COL4A4	1.58138
825	CFI	1.58137
826	GZMH	1.58065
827	PDLIM3	1.57933
828	MAGEE1	1.57916
829	ALPK3	1.57898
830	NPR3	1.57845
831	HIST1H3G	1.57724
832	SFTPD	1.57719
833	DPYSL3	1.57644
834	VAX2	1.57624
835	IFI44L	1.57618
836	SFRP2	1.57455
837	CDH13	1.57386
838	GDF15	1.57175
839	APLN	1.57078
840	DPT	1.57077
841	FOXF2	1.57073
842	CILP2	1.57044
843	ERAP2	1.56968
844	SPTLC3	1.56945
845	PCDHGA10	1.56787
846	HLF	1.56756
847	NBPF8	1.56736
848	RASGRF1	1.56671
849	MRAP2	1.56611
850	SLC16A7	1.56545
851	PKIA	1.56532
852	ATP2C2	1.56403
853	PANX2	1.564
854	TDRP	1.56399
855	ANKRD35	1.56397
856	MASP1	1.56348
857	ADAMTSL3	1.56315
858	HOXA13	1.56234
859	APOD	1.56134
860	SERPINE2	1.56078
861	MYRF	1.56065
862	PRRT4	1.56012
863	RP11.500M8.7	1.55996
864	HCAR3	1.55968
865	CX3CL1	1.55751
866	CD36	1.55609
867	CCDC68	1.55396
868	ZNF304	1.55278
869	ALOX12	1.5516
870	DOC2B	1.55069
871	CA12	1.55033
872	ADAMDEC1	1.5503
873	REEP1	1.54909
874	F3	1.54862
875	PKDCC	1.54725
876	LTB4R2	1.54693
877	SLC2A12	1.54627
878	PKP1	1.54487
879	SPOCD1	1.54415
880	AQP3	1.54362
881	GOLGA7B	1.54359
882	G0S2	1.54279
883	PCSK9	1.54227
884	RET	1.54193
885	STC1	1.54175
886	GNLY	1.5413
887	TNFRSF17	1.54125
888	NT5E	1.54065
889	DLX4	1.5406
890	IL1R2	1.53887
891	ADAMTSL4	1.53849
892	TRIM9	1.5383
893	OLR1	1.53725
894	RARB	1.53714
895	RUFY4	1.53643
896	FOXN1	1.53619
897	ARSI	1.53352
898	IGFBP6	1.53266
899	TLX2	1.53253
900	C2CD4C	1.5324
901	COL9A3	1.53205
902	CPE	1.53131
903	KLF8	1.52931
904	ZNF300	1.52905
905	HSPB6	1.52819
906	SCN8A	1.52804
907	MATN3	1.52788
908	RHOF	1.52732
909	PDE9A	1.52728
910	GPNMB	1.52685
911	HOXC6	1.52676
912	CSTA	1.52515
913	CHODL	1.52458
914	CD8B	1.52364
915	FAM132B	1.52337
916	OSR1	1.5228
917	VWA2	1.52273
918	MAPT	1.52247
919	SNCA	1.52176
920	SDK1	1.52034
921	COLCA1	1.51963
922	TREM1	1.5193
923	TIFAB	1.51891
924	UPB1	1.51797
925	DMKN	1.51784
926	ROR2	1.51695
927	TGFB2	1.51666
928	MGAT3	1.51657
929	ACTG2	1.51631
930	COLCA2	1.5132
931	LIPG	1.51313
932	KCND3	1.51281
933	ZBED6	1.51198
934	GRHL3	1.51184
935	GRIN2C	1.51125
936	TENM3	1.51074
937	AC119673.1	1.51016
938	P2RX5	1.50959
939	TVP23C.CDRT4	1.50904
940	GPX3	1.50886
941	SLC26A10	1.50797
942	CA2	1.50675
943	MLPH	1.50654
944	HOXB6	1.50651
945	PDZK1IP1	1.50577
946	CH25H	1.50576
947	GRAMD1B	1.50565
948	SLCO4A1	1.50458
949	ZNF365	1.50312
950	EDA	1.50224
951	EFCAB4A	1.50218
952	SLX1B	1.50163
953	CTD.2192J16.22	1.50161
954	NRN1	1.50157
955	CYP27C1	1.50122
956	TNC	1.50088
957	LMX1B	1.50072
958	L3MBTL4	1.49943
959	GZMK	1.49919
960	PNMAL1	1.49861
961	CLCN4	1.49785
962	PDPN	1.49757
963	IFNE	1.49735
964	PXDN	1.49684
965	TGM2	1.49639
966	ALDH7A1	1.49624
967	CCL13	1.49583
968	GSTT2B	1.49569
969	INHBA	1.49535
970	PPAPDC1A	1.49465
971	RAET1G	1.49422
972	ACKR3	1.49398
973	NTN1	1.49325
974	PLAT	1.49304
975	XDH	1.4929
976	ANO1	1.49272
977	CYP4F11	1.49218
978	MOXD1	1.49161
979	CNN1	1.48988
980	MAOB	1.48919
981	ICA1	1.48694
982	AQP9	1.486
983	COLEC11	1.48589
984	ZFPM2	1.48551
985	C4orf19	1.48539
986	ANK1	1.48517
987	DNAAF3	1.48504
988	NMNAT2	1.48477
989	C4A	1.48413
990	DNASE1L3	1.48401
991	TTC6	1.48385
992	TBX1	1.48328
993	BASP1	1.48319
994	CD164L2	1.48282
995	SYBU	1.48242
996	GALNT14	1.48219
997	IL1B	1.48185
998	PALM	1.48104
999	SELENBP1	1.47984
1000	ETV4	1.4789
1001	UPK3B	1.4788
1002	CREB3L1	1.478
1003	EPHA10	1.47736
1004	TUBB2B	1.47677
1005	SMC1B	1.47641
1006	FAM167A	1.47554
1007	CYP1B1	1.47519
1008	SPOCK1	1.4741
1009	ZIC5	1.47372
1010	ITGB3	1.47298
1011	RASD1	1.47283
1012	INHBB	1.47106
1013	DNAJC15	1.47094
1014	FAT2	1.46962
1015	ZNF608	1.46924
1016	TFCP2L1	1.46807
1017	KRT5	1.46786
1018	C1QL1	1.46729
1019	FXYD6	1.46724
1020	ZNF134	1.4672
1021	LHX2	1.46544
1022	KCNG3	1.46528
1023	FZD9	1.46343
1024	AR	1.46303
1025	ZNF750	1.46294
1026	CAMK2N1	1.46228
1027	CCDC152	1.46202
1028	TNFRSF6B	1.46141
1029	MN1	1.46108
1030	MMRN1	1.46094
1031	ABI3BP	1.45998
1032	HOXC9	1.45877
1033	C3	1.45847
1034	CPA3	1.4574
1035	CFH	1.45594
1036	CLEC12A	1.45571
1037	MYH11	1.4554
1038	DAPL1	1.45363
1039	ERP27	1.45345
1040	HLA.DQA1	1.45328
1041	RNF150	1.4528
1042	ZNF530	1.4526
1043	IFIT1	1.45221
1044	CPAMD8	1.4515
1045	DOC2A	1.45073
1046	ACKR4	1.45067
1047	CCL4L2	1.45054
1048	PCDH7	1.44981
1049	HAS3	1.44967
1050	MMP11	1.44964
1051	SCUBE2	1.44943
1052	PTGS1	1.44919
1053	CLEC10A	1.44812
1054	ZNF736	1.44717
1055	GSTT2	1.44705
1056	FRMD5	1.44688
1057	CXorf57	1.44673
1058	PLEKHA6	1.44584
1059	PAPPA	1.44566
1060	STC2	1.44391
1061	ESR1	1.44143
1062	LYPD6B	1.44097
1063	NGEF	1.44086
1064	NCKAP5	1.44065
1065	HLA.DQB1	1.43988
1066	EMID1	1.43985
1067	SLIT2	1.43976
1068	SRRM3	1.43746
1069	PTPRH	1.4362
1070	BCAM	1.43553
1071	KCNJ15	1.43448
1072	ACVR1C	1.43375
1073	GZMB	1.43348
1074	ECM1	1.43344
1075	ARTN	1.4327
1076	PVRL3	1.43248
1077	HLA.G	1.4321
1078	TPSAB1	1.43202
1079	ALDH1A3	1.4317
1080	RDH16	1.43094
1081	COL3A1	1.43084
1082	TNFSF9	1.43007
1083	LYZ	1.42999
1084	ADRA2C	1.42909
1085	PKP2	1.4288
1086	SYCP2	1.4282
1087	TMIE	1.42768
1088	STRA6	1.42709
1089	ZNF607	1.42702
1090	SH3GL3	1.42665
1091	CFB	1.42597
1092	AOX1	1.42575
1093	GCNT2	1.42535
1094	CSRNP3	1.42521
1095	IL12RB2	1.42503
1096	SLC7A11	1.42388
1097	SERPINE1	1.42309
1098	CDRT4	1.42289
1099	ALCAM	1.42178
1100	WNT5B	1.4213
1101	PFN2	1.42049
1102	LURAP1L	1.42032
1103	SELE	1.41984
1104	C2	1.41972
1105	JSRP1	1.41946
1106	SEMA5B	1.4182
1107	C4orf48	1.41798
1108	GNAZ	1.4176
1109	LRRN2	1.41734
1110	EDIL3	1.417
1111	BOC	1.41602
1112	DCN	1.41583
1113	PPP1R14C	1.41565
1114	MAPK10	1.41528
1115	HEY1	1.41485
1116	ADRB2	1.41427
1117	ENPP4	1.41379
1118	TNNT2	1.41342
1119	VCAN	1.41288
1120	CTAGE4	1.41253
1121	SCNN1A	1.41243
1122	BIRC3	1.4123
1123	CD1C	1.41096
1124	RSAD2	1.41032
1125	PLAG1	1.40985
1126	PPARG	1.40978
1127	RAMP1	1.40941
1128	PAX5	1.40933
1129	GPC6	1.40892
1130	EHF	1.40874
1131	IFI6	1.40872
1132	WNT2B	1.40842
1133	FOXL2	1.40834
1134	THBD	1.408
1135	PDK4	1.40785
1136	MESP2	1.40751
1137	HTR7	1.40671
1138	BATF2	1.4067
1139	TMEM45A	1.40661
1140	TTLL7	1.40652
1141	VSIG10L	1.4064
1142	CPNE7	1.40603
1143	IGFBP3	1.40527
1144	KLRC1	1.4024
1145	CHI3L1	1.40222
1146	GAD1	1.40218
1147	YBX2	1.40201
1148	PINLYP	1.40188
1149	ESM1	1.40162
1150	ZDHHC2	1.40113
1151	RBP1	1.40071
1152	FKBP10	1.40049
1153	TSPAN2	1.39995
1154	TMEM45B	1.39966
1155	TMEM255A	1.39959
1156	KBTBD11	1.3991
1157	CNTNAP3B	1.39908
1158	SDR16C5	1.39873
1159	FCRL3	1.3986
1160	S100B	1.39859
1161	TENM4	1.39798
1162	PPM1H	1.39782
1163	CYP7B1	1.39756
1164	LRG1	1.39733
1165	ADRA2A	1.39675
1166	GULP1	1.39549
1167	CLU	1.39524
1168	CTGF	1.39511
1169	ACHE	1.39501
1170	ALDH3B2	1.39478
1171	S100A2	1.39427
1172	HOXA9	1.39314
1173	TPPP3	1.39299
1174	GFPT2	1.3926
1175	HLA.DRB5	1.39223
1176	IGF1	1.39149
1177	EOMES	1.39125
1178	CD8A	1.39112
1179	CTSW	1.39092
1180	HMCN2	1.39089
1181	TDO2	1.39009
1182	SIX2	1.38954
1183	SLC27A2	1.38947
1184	SGCD	1.38815
1185	BMP2	1.38759
1186	COL1A2	1.38734
1187	APOE	1.38716
1188	KCNK7	1.38679
1189	APOC1	1.38639
1190	MYZAP	1.38541
1191	KREMEN2	1.38536
1192	LRP4	1.38501
1193	PCDHGC3	1.38454
1194	ICAM5	1.38441
1195	CAND2	1.38437
1196	GREM1	1.38382
1197	PI15	1.38378
1198	BTC	1.38373
1199	HLA.DQB2	1.38313
1200	CPEB1	1.38217
1201	MFAP4	1.38212
1202	KLHL13	1.38198
1203	GHR	1.38135
1204	KCNMB4	1.38135
1205	RBPMS2	1.38101
1206	TFPI	1.38016
1207	COL4A5	1.37929
1208	KIAA1199	1.37843
1209	IL24	1.37797
1210	KCNN4	1.37779
1211	IL1RN	1.3764
1212	ANKRD18A.1	1.3759
1213	UCN2	1.37576
1214	HOXD1	1.37514
1215	FAM83E	1.37454
1216	MXRA5	1.37403
1217	LAMC2	1.37396
1218	FOXE1	1.37371
1219	FA2H	1.37339
1220	TNFRSF19	1.37293
1221	IL34	1.37274
1222	THBS4	1.37257
1223	CORO2B	1.37247
1224	DFNA5	1.37219
1225	ZDHHC11	1.37213
1226	CRABP2	1.372
1227	FKBP6	1.37178
1228	SIX1	1.37146
1229	C9orf169	1.37041
1230	NYNRIN	1.3703
1231	BEX4	1.37017
1232	COL12A1	1.36992
1233	SGCE	1.36983
1234	GAS1	1.36892
1235	FKSG48	1.36829
1236	CHST1	1.36791
1237	WNT2	1.36788
1238	MAP1B	1.36725
1239	WASF3	1.36683
1240	ZBED2	1.36651
1241	RGS20	1.36626
1242	FHOD3	1.36623
1243	SRCRB4D	1.36561
1244	HLA.DRB1	1.36551
1245	NOV	1.36459
1246	ECHDC3	1.36277
1247	FMO1	1.36245
1248	RGMA	1.36207
1249	LONRF3	1.35993
1250	NKG7	1.3597
1251	PLA2G4A	1.35878
1252	HOXA11	1.35876
1253	PODN	1.35825
1254	HSPA2	1.35824
1255	KCTD14	1.35784
1256	FADS2	1.35775
1257	COL8A1	1.35766
1258	SLC2A10	1.35708
1259	COL5A1	1.35697
1260	EVA1A	1.35684
1261	FOXD1	1.35654
1262	POU2AF1	1.35607
1263	FAM84A	1.35604
1264	HOXC13	1.35564
1265	ABCA12	1.35533
1266	COX6B2	1.35482
1267	FCGR1B	1.35319
1268	LIMCH1	1.35275
1269	AMIGO2	1.35211
1270	DISP2	1.35208
1271	TUB	1.35089
1272	NPIPB15	1.35068
1273	PRODH	1.35014
1274	GZMA	1.34984
1275	GSTA4	1.34847
1276	SYNGR3	1.34835
1277	MT1G	1.34835
1278	GATA3	1.34812
1279	PDXP	1.34751
1280	CREG2	1.34653
1281	FUT3	1.34533
1282	MGP	1.34467
1283	KCNIP3	1.34427
1284	GPR39	1.344
1285	TMEM71	1.34381
1286	ATP7B	1.34361
1287	LYPD3	1.34307
1288	CLIC3	1.34265
1289	AC020907.1	1.34263
1290	FHL1	1.34255
1291	WBSCR27	1.34244
1292	SH3TC2	1.3424
1293	ANGPTL4	1.34197
1294	CXCL12	1.34196
1295	XK	1.34189
1296	LAMP5	1.34124
1297	ADAM12	1.3409
1298	CYP39A1	1.34088
1299	NR4A1	1.34046
1300	PID1	1.34023
1301	BCL2L10	1.34013
1302	GSTM3	1.34007
1303	GPR115	1.33963
1304	M1AP	1.33948
1305	MAOA	1.33935
1306	ZNF114	1.33876
1307	RHBDL1	1.33866
1308	ZFP82	1.33865
1309	C15orf48	1.33849
1310	TUBB3.1	1.33791
1311	UGT1A8	1.33734
1312	KRT10	1.33716
1313	LUM	1.33672
1314	POU2F3	1.3364
1315	AL354993.1	1.33615
1316	SVIP	1.33614
1317	LIFR	1.33608
1318	BAIAP2L2	1.33479
1319	HLA.DOA	1.33466
1320	RERG	1.33464
1321	SLC16A2	1.33451
1322	GPR37	1.33417
1323	SPATA6	1.33378
1324	MMP9	1.33357
1325	PIP5K1B	1.33326
1326	PROS1	1.33326
1327	CCL4L1	1.33258
1328	FEZ1	1.33217
1329	KIT	1.3316
1330	ADCY5	1.33077
1331	SMN2	1.33072
1332	FNDC1	1.32984
1333	ADTRP	1.32929
1334	TLE2	1.32862
1335	LAG3	1.32855
1336	C2orf43	1.3283
1337	HIST1H2AE	1.32802
1338	GPR97	1.32788
1339	CHST10	1.32736
1340	BDKRB1	1.3271
1341	SBK1	1.32695
1342	PDCD1	1.32603
1343	KIAA1644	1.326
1344	NUTM2A	1.32527
1345	MEDAG	1.32502
1346	SLC15A1	1.32473
1347	PYGO1	1.32469
1348	KAL1	1.32409
1349	SRPX	1.324
1350	FASLG	1.32367
1351	DNAH2	1.32201
1352	COL1A1	1.322
1353	FAM131C	1.32194
1354	MUC1	1.32145
1355	SULF1	1.32086
1356	COL14A1	1.32003
1357	PCDHB16	1.31994
1358	DLL1	1.31933
1359	KLHL29	1.31912
1360	MESP1	1.31906
1361	PRRG1	1.31863
1362	FOS	1.31854
1363	TAGLN	1.31841
1364	RAB38	1.31822
1365	VCAM1	1.31821
1366	STX19	1.31805
1367	CHRNA7	1.31784
1368	SEZ6L2	1.31635
1369	LOX	1.3154
1370	MYO3B	1.31536
1371	TRPV3	1.31448
1372	THSD1	1.31435
1373	KLRG2	1.31404
1374	FAM183A	1.31377
1375	ABLIM3	1.31346
1376	2003-09-01	1.31336
1377	CAMK2N2	1.31331
