# Supplementary material for: Integrated analysis of cervical squamous cell carcinoma cohorts from three continents reveals conserved subtypes of prognostic significance
Source: Nat Commun. 2022 Oct 7;13:5818. doi: 10.1038/s41467-022-33544-x (PMC9547055; doi:10.1038/s41467-022-33544-x)
Supplement: Supplementary file 7 — Supplementary Data 3 [file 41467_2022_33544_MOESM7_ESM.xlsx]

## Sheet: Supplementary Data 3
Supplementary Data 3 - 938 Differentially expressed genes between TCGA squamous cervical cancer clusters C1 and C2
Gene	Fold Change (C2/C1)	logFC	Average Expression	t	p Value*	adj. p Value**	B
FADS3	4.95506	2.3089	3.84344	14.5596	8.96e-35	1.23e-30	68.321
SYT12	12.0926	3.59605	1.56065	14.1721	1.79e-33	1.23e-29	65.005
DENND5B	3.24471	1.69809	2.27106	14.085	3.51e-33	1.61e-29	64.4456
RHOBTB2	3.13344	1.64775	4.03015	13.9541	9.65e-33	3.32e-29	63.7056
CLMP	6.32688	2.66149	1.05169	13.5216	2.7e-31	6.69e-28	59.8364
PTP4A1	3.04491	1.6064	7.19013	13.5116	2.92e-31	6.69e-28	60.3409
L1CAM	15.2925	3.93476	1.58871	13.0487	1.02e-29	2e-26	56.5958
ZNF281	2.03225	1.02308	4.15137	12.5755	3.76e-28	6.47e-25	53.2649
SLC39A10	2.61777	1.38834	4.18577	12.5322	5.22e-28	7.99e-25	52.9393
HTR1D	6.58467	2.71911	-0.414389	12.3856	1.59e-27	2.19e-24	50.5825
C1QTNF6	3.1619	1.66079	4.49252	12.347	2.13e-27	2.5e-24	51.5467
SGPP1	3.06313	1.61501	3.48431	12.3437	2.18e-27	2.5e-24	51.5236
NDRG2	0.271886	-1.87893	5.99221	-12.1452	9.79e-27	1.04e-23	50.0409
FSTL3	4.20537	2.07223	4.62019	12.0767	1.64e-26	1.62e-23	49.5241
TMPRSS4	0.205017	-2.28619	6.79078	-12.0352	2.25e-26	2.06e-23	49.2119
DNAJC6	6.29829	2.65496	-0.259314	11.9416	4.54e-26	3.91e-23	47.5218
KCNN4	4.44427	2.15195	4.37081	11.8614	8.3e-26	6.72e-23	47.9283
SLC7A5	4.85265	2.27877	7.55785	11.7681	1.67e-25	1.28e-22	47.2248
NNMT	5.81182	2.53899	5.21755	11.5734	7.16e-25	5.19e-22	45.7835
LOXL2	3.8922	1.96059	4.6109	11.4832	1.4e-24	9.66e-22	45.1276
CXCL2	7.33588	2.87497	2.00077	11.4068	2.48e-24	1.62e-21	44.5363
PXN	2.33411	1.22287	6.92608	11.3128	4.98e-24	3.11e-21	43.857
LPCAT1	2.84307	1.50745	5.74304	11.1515	1.64e-23	9.83e-21	42.6757
AMIGO2	4.15829	2.05599	3.43933	11.0415	3.69e-23	2.12e-20	41.929
FAM102A	0.473487	-1.0786	6.53968	-11.0142	4.52e-23	2.49e-20	41.6769
SMOC1	27.2708	4.76929	1.17476	10.9931	5.27e-23	2.79e-20	41.4444
FIGN	8.39146	3.06892	-0.389358	10.9404	7.77e-23	3.88e-20	40.4501
SLC16A3	2.60936	1.3837	7.01096	10.9382	7.89e-23	3.88e-20	41.125
FGFR3	0.218424	-2.19479	6.82554	-10.9246	8.72e-23	4.14e-20	41.0382
FBXL2	2.28877	1.19457	1.69088	10.8808	1.2e-22	5.52e-20	40.6095
HSPB1	0.34147	-1.55017	11.0103	-10.7344	3.51e-22	1.56e-19	39.6807
OTUD1	2.41378	1.27129	4.54484	10.6864	4.98e-22	2.05e-19	39.3303
GRAMD1B	5.81159	2.53893	1.68787	10.6844	5.05e-22	2.05e-19	39.2913
ARHGAP29	3.58193	1.84074	3.35841	10.6623	5.93e-22	2.33e-19	39.1978
SLC22A4	2.68287	1.42378	0.600928	10.6146	8.39e-22	3.21e-19	38.4341
RBMS2	2.38789	1.25573	3.77976	10.6025	9.16e-22	3.41e-19	38.7604
SYDE1	3.04364	1.6058	3.44824	10.5776	1.1e-21	3.98e-19	38.5907
TSPAN4	2.57126	1.36247	4.2574	10.5724	1.14e-21	4.02e-19	38.5238
ITGA3	3.25933	1.70458	7.8749	10.5577	1.27e-21	4.37e-19	38.3922
DOCK5	2.1453	1.10118	4.68098	10.5329	1.52e-21	5.1e-19	38.225
SLC9A3R1	0.436907	-1.1946	7.8871	-10.4949	2e-21	6.4e-19	37.926
DMBT1	20.7476	4.37487	-0.79252	10.4624	2.53e-21	7.74e-19	37.0239
KRT15	0.0955362	-3.38781	8.67541	-10.431	3.17e-21	9.5e-19	37.4768
PEAR1	3.04609	1.60696	1.54768	10.4122	3.64e-21	1.05e-18	37.3024
SPECC1	2.17705	1.12237	5.11869	10.4108	3.67e-21	1.05e-18	37.338
NEK6	2.02705	1.01939	4.19975	10.3738	4.8e-21	1.35e-18	37.1126
NT5E	4.55066	2.18608	3.28845	10.3176	7.19e-21	1.98e-18	36.742
FRMD5	4.42003	2.14406	0.225122	10.3147	7.34e-21	1.98e-18	36.3014
JPH2	5.31974	2.41136	0.627724	10.3059	7.82e-21	2.07e-18	36.4007
PVR	2.33642	1.2243	5.47674	10.2823	9.27e-21	2.41e-18	36.4153
KIFC3	2.84579	1.50883	5.59215	10.2555	1.12e-20	2.87e-18	36.2235
IL6	7.37576	2.88279	0.769871	10.2246	1.4e-20	3.51e-18	35.9039
PAPPA	4.6565	2.21925	0.588131	10.196	1.72e-20	4.23e-18	35.6153
ALDH3B1	3.11425	1.63888	3.76432	10.1632	2.18e-20	5.26e-18	35.6359
SAMD4A	2.71867	1.4429	3.11066	10.1431	2.51e-20	5.87e-18	35.5209
RHOF	4.41092	2.14108	3.67843	10.1301	2.76e-20	6.33e-18	35.4043
GPNMB	0.20234	-2.30514	7.82583	-10.1221	2.92e-20	6.58e-18	35.2794
OSBP2	4.13346	2.04735	3.82803	10.1201	2.96e-20	6.58e-18	35.3276
PDE2A	2.74868	1.45874	1.17945	10.015	6.27e-20	1.35e-17	34.4625
RAPGEFL1	0.287142	-1.80016	6.72562	-10.0105	6.47e-20	1.37e-17	34.5033
SUSD4	0.113082	-3.14455	4.98983	-10.0009	6.93e-20	1.45e-17	34.5213
LRFN4	2.74671	1.4577	4.08268	9.9865	7.68e-20	1.58e-17	34.3797
MTHFD1L	2.04268	1.03046	5.0282	9.96661	8.84e-20	1.79e-17	34.1996
CRIM1	2.63236	1.39636	5.33676	9.95404	9.67e-20	1.93e-17	34.1019
EFS	0.362449	-1.46415	5.74177	-9.9466	1.02e-19	2e-17	34.0842
PPFIBP2	0.338836	-1.56134	4.69458	-9.88546	1.57e-19	3.05e-17	33.7184
B4GALT1	2.23595	1.16089	8.03792	9.87232	1.72e-19	3.3e-17	33.5388
EVA1A	3.92631	1.97317	0.874658	9.85361	1.97e-19	3.71e-17	33.325
WTIP	2.41245	1.2705	3.09924	9.84471	2.1e-19	3.9e-17	33.4396
TMPRSS3	5.71377	2.51444	2.28534	9.79248	3.03e-19	5.49e-17	33.0816
FBXO2	4.62138	2.20832	3.89589	9.75577	3.93e-19	7.02e-17	32.7773
PRKX	0.429256	-1.22009	6.0772	-9.726	4.84e-19	8.55e-17	32.5234
CALML3	0.0734905	-3.7663	7.838	-9.7109	5.38e-19	9.26e-17	32.429
DOK7	4.86327	2.28193	0.0598908	9.70939	5.44e-19	9.26e-17	32.1486
TUBB3.1	3.7208	1.89561	4.77063	9.70917	5.45e-19	9.26e-17	32.4118
PER3	0.309064	-1.69402	5.15231	-9.69873	5.86e-19	9.85e-17	32.4055
PTPLA	2.9586	1.56491	1.48827	9.64645	8.46e-19	1.4e-16	32.0062
IL1B	4.15535	2.05497	2.95904	9.62875	9.58e-19	1.57e-16	31.9447
FAM65A	2.01261	1.00907	5.14817	9.61607	1.05e-18	1.7e-16	31.7562
TGFBI	3.78237	1.91929	7.36528	9.60932	1.1e-18	1.76e-16	31.7093
RUNDC3A	5.29963	2.40589	-0.338716	9.60469	1.13e-18	1.79e-16	31.2937
LCAT	2.24462	1.16647	3.26336	9.60218	1.15e-18	1.81e-16	31.7607
BASP1	4.34674	2.11993	5.06329	9.59458	1.22e-18	1.86e-16	31.6109
BCAR3	2.49706	1.32023	4.58616	9.57878	1.36e-18	2.06e-16	31.5201
VGLL3	3.63078	1.86028	1.94354	9.57463	1.4e-18	2.09e-16	31.5693
UBXN10	7.97053	2.99468	-0.927036	9.54455	1.73e-18	2.56e-16	30.7006
ZBTB7C	0.125603	-2.99305	4.85248	-9.53105	1.9e-18	2.77e-16	31.2854
PLK2	3.02601	1.59742	5.83162	9.52994	1.91e-18	2.77e-16	31.1501
SNPH	2.97578	1.57327	0.523236	9.51296	2.15e-18	3.09e-16	30.9025
TIAM1	0.378535	-1.4015	5.10131	-9.47638	2.78e-18	3.9e-16	30.8654
DUSP4	3.54331	1.8251	3.81029	9.47175	2.87e-18	3.99e-16	30.8263
DLL1	3.50024	1.80745	3.22323	9.42675	3.92e-18	5.34e-16	30.5528
SRCRB4D	4.53215	2.1802	1.38318	9.40636	4.51e-18	6.09e-16	30.3918
ANK3	0.385488	-1.37524	4.86255	-9.39753	4.8e-18	6.41e-16	30.3432
GPR97	3.63684	1.86269	0.116067	9.31907	8.26e-18	1.09e-15	29.526
LETM2	2.54139	1.34562	1.96555	9.31719	8.36e-18	1.1e-15	29.8193
TREM1	4.2681	2.09359	1.13369	9.2975	9.58e-18	1.24e-15	29.6269
METRN	2.78145	1.47583	3.39081	9.29261	9.91e-18	1.28e-15	29.6373
FOXC2	7.45772	2.89873	-1.3499	9.27565	1.11e-17	1.42e-15	28.7051
PRSS23	2.83618	1.50395	5.79106	9.27045	1.15e-17	1.46e-15	29.3752
ACSF2	2.61829	1.38862	4.62869	9.2385	1.44e-17	1.8e-15	29.1917
SCARB1	2.27365	1.18501	5.0375	9.19289	1.97e-17	2.44e-15	28.8656
HSF2BP	2.65783	1.41025	0.709358	9.18531	2.07e-17	2.55e-15	28.7697
PRKCDBP	2.51333	1.3296	3.64018	9.18165	2.13e-17	2.59e-15	28.8728
EPOR	2.25231	1.17141	1.6966	9.15998	2.47e-17	2.98e-15	28.7421
TGFB2	4.16007	2.05661	2.8794	9.15396	2.57e-17	3.08e-15	28.7204
CAMK2N1	3.55837	1.83122	4.18829	9.14113	2.81e-17	3.33e-15	28.5564
CD9	0.485324	-1.04298	9.12787	-9.12173	3.2e-17	3.77e-15	28.3851
CD276	2.14436	1.10054	6.28932	9.11791	3.29e-17	3.84e-15	28.3386
CLCF1	2.65034	1.40618	2.52753	9.10953	3.48e-17	4.03e-15	28.4411
MCTP2	2.12996	1.09083	3.27498	9.09884	3.75e-17	4.26e-15	28.3449
EPGN	8.66384	3.11501	-1.00804	9.0914	3.94e-17	4.45e-15	27.7364
ZNF750	0.172437	-2.53586	5.52935	-9.05251	5.14e-17	5.71e-15	28.0233
RGL3	6.36171	2.66942	-0.0986107	9.04433	5.43e-17	5.99e-15	27.735
CBX7	0.489692	-1.03005	4.55158	-9.02453	6.22e-17	6.8e-15	27.8323
PROSER2	3.31191	1.72766	3.42616	8.99745	7.48e-17	8.09e-15	27.6448
AMOTL2	2.16377	1.11355	6.17561	8.99658	7.52e-17	8.09e-15	27.5231
VAV2	2.17514	1.12111	5.65578	8.97492	8.71e-17	9.3e-15	27.3823
ABCC5	0.375389	-1.41354	6.62287	-8.96213	9.5e-17	1.01e-14	27.3035
KCNJ12	5.9626	2.57594	0.702158	8.93874	1.11e-16	1.16e-14	27.2132
COL4A6	7.28835	2.86559	1.48005	8.93739	1.12e-16	1.16e-14	27.2899
SMOX	2.67066	1.4172	3.91686	8.91843	1.28e-16	1.31e-14	27.0873
SLC19A1	2.05613	1.03993	3.4197	8.85729	1.93e-16	1.97e-14	26.7291
PDE4D	2.81869	1.49502	3.92692	8.84603	2.08e-16	2.11e-14	26.6042
FZD2	2.41369	1.27124	2.4293	8.83469	2.25e-16	2.26e-14	26.6215
NME4	2.42621	1.27871	4.87501	8.82059	2.47e-16	2.45e-14	26.3778
FBN2	7.82521	2.96813	1.67629	8.8035	2.77e-16	2.73e-14	26.4163
TNFRSF12A	2.4569	1.29684	6.11585	8.73777	4.31e-16	4.14e-14	25.803
IL11	3.36242	1.7495	1.82007	8.73725	4.33e-16	4.14e-14	25.9795
CDKN2C	0.382038	-1.38821	5.69113	-8.70816	5.26e-16	4.99e-14	25.6596
TLR5	0.330955	-1.59529	3.25279	-8.69497	5.74e-16	5.36e-14	25.7006
NPR2	2.54614	1.34831	1.50502	8.69444	5.76e-16	5.36e-14	25.6785
PPP1R3B	2.26696	1.18076	4.99018	8.69158	5.87e-16	5.43e-14	25.521
GRHL3	0.175062	-2.51407	4.96412	-8.68602	6.1e-16	5.6e-14	25.6317
AXL	2.48671	1.31424	5.00844	8.66303	7.11e-16	6.35e-14	25.3318
SH2D5	5.90462	2.56185	0.162326	8.65825	7.34e-16	6.52e-14	25.3047
STK11	0.478432	-1.06362	5.64135	-8.65259	7.62e-16	6.73e-14	25.2841
KIRREL	2.84095	1.50638	4.31067	8.63364	8.65e-16	7.53e-14	25.1762
RIMKLB	2.09247	1.06521	4.76782	8.61428	9.84e-16	8.46e-14	25.0257
VEGFC	3.33671	1.73843	1.8387	8.58254	1.21e-15	1.03e-13	24.9766
GLDC	8.73851	3.12739	1.08741	8.57412	1.28e-15	1.08e-13	24.9056
MICAL2	2.1303	1.09106	3.65526	8.54843	1.52e-15	1.28e-13	24.6806
MOCOS	2.35359	1.23486	4.86998	8.53397	1.68e-15	1.39e-13	24.4939
KIF7	2.45124	1.29351	2.58557	8.51418	1.91e-15	1.56e-13	24.5281
GLTP	0.499556	-1.00128	7.10992	-8.50841	1.98e-15	1.61e-13	24.2964
ADAMTSL4	3.92718	1.97349	4.2155	8.50157	2.08e-15	1.67e-13	24.3188
SPAG4	2.31193	1.20909	2.00797	8.47095	2.54e-15	2.02e-13	24.2583
F3	4.22638	2.07942	6.19956	8.45772	2.77e-15	2.2e-13	23.9767
MGAT5B	5.1143	2.35454	-0.481646	8.44737	2.97e-15	2.33e-13	23.794
ITGA5	2.82585	1.49868	6.24235	8.44692	2.98e-15	2.33e-13	23.9011
SLC6A2	5.77281	2.52927	-0.258363	8.44371	3.04e-15	2.36e-13	23.8501
WWC2	2.53076	1.33957	2.97603	8.44316	3.05e-15	2.36e-13	24.0471
SYK	0.476817	-1.06849	5.97853	-8.41389	3.7e-15	2.82e-13	23.7103
CMBL	2.92526	1.54857	3.69778	8.40531	3.92e-15	2.96e-13	23.7386
LAMB1	2.44994	1.29275	6.49955	8.40382	3.95e-15	2.98e-13	23.6211
EMP3	2.13749	1.09592	4.65734	8.39131	4.29e-15	3.21e-13	23.5819
CXCL3	4.75219	2.24859	0.819615	8.35851	5.32e-15	3.92e-13	23.4948
BCL11A	0.235128	-2.08848	4.26615	-8.3466	5.76e-15	4.17e-13	23.4553
MMP15	2.34876	1.2319	4.94579	8.29828	7.89e-15	5.67e-13	22.9657
MT2A	3.05079	1.60918	7.96327	8.2981	7.9e-15	5.67e-13	22.9643
EMR2	2.38273	1.25262	2.97172	8.28797	8.44e-15	6.02e-13	23.0558
ITGB3	3.87994	1.95603	-0.184076	8.26815	9.61e-15	6.78e-13	22.7326
NUPR1	0.381752	-1.38929	6.5458	-8.25887	1.02e-14	7.17e-13	22.6996
FOLR1	9.91054	3.30896	-1.19861	8.23968	1.16e-14	8.03e-13	22.3426
AKAP2	2.30639	1.20564	4.30626	8.22787	1.25e-14	8.55e-13	22.555
KREMEN1	0.455205	-1.13541	6.36426	-8.2241	1.28e-14	8.72e-13	22.4767
SLC35F2	2.27564	1.18627	3.93259	8.19202	1.58e-14	1.07e-12	22.359
TTC22	0.419032	-1.25487	5.24631	-8.16543	1.87e-14	1.26e-12	22.1775
OXCT2	2.59936	1.37815	0.340633	8.15709	1.98e-14	1.32e-12	22.1241
AFAP1L1	2.48264	1.31188	2.92768	8.11844	2.54e-14	1.68e-12	21.9815
EYA2	0.225821	-2.14675	5.82529	-8.1165	2.57e-14	1.69e-12	21.8666
MATN3	3.51148	1.81208	0.754202	8.10104	2.84e-14	1.86e-12	21.8662
CCDC146	0.384374	-1.37942	3.06007	-8.08785	3.09e-14	2.02e-12	21.8318
ST3GAL4	2.20463	1.14054	4.19506	8.07452	3.37e-14	2.19e-12	21.5915
AVPI1	2.53476	1.34185	5.26825	8.05519	3.81e-14	2.43e-12	21.4041
SERPINH1	2.01027	1.00739	7.51109	8.05301	3.86e-14	2.44e-12	21.3881
PXDN	3.65741	1.87082	5.26505	8.05275	3.87e-14	2.44e-12	21.3903
FJX1	2.511	1.32826	2.84047	8.03446	4.35e-14	2.72e-12	21.4603
C19orf57	0.367877	-1.44271	3.72731	-8.001	5.39e-14	3.36e-12	21.2803
APLN	3.7712	1.91502	1.77238	7.99691	5.54e-14	3.43e-12	21.266
OSMR	2.05465	1.0389	6.39896	7.99576	5.58e-14	3.44e-12	21.0148
SLC2A6	2.23388	1.15955	2.44915	7.9629	6.88e-14	4.23e-12	21.0419
TIMP1	2.60259	1.37995	6.94891	7.93621	8.16e-14	4.95e-12	20.6485
CTNNAL1	2.83964	1.50571	3.85461	7.92662	8.67e-14	5.21e-12	20.6864
DRAM1	2.22657	1.15482	4.77833	7.90858	9.73e-14	5.8e-12	20.5063
ASPHD1	2.93027	1.55103	1.34475	7.90405	1e-13	5.94e-12	20.6855
KRT13	0.0661342	-3.91846	8.90594	-7.87264	1.22e-13	7.22e-12	20.2616
DHRS3	0.42356	-1.23936	6.95769	-7.83836	1.52e-13	8.82e-12	20.0326
HRH1	2.0411	1.02935	3.79616	7.83629	1.54e-13	8.9e-12	20.1419
SLC39A14	2.26523	1.17966	4.84629	7.82879	1.61e-13	9.3e-12	20.0051
SSBP2	0.451158	-1.14829	4.19346	-7.82764	1.63e-13	9.32e-12	20.1627
STC1	3.69694	1.88633	3.20253	7.8267	1.63e-13	9.33e-12	20.1178
ANXA3	2.70518	1.43573	5.47302	7.82424	1.66e-13	9.41e-12	19.9519
DFNA5	2.96626	1.56864	3.87097	7.80974	1.82e-13	1.02e-11	19.9566
EFEMP1	4.61874	2.2075	5.40044	7.80967	1.82e-13	1.02e-11	19.8688
C3orf58	0.467002	-1.0985	5.2125	-7.8046	1.88e-13	1.05e-11	19.9064
ELOVL3	3.47299	1.79618	0.72408	7.80491	1.88e-13	1.05e-11	20.0469
RGMA	0.22696	-2.13949	4.20715	-7.79064	2.05e-13	1.13e-11	19.9768
AP2B1	2.15715	1.10913	6.56706	7.77866	2.21e-13	1.2e-11	19.6611
FOXN1	0.169626	-2.55957	3.9896	-7.75087	2.64e-13	1.43e-11	19.7517
KRT18	2.70722	1.43681	8.48187	7.72577	3.09e-13	1.65e-11	19.3709
FUT4	2.08509	1.06011	2.482	7.71244	3.36e-13	1.78e-11	19.5005
PDGFB	2.08557	1.06044	3.36634	7.707	3.47e-13	1.84e-11	19.3906
TFPI2	10.5831	3.40369	0.531082	7.6997	3.64e-13	1.92e-11	19.4256
IL24	3.07628	1.62119	1.23697	7.69807	3.67e-13	1.93e-11	19.4275
SH3RF3	2.37567	1.24833	1.84327	7.68578	3.97e-13	2.07e-11	19.3581
CCDC68	3.13416	1.64808	1.27693	7.66926	4.4e-13	2.28e-11	19.2564
SHANK2	3.57015	1.83599	1.6225	7.66588	4.49e-13	2.32e-11	19.2381
AATK	2.59031	1.37313	0.877355	7.66434	4.54e-13	2.33e-11	19.2013
SNAI1	2.54368	1.34692	1.32956	7.65064	4.94e-13	2.53e-11	19.1425
HLF	0.174845	-2.51585	1.78018	-7.64249	5.2e-13	2.65e-11	18.8911
PPARGC1B	0.454149	-1.13876	3.11005	-7.618	6.06e-13	3.04e-11	18.9458
SMIM5	0.249632	-2.00213	2.05071	-7.61011	6.36e-13	3.19e-11	18.8192
FSD1L	2.01374	1.00987	1.46395	7.60859	6.42e-13	3.19e-11	18.89
SMC1B	0.191406	-2.38529	3.47133	-7.60813	6.44e-13	3.19e-11	18.8906
BTBD3	2.0012	1.00086	5.00145	7.60794	6.45e-13	3.19e-11	18.6384
CSTB	0.437404	-1.19296	9.17467	-7.6049	6.57e-13	3.23e-11	18.6162
RPS6KA5	0.454941	-1.13625	3.48997	-7.5835	7.51e-13	3.65e-11	18.7214
RAMP1	2.89385	1.53299	2.83815	7.57527	7.9e-13	3.82e-11	18.6242
EREG	4.37475	2.1292	0.466887	7.5686	8.23e-13	3.95e-11	18.6159
FHL2	2.20141	1.13843	5.95063	7.54118	9.76e-13	4.62e-11	18.2044
PKP2	2.90012	1.53611	3.6743	7.51156	1.17e-12	5.47e-11	18.1511
CARD10	2.50234	1.32328	4.51077	7.51033	1.18e-12	5.48e-11	18.0719
WWC1	2.07448	1.05275	5.04994	7.51032	1.18e-12	5.48e-11	18.0417
E2F2	0.484368	-1.04582	4.84603	-7.50754	1.2e-12	5.54e-11	18.1239
CCBE1	2.74606	1.45736	1.42396	7.50702	1.21e-12	5.54e-11	18.2848
PTPRM	2.52091	1.33394	3.0725	7.50672	1.21e-12	5.54e-11	18.1922
SLC7A2	5.64147	2.49607	2.43585	7.49454	1.3e-12	5.9e-11	18.1465
FHOD3	2.74072	1.45455	3.35889	7.47695	1.45e-12	6.55e-11	17.9786
NMNAT2	3.00178	1.58582	0.546427	7.45928	1.62e-12	7.23e-11	17.9632
SOX2	0.0348657	-4.84205	4.41963	-7.448	1.73e-12	7.65e-11	17.9142
CX3CL1	0.245118	-2.02845	5.63358	-7.44432	1.77e-12	7.78e-11	17.7331
TMEM133	2.54986	1.35042	0.767691	7.44483	1.77e-12	7.78e-11	17.8884
SEMA3A	5.02979	2.3305	1.27125	7.41747	2.09e-12	9.03e-11	17.7528
KIF12	4.49294	2.16766	-0.132628	7.39435	2.41e-12	1.03e-10	17.5198
RHOB	2.3077	1.20645	6.92172	7.3919	2.45e-12	1.04e-10	17.3072
SH3TC2	2.77393	1.47193	0.267237	7.3901	2.47e-12	1.05e-10	17.521
DYSF	2.10829	1.07608	3.43701	7.35297	3.1e-12	1.3e-10	17.241
CTH	2.42664	1.27896	0.585669	7.34417	3.27e-12	1.37e-10	17.2823
SYTL1	0.490085	-1.02889	5.97125	-7.34236	3.31e-12	1.38e-10	17.0338
BMP7	0.127149	-2.9754	4.96478	-7.33459	3.47e-12	1.43e-10	17.2174
TNNI3	5.38216	2.42819	-0.462171	7.31242	3.97e-12	1.63e-10	17.0018
PVRL4	0.496151	-1.01115	7.3376	-7.30541	4.14e-12	1.7e-10	16.7827
PTRF	2.08541	1.06033	7.56687	7.2943	4.43e-12	1.81e-10	16.7329
PTGES	2.91514	1.54356	5.38622	7.29416	4.44e-12	1.81e-10	16.7296
FERMT2	2.40521	1.26617	3.31614	7.28719	4.63e-12	1.88e-10	16.8564
CDA	3.91044	1.96733	2.22852	7.26876	5.18e-12	2.09e-10	16.8341
ACSL1	0.483265	-1.04911	5.60553	-7.26635	5.25e-12	2.11e-10	16.6057
RP11.195F19.5	2.2031	1.13954	0.267665	7.25887	5.49e-12	2.19e-10	16.7455
GABRP	0.129033	-2.95418	5.86911	-7.24078	6.13e-12	2.43e-10	16.571
CLDN4	0.411763	-1.28011	7.6963	-7.23685	6.28e-12	2.48e-10	16.3775
SYCP2	0.233413	-2.09904	5.16987	-7.23351	6.41e-12	2.51e-10	16.5319
ARL14	4.99553	2.32064	-0.734007	7.2316	6.48e-12	2.53e-10	16.4839
ESPN	0.440045	-1.18428	5.14776	-7.23045	6.52e-12	2.54e-10	16.4467
MMP3	5.00972	2.32473	2.64915	7.22049	6.93e-12	2.67e-10	16.5032
ARHGAP42	2.66012	1.41149	1.56996	7.19865	7.9e-12	2.99e-10	16.4691
G0S2	3.41649	1.77251	3.26288	7.19428	8.11e-12	3.05e-10	16.2977
DEPDC7	2.60657	1.38215	2.10537	7.19302	8.18e-12	3.07e-10	16.4156
DUOXA1	0.378175	-1.40288	5.44066	-7.18732	8.46e-12	3.17e-10	16.1741
CDYL2	2.19777	1.13604	2.48857	7.16774	9.52e-12	3.54e-10	16.2474
FZD4	2.02828	1.02026	3.33395	7.15133	1.05e-11	3.89e-10	16.0661
MISP	3.65611	1.87031	4.71963	7.1495	1.06e-11	3.92e-10	15.9031
IGF2BP1	7.26229	2.86042	-1.01173	7.14845	1.07e-11	3.93e-10	15.9846
PMEPA1	2.34051	1.22682	6.49438	7.12069	1.26e-11	4.63e-10	15.6945
TLE4	0.413845	-1.27284	4.47968	-7.12008	1.27e-11	4.64e-10	15.887
PHLDB2	2.50517	1.32491	5.21556	7.11504	1.31e-11	4.77e-10	15.6773
GLIS2	2.21107	1.14475	4.31487	7.09552	1.47e-11	5.29e-10	15.6232
KRT17	3.06536	1.61606	11.6563	7.07688	1.64e-11	5.83e-10	15.5538
KRT81	5.95658	2.57449	1.8955	7.06024	1.81e-11	6.39e-10	15.6307
CAP2	2.26592	1.1801	2.29241	7.04603	1.97e-11	6.9e-10	15.5539
WNK3	0.392411	-1.34956	1.9849	-7.03841	2.06e-11	7.2e-10	15.5347
ARHGEF26	0.305194	-1.7122	2.97993	-7.02805	2.19e-11	7.56e-10	15.4878
GLS2	0.357968	-1.4821	2.94806	-7.01565	2.36e-11	8.02e-10	15.4141
CEBPA	0.469343	-1.09128	4.77367	-6.99606	2.65e-11	8.89e-10	15.1124
ECI2	2.23022	1.15719	3.92072	6.97954	2.92e-11	9.76e-10	14.991
MARVELD1	2.00895	1.00644	5.28108	6.97521	3e-11	9.99e-10	14.8625
CDH2	3.91214	1.96796	0.5629	6.95036	3.47e-11	1.15e-09	15.0404
CSPG4	2.61654	1.38766	4.15843	6.94835	3.51e-11	1.16e-09	14.7809
TMEM27	2.61693	1.38788	0.0993663	6.94668	3.54e-11	1.16e-09	14.969
AOX1	2.93355	1.55265	0.176119	6.94261	3.63e-11	1.19e-09	14.9626
EHF	0.306263	-1.70716	6.09564	-6.92986	3.91e-11	1.27e-09	14.6371
MST1R	2.03304	1.02364	5.07516	6.91331	4.31e-11	1.39e-09	14.5151
CXCL17	0.181824	-2.45939	6.12908	-6.90761	4.46e-11	1.44e-09	14.5557
GAS1	2.75451	1.4618	3.38391	6.90258	4.59e-11	1.48e-09	14.6003
KLHL29	2.55866	1.35539	1.98921	6.89184	4.89e-11	1.57e-09	14.6903
ZNF185	0.464272	-1.10696	7.36181	-6.8812	5.21e-11	1.65e-09	14.3031
FKBP10	2.80293	1.48693	5.16761	6.8718	5.5e-11	1.73e-09	14.2705
GFPT2	2.7127	1.43973	2.50606	6.86496	5.73e-11	1.79e-09	14.491
A2ML1	0.124	-3.01159	5.659	-6.86053	5.88e-11	1.83e-09	14.3923
RBPMS2	2.71064	1.43864	0.351945	6.84307	6.51e-11	2e-09	14.4209
OLR1	3.28197	1.71456	2.80565	6.84248	6.53e-11	2e-09	14.3196
PIR	0.398352	-1.32788	4.54567	-6.83946	6.65e-11	2.03e-09	14.2634
BIRC2	2.17258	1.11941	5.7699	6.83568	6.79e-11	2.07e-09	14.0476
OBSL1	2.36057	1.23914	4.79163	6.82941	7.05e-11	2.14e-09	14.0491
SULT1A2	2.02593	1.01859	0.709	6.82925	7.05e-11	2.14e-09	14.3558
SCNN1B	0.0861446	-3.5371	3.49438	-6.82017	7.44e-11	2.25e-09	14.3141
DAPK1	2.56093	1.35667	3.81316	6.80747	8.01e-11	2.41e-09	14.0129
DUOX1	0.424752	-1.23531	6.19282	-6.80562	8.09e-11	2.43e-09	13.8989
TNFRSF10D	2.17431	1.12056	2.89033	6.79254	8.73e-11	2.6e-09	14.0524
RAET1G	2.89023	1.53119	2.10219	6.79165	8.78e-11	2.6e-09	14.1102
LIF	2.46647	1.30245	2.23155	6.7878	8.98e-11	2.66e-09	14.0846
RGS20	2.60595	1.38181	0.893148	6.78748	8.99e-11	2.66e-09	14.1341
C4orf48	2.70171	1.43387	0.487907	6.77217	9.83e-11	2.89e-09	14.0358
SEPP1	0.249036	-2.00557	6.42534	-6.76738	1.01e-10	2.95e-09	13.704
EPHX1	0.481697	-1.0538	6.67569	-6.76168	1.04e-10	3.04e-09	13.6281
AREG	3.36692	1.75143	2.95206	6.75634	1.08e-10	3.13e-09	13.8131
LAMA3	2.76463	1.46709	6.91047	6.75457	1.09e-10	3.15e-09	13.592
PAQR5	2.54264	1.34633	2.65836	6.74188	1.17e-10	3.35e-09	13.783
FAM169A	2.13171	1.09201	2.06861	6.73964	1.19e-10	3.37e-09	13.8352
HOXA1	2.09878	1.06955	1.25164	6.72584	1.28e-10	3.61e-09	13.7925
ILDR1	0.446328	-1.16382	3.21963	-6.70845	1.42e-10	3.94e-09	13.6545
TRIM17	3.44093	1.7828	1.51056	6.69194	1.56e-10	4.33e-09	13.5889
SHROOM3	2.14894	1.10363	4.17754	6.68453	1.63e-10	4.48e-09	13.2841
SOX21	0.052348	-4.25572	2.04203	-6.67425	1.73e-10	4.74e-09	13.2727
VASN	2.08694	1.06139	4.05235	6.67335	1.74e-10	4.76e-09	13.2361
TRIM2	0.310485	-1.6874	4.33797	-6.6712	1.76e-10	4.8e-09	13.3735
CORO6	2.98936	1.57984	1.8828	6.66853	1.79e-10	4.85e-09	13.4404
STMN3	2.31029	1.20807	3.96112	6.66545	1.82e-10	4.91e-09	13.1999
MME	4.7851	2.25855	2.41498	6.6618	1.86e-10	5e-09	13.3305
PPFIA3	0.477175	-1.06741	4.31379	-6.64295	2.07e-10	5.51e-09	13.1702
ZNF114	2.58028	1.36753	1.51648	6.63635	2.15e-10	5.68e-09	13.2882
HSD17B2	4.26903	2.09391	0.527785	6.63068	2.22e-10	5.84e-09	13.2686
KCND3	0.238621	-2.06721	2.45458	-6.63095	2.22e-10	5.84e-09	13.2685
GRHL1	0.419157	-1.25444	5.8784	-6.62489	2.29e-10	6.03e-09	12.9004
ESM1	2.67521	1.41965	2.05639	6.62319	2.32e-10	6.08e-09	13.1801
TGM2	3.2521	1.70137	6.51157	6.62252	2.33e-10	6.09e-09	12.8479
LNX1	0.430886	-1.21462	3.37837	-6.61157	2.48e-10	6.45e-09	13.1071
PCDHGA10	3.23588	1.69416	1.08157	6.61144	2.48e-10	6.45e-09	13.1629
CAV1	2.45081	1.29326	6.22421	6.60194	2.62e-10	6.8e-09	12.7277
FSTL1	2.30058	1.202	6.89458	6.60024	2.64e-10	6.85e-09	12.7222
BCAM	2.99725	1.58364	6.77238	6.58853	2.82e-10	7.25e-09	12.6597
IRS2	2.23422	1.15977	3.71787	6.55698	3.38e-10	8.5e-09	12.626
DSC2	0.398801	-1.32626	7.44184	-6.5455	3.61e-10	9.01e-09	12.4122
C3orf70	0.399409	-1.32406	2.13133	-6.54489	3.62e-10	9.02e-09	12.8028
C3	3.22785	1.69057	7.18832	6.54421	3.63e-10	9.04e-09	12.4216
CDC42EP5	2.35976	1.23864	2.4766	6.54092	3.7e-10	9.2e-09	12.6938
PLA2G3	0.0584963	-4.09551	0.4922	-6.53215	3.89e-10	9.61e-09	12.0095
PTPRS	0.485243	-1.04322	5.88632	-6.52709	4e-10	9.86e-09	12.3478
LIPG	2.73435	1.4512	2.51598	6.5158	4.27e-10	1.04e-08	12.5402
C9orf3	0.466135	-1.10118	5.91434	-6.51423	4.3e-10	1.05e-08	12.2776
TPM2	2.26625	1.18031	6.70465	6.51364	4.32e-10	1.05e-08	12.2396
NMNAT3	0.442498	-1.17626	3.12324	-6.51203	4.36e-10	1.06e-08	12.5821
FAM84A	0.309437	-1.69228	5.29671	-6.50819	4.45e-10	1.08e-08	12.3462
TPM1	2.27837	1.188	6.55537	6.49158	4.89e-10	1.17e-08	12.1167
SGPP2	0.332033	-1.5906	4.18527	-6.48411	5.1e-10	1.22e-08	12.3475
TLL1	3.45674	1.78941	-0.260738	6.47781	5.29e-10	1.25e-08	12.3965
DISP2	2.60305	1.3802	0.148152	6.47126	5.48e-10	1.3e-08	12.3836
PLEKHG6	0.469803	-1.08987	4.34477	-6.46057	5.82e-10	1.38e-08	12.1586
MAPK12	2.0717	1.05081	2.78391	6.45863	5.89e-10	1.39e-08	12.2162
WNT2B	0.285982	-1.80601	3.74366	-6.45835	5.9e-10	1.39e-08	12.2691
PITX1	0.4311	-1.2139	7.49166	-6.45156	6.13e-10	1.43e-08	11.894
TTC9	0.352226	-1.50543	4.84365	-6.44509	6.35e-10	1.49e-08	12.0412
SORCS2	3.28606	1.71636	1.53182	6.44044	6.52e-10	1.52e-08	12.2128
KIAA1644	2.52877	1.33844	0.916525	6.43722	6.64e-10	1.54e-08	12.223
CEACAM5	0.127407	-2.97249	6.00654	-6.43707	6.65e-10	1.54e-08	11.9797
KLF4	0.47004	-1.08914	5.95275	-6.43551	6.7e-10	1.55e-08	11.8425
TPRXL	0.329252	-1.60274	2.41209	-6.43128	6.86e-10	1.59e-08	12.1904
HAGHL	2.27789	1.1877	1.56132	6.42525	7.1e-10	1.63e-08	12.1408
DCUN1D5	2.02442	1.01751	4.81819	6.42343	7.17e-10	1.65e-08	11.784
ABCC3	2.40406	1.26547	4.15136	6.41732	7.42e-10	1.7e-08	11.8048
RRAGD	0.382531	-1.38635	3.74685	-6.41261	7.62e-10	1.74e-08	11.9969
MMP17	2.40423	1.26557	1.19065	6.40418	7.99e-10	1.82e-08	12.0415
BDNF	3.73973	1.90293	-0.309058	6.38115	9.09e-10	2.04e-08	11.8854
ZBTB10	2.09574	1.06746	2.80373	6.37763	9.27e-10	2.07e-08	11.7729
DLX4	2.77885	1.47449	0.741478	6.37549	9.38e-10	2.08e-08	11.8942
CASC10	2.21481	1.14719	1.01681	6.37248	9.54e-10	2.11e-08	11.8768
ERP27	2.62187	1.3906	0.760499	6.36993	9.67e-10	2.14e-08	11.8647
VSTM2L	3.76004	1.91075	-0.279296	6.36306	1e-09	2.21e-08	11.7915
ADTRP	2.5189	1.3328	0.917988	6.35278	1.06e-09	2.33e-08	11.7728
PPM1L	0.348579	-1.52044	3.35896	-6.35173	1.07e-09	2.34e-08	11.7105
BNIPL	0.219357	-2.18865	3.70809	-6.34268	1.13e-09	2.46e-08	11.6692
RHPN2	2.06505	1.04618	4.08872	6.34035	1.14e-09	2.48e-08	11.3988
FAT2	0.256238	-1.96444	7.13323	-6.32329	1.25e-09	2.7e-08	11.2097
RAB3B	2.13768	1.09605	1.41357	6.31048	1.35e-09	2.87e-08	11.5353
LAMA1	3.95792	1.98474	0.364994	6.29241	1.49e-09	3.14e-08	11.4543
CXCL5	5.89515	2.55953	-0.151042	6.28229	1.57e-09	3.31e-08	11.3911
FAP	2.3853	1.25417	3.12657	6.26594	1.72e-09	3.61e-08	11.1194
IL8	3.58033	1.84009	4.75827	6.26643	1.72e-09	3.6e-08	10.9321
RAB17	2.87435	1.52323	1.79527	6.26058	1.77e-09	3.7e-08	11.2353
TFPI	2.56687	1.36001	3.1179	6.2565	1.81e-09	3.78e-08	11.0648
TCEA3	0.497776	-1.00643	5.57722	-6.24875	1.89e-09	3.93e-08	10.8545
SPTLC3	2.79015	1.48034	2.22816	6.24785	1.9e-09	3.94e-08	11.1263
LRRC16B	0.443194	-1.17399	0.377354	-6.236	2.03e-09	4.19e-08	11.0408
EPHX3	0.163844	-2.60961	4.84082	-6.2339	2.05e-09	4.24e-08	11.0023
ITIH4	2.50438	1.32446	1.27174	6.23222	2.07e-09	4.26e-08	11.1256
MAML3	0.440843	-1.18166	2.9229	-6.21887	2.23e-09	4.57e-08	11.0251
EPHX2	0.438606	-1.189	4.03036	-6.21438	2.28e-09	4.67e-08	10.8864
EFCAB4B	2.16273	1.11285	1.07728	6.21414	2.29e-09	4.67e-08	11.04
MFAP5	3.6991	1.88717	2.12073	6.20452	2.41e-09	4.91e-08	10.8928
P2RY1	0.197038	-2.34345	2.46123	-6.20092	2.46e-09	4.99e-08	10.9763
DENND2C	0.415855	-1.26585	4.40059	-6.19939	2.48e-09	5.03e-08	10.7619
CTSL	2.08989	1.06342	6.15879	6.19383	2.56e-09	5.14e-08	10.5012
IL1A	3.68786	1.88278	2.31078	6.19239	2.58e-09	5.17e-08	10.804
SERPINA3	4.83012	2.27206	4.22494	6.18806	2.64e-09	5.29e-08	10.5551
IFITM2	2.19162	1.132	6.038	6.18337	2.71e-09	5.39e-08	10.4464
HMGA2	3.56759	1.83495	1.32252	6.17502	2.83e-09	5.62e-08	10.8136
SLC22A3	3.1165	1.63993	2.54773	6.17489	2.83e-09	5.62e-08	10.6961
DUSP6	2.14526	1.10115	5.25599	6.17067	2.9e-09	5.71e-08	10.3967
GPR39	2.50502	1.32482	2.12378	6.16946	2.92e-09	5.74e-08	10.729
TOR4A	2.03889	1.02778	4.77066	6.15621	3.14e-09	6.15e-08	10.349
ACSS1	0.451531	-1.1471	4.33112	-6.14938	3.26e-09	6.35e-08	10.4974
FAM132B	2.625	1.39232	0.470954	6.14261	3.38e-09	6.58e-08	10.6741
GATA6	2.29477	1.19835	1.63042	6.14229	3.38e-09	6.58e-08	10.6346
PAX9	0.288189	-1.79491	3.68492	-6.13473	3.53e-09	6.81e-08	10.5493
CXCL14	0.144964	-2.78624	5.16674	-6.13155	3.59e-09	6.91e-08	10.4444
PLA2G4F	0.229124	-2.1258	2.45749	-6.12926	3.63e-09	6.98e-08	10.6053
RASGRF1	2.90768	1.53987	-0.184174	6.12259	3.77e-09	7.2e-08	10.5488
CFI	2.71067	1.43865	3.57183	6.10445	4.16e-09	7.9e-08	10.1935
KRT16	0.227621	-2.13529	9.6048	-6.1037	4.17e-09	7.92e-08	10.0531
MPDZ	2.32257	1.21572	2.21303	6.09354	4.41e-09	8.33e-08	10.3277
FAM83C	0.0451161	-4.47022	3.30291	-6.08659	4.58e-09	8.63e-08	10.3692
BICC1	2.21138	1.14495	1.7793	6.0848	4.62e-09	8.69e-08	10.3264
PLA2G4B	0.4965	-1.01013	4.10987	-6.06478	5.15e-09	9.61e-08	10.072
AC011897.1	0.351312	-1.50917	2.7134	-6.05942	5.3e-09	9.83e-08	10.2207
GPRC5A	2.61211	1.38522	6.91332	6.05767	5.35e-09	9.9e-08	9.79009
COLCA2	0.261041	-1.93765	1.38031	-6.05135	5.53e-09	1.02e-07	10.1773
FNDC4	2.14897	1.10364	1.22695	6.04885	5.61e-09	1.03e-07	10.1782
P4HA3	2.10069	1.07086	1.18987	6.04135	5.84e-09	1.07e-07	10.1413
P2RX5	2.69498	1.43028	0.0322435	6.03764	5.96e-09	1.09e-07	10.1259
RHBDL1	2.43149	1.28184	1.20936	6.03567	6.02e-09	1.1e-07	10.1087
TMEM92	2.31572	1.21146	2.41137	6.02955	6.22e-09	1.13e-07	9.97342
FAM182B	0.226782	-2.14062	-0.177003	-6.0292	6.23e-09	1.13e-07	9.76793
PDZD2	2.33788	1.2252	3.65585	6.0175	6.64e-09	1.2e-07	9.73388
ANKRD35	0.229112	-2.12587	2.72216	-6.00766	7e-09	1.26e-07	9.97538
LGALS7B	0.149643	-2.74041	6.6014	-5.9771	8.24e-09	1.47e-07	9.44782
N4BP3	0.491548	-1.0246	4.0105	-5.96496	8.79e-09	1.55e-07	9.5726
TNFRSF10C	2.0235	1.01685	0.467226	5.95215	9.41e-09	1.65e-07	9.70297
PRR5.ARHGAP8	2.27914	1.18849	0.787262	5.89962	1.24e-08	2.12e-07	9.43556
MMP1	4.32231	2.1118	4.1333	5.89263	1.29e-08	2.18e-07	9.02027
ELF3	0.474721	-1.07485	8.31715	-5.87503	1.42e-08	2.37e-07	8.84595
TNFAIP6	2.17199	1.11902	0.816757	5.86826	1.47e-08	2.45e-07	9.27773
SLC9A9	0.33884	-1.56132	2.38944	-5.85764	1.55e-08	2.57e-07	9.216
ZNF134	2.44275	1.2885	1.6286	5.85387	1.58e-08	2.6e-07	9.15437
XKRX	0.379588	-1.39749	0.545358	-5.85318	1.59e-08	2.61e-07	9.14425
NR3C2	0.176522	-2.50208	0.745548	-5.85052	1.61e-08	2.63e-07	9.06053
COL4A2	2.01801	1.01293	7.39634	5.84492	1.66e-08	2.7e-07	8.69364
SLC52A1	0.391534	-1.35279	2.91266	-5.83319	1.76e-08	2.85e-07	9.04985
BCL2A1	2.00453	1.00327	2.09874	5.79262	2.18e-08	3.45e-07	8.81089
EPHB2	2.1792	1.1238	4.67628	5.78655	2.25e-08	3.55e-07	8.43871
C2orf54	0.226385	-2.14315	3.92198	-5.78053	2.32e-08	3.64e-07	8.72956
TSPAN7	0.199175	-2.3279	2.5101	-5.77982	2.33e-08	3.65e-07	8.84217
LYPD3	0.39108	-1.35446	8.04974	-5.77658	2.37e-08	3.7e-07	8.33832
BMPR1B	2.87065	1.52138	0.927274	5.76706	2.49e-08	3.87e-07	8.76392
YAP1	2.21614	1.14805	6.99996	5.76656	2.5e-08	3.87e-07	8.29019
SERPINA1	2.41454	1.27175	5.05221	5.758	2.61e-08	4.02e-07	8.26793
VAV3	0.452451	-1.14417	5.79086	-5.75767	2.62e-08	4.02e-07	8.29014
LY6D	0.222123	-2.17057	8.04614	-5.75656	2.63e-08	4.04e-07	8.2377
CALML5	0.0355012	-4.81599	4.7424	-5.75585	2.64e-08	4.05e-07	8.69825
LEF1	0.497378	-1.00759	2.65508	-5.75182	2.7e-08	4.13e-07	8.64818
COL4A5	2.58897	1.37238	5.2074	5.75108	2.71e-08	4.14e-07	8.22505
CCDC64B	0.467817	-1.09598	4.81695	-5.72739	3.06e-08	4.64e-07	8.24425
EPHB6	0.380355	-1.39458	4.21548	-5.72439	3.11e-08	4.7e-07	8.35712
MSLN	5.73901	2.5208	4.74373	5.69214	3.67e-08	5.47e-07	7.95892
SYNGR1	0.394713	-1.34112	3.73869	-5.6793	3.92e-08	5.82e-07	8.19049
P2RY6	2.10927	1.07674	2.51265	5.67671	3.98e-08	5.88e-07	8.18048
LAMC2	2.65957	1.41119	7.9732	5.67494	4.01e-08	5.92e-07	7.85461
BMP6	2.10322	1.0726	0.234091	5.67336	4.05e-08	5.96e-07	8.32593
CYP4F3	0.227918	-2.13341	3.49824	-5.64536	4.67e-08	6.78e-07	8.10111
TMPRSS2	0.185093	-2.43367	3.19641	-5.64291	4.73e-08	6.84e-07	8.13261
THBS1	2.34981	1.23254	6.34312	5.64089	4.78e-08	6.91e-07	7.6548
DNAH14	2.09983	1.07027	1.57187	5.63185	5.01e-08	7.2e-07	8.06356
SLC16A4	2.06836	1.04849	0.70903	5.61854	5.36e-08	7.65e-07	8.05484
FMO4	0.472584	-1.08136	2.39392	-5.61821	5.37e-08	7.66e-07	8.0149
ARNT2	2.3318	1.22144	2.53828	5.61499	5.46e-08	7.78e-07	7.86169
EPHB3	0.470597	-1.08744	6.0066	-5.61153	5.55e-08	7.88e-07	7.5415
GBP6	0.161917	-2.62667	4.62612	-5.60653	5.7e-08	8.06e-07	7.82627
FLRT3	4.16226	2.05737	1.28345	5.60516	5.74e-08	8.1e-07	7.93204
GATM	0.413683	-1.2734	4.2625	-5.59584	6.02e-08	8.46e-07	7.69731
PHYHIP	2.18369	1.12677	0.382565	5.59224	6.13e-08	8.61e-07	7.93505
SULF2	2.17939	1.12392	6.79417	5.59052	6.18e-08	8.68e-07	7.40786
CFB	2.67516	1.41962	6.62377	5.58851	6.25e-08	8.74e-07	7.39909
PRIMA1	0.246477	-2.02047	3.07895	-5.58641	6.31e-08	8.82e-07	7.85037
MARK1	0.499803	-1.00057	4.26326	-5.58141	6.48e-08	9.02e-07	7.59907
SLC4A3	2.15044	1.10463	2.02327	5.56054	7.2e-08	9.9e-07	7.66928
SERPINE1	2.47358	1.3066	5.81083	5.55998	7.22e-08	9.92e-07	7.25761
CSF3	4.59999	2.20163	0.224278	5.55815	7.29e-08	9.99e-07	7.76652
SPRR1B	0.098866	-3.33838	5.9825	-5.55757	7.31e-08	1e-06	7.47685
PCP4L1	0.0810546	-3.62496	2.20657	-5.55485	7.41e-08	1.01e-06	7.74034
GRB14	2.90142	1.53676	-0.614512	5.55233	7.51e-08	1.02e-06	7.72496
IL34	0.319852	-1.64452	1.9557	-5.54745	7.69e-08	1.04e-06	7.71703
NDUFA4L2	0.246251	-2.0218	5.96709	-5.54217	7.9e-08	1.07e-06	7.25799
HOXC9	2.55957	1.3559	0.811112	5.53268	8.29e-08	1.12e-06	7.63246
APOBEC3B	0.37197	-1.42674	4.88527	-5.52972	8.41e-08	1.13e-06	7.29105
GGT6	0.467151	-1.09804	4.48534	-5.52882	8.45e-08	1.13e-06	7.31657
BNIP3	2.0034	1.00245	4.53056	5.52041	8.82e-08	1.18e-06	7.13102
SNCG	2.75052	1.4597	3.56258	5.51944	8.86e-08	1.18e-06	7.23004
SEZ6L2	2.27928	1.18858	4.55496	5.51835	8.91e-08	1.19e-06	7.11462
B3GNT3	2.7519	1.46043	3.62496	5.51755	8.95e-08	1.19e-06	7.21403
PKP1	0.294492	-1.7637	8.87715	-5.50218	9.67e-08	1.28e-06	6.98786
FUT2	0.437998	-1.191	4.35744	-5.50201	9.68e-08	1.28e-06	7.21523
RORC	2.98231	1.57643	2.36615	5.49362	1.01e-07	1.33e-06	7.2779
SAMD12	0.480398	-1.0577	3.49168	-5.49352	1.01e-07	1.33e-06	7.29207
SLC16A1	2.03301	1.02362	6.28564	5.48528	1.05e-07	1.38e-06	6.88756
MYH14	0.458512	-1.12497	7.98097	-5.47925	1.08e-07	1.42e-06	6.86345
TRIM6	2.015	1.01078	2.1418	5.47478	1.11e-07	1.45e-06	7.24486
AKR1B10	0.15265	-2.7117	4.9201	-5.47146	1.13e-07	1.47e-06	7.13551
ME3	2.0759	1.05374	2.18257	5.46947	1.14e-07	1.48e-06	7.21248
CSTA	0.340182	-1.55562	7.59524	-5.46396	1.17e-07	1.51e-06	6.78562
FUT6	0.17715	-2.49696	1.84229	-5.46425	1.17e-07	1.51e-06	7.32778
MAPK10	0.332959	-1.58658	1.68891	-5.45408	1.23e-07	1.58e-06	7.27928
COL5A1	2.42528	1.27815	6.59033	5.45319	1.24e-07	1.58e-06	6.73596
LSP1	0.459573	-1.12163	5.82506	-5.44806	1.27e-07	1.62e-06	6.75642
RET	2.54329	1.34669	-0.185091	5.44849	1.27e-07	1.61e-06	7.25318
DSC3	0.272075	-1.87793	8.38888	-5.44152	1.31e-07	1.66e-06	6.68379
MYH10	2.00572	1.00412	4.93805	5.44105	1.31e-07	1.66e-06	6.71184
ZNF541	0.144874	-2.78713	1.94744	-5.43521	1.35e-07	1.7e-06	7.19063
ZFR2	0.18592	-2.42724	2.20341	-5.43323	1.37e-07	1.72e-06	7.18158
ZMAT1	0.39981	-1.32261	2.12895	-5.42337	1.43e-07	1.8e-06	7.11082
DNAAF3	2.44537	1.29005	1.1225	5.42111	1.45e-07	1.82e-06	7.08284
DAPL1	0.320831	-1.64012	3.82168	-5.42027	1.46e-07	1.82e-06	6.94128
MYADM	2.22258	1.15223	5.32096	5.41878	1.47e-07	1.83e-06	6.58259
DSG3	0.274054	-1.86747	8.28672	-5.41449	1.5e-07	1.86e-06	6.55197
TRNP1	2.14094	1.09824	2.62066	5.41073	1.53e-07	1.89e-06	6.87319
ANKRD22	0.47111	-1.08586	3.85866	-5.40895	1.54e-07	1.91e-06	6.83308
USP2	2.03421	1.02447	1.11597	5.40746	1.55e-07	1.92e-06	7.02494
PTPRZ1	0.119489	-3.06505	3.60786	-5.40669	1.56e-07	1.92e-06	7.00357
TTC39A	0.453386	-1.14119	3.44637	-5.39985	1.61e-07	1.98e-06	6.85329
RARB	0.314318	-1.6697	2.64988	-5.39683	1.64e-07	2.01e-06	6.95929
CFB.1	4.40099	2.13783	-1.64382	5.38237	1.76e-07	2.15e-06	6.86073
MOCS1	2.01193	1.00858	1.84248	5.37121	1.86e-07	2.25e-06	6.7877
FMO1	0.335292	-1.57651	0.673129	-5.36676	1.9e-07	2.29e-06	6.85058
ZBED2	2.32912	1.21978	1.60335	5.36565	1.91e-07	2.3e-06	6.77855
FLNC	2.55528	1.35348	2.92523	5.36349	1.93e-07	2.32e-06	6.58003
ABCA13	0.137075	-2.86696	2.84682	-5.36277	1.94e-07	2.33e-06	6.83938
RBBP8NL	0.488878	-1.03245	2.77817	-5.35876	1.98e-07	2.37e-06	6.73242
FKBP6	0.356295	-1.48886	0.740494	-5.35492	2.01e-07	2.4e-06	6.80571
CD1E	0.251203	-1.99307	-0.300348	-5.35238	2.04e-07	2.43e-06	6.6256
LRRC4	0.192822	-2.37466	2.4569	-5.35181	2.05e-07	2.43e-06	6.79139
RGPD5	2.2343	1.15982	1.88941	5.34523	2.11e-07	2.49e-06	6.65195
PTGS2	2.86016	1.51609	3.26317	5.3432	2.13e-07	2.52e-06	6.4218
SP6	2.05669	1.04032	3.34276	5.33955	2.17e-07	2.55e-06	6.41974
PSORS1C1	2.69816	1.43198	0.161993	5.33764	2.19e-07	2.57e-06	6.73818
SPRR1A	0.0534354	-4.22606	4.90686	-5.32666	2.31e-07	2.71e-06	6.57811
CERS4	0.471305	-1.08527	4.70717	-5.31981	2.39e-07	2.79e-06	6.28149
TNF	2.22814	1.15584	1.18625	5.3181	2.41e-07	2.81e-06	6.5968
SRRM3	0.320112	-1.64335	3.36552	-5.31093	2.5e-07	2.9e-06	6.48111
SPRR3	0.0349715	-4.83768	5.38525	-5.30717	2.55e-07	2.95e-06	6.48413
FGFR2	0.473333	-1.07907	4.71377	-5.30262	2.6e-07	3.01e-06	6.19357
POF1B	0.131	-2.93237	3.3516	-5.28652	2.82e-07	3.24e-06	6.45096
COLCA1	0.279963	-1.83669	1.60119	-5.27956	2.92e-07	3.35e-06	6.47425
RASD1	2.46904	1.30395	2.3267	5.2754	2.98e-07	3.4e-06	6.26319
VIPR1	0.416336	-1.26418	2.36014	-5.27238	3.02e-07	3.44e-06	6.38663
SLC16A2	2.1177	1.0825	3.18016	5.27085	3.04e-07	3.47e-06	6.11756
CYR61	2.14504	1.101	5.82553	5.26253	3.17e-07	3.6e-06	5.82484
NDRG4	0.235988	-2.08322	3.96326	-5.25846	3.23e-07	3.66e-06	6.19485
VGLL1	4.18163	2.06407	-0.355225	5.25691	3.26e-07	3.68e-06	6.37201
SFRP4	0.117463	-3.08972	3.76394	-5.25532	3.28e-07	3.71e-06	6.2791
SALL4	2.61497	1.38679	0.401431	5.24894	3.39e-07	3.81e-06	6.32332
KRT5	0.317916	-1.65328	12.3866	-5.24244	3.49e-07	3.9e-06	5.8421
GRIN2C	0.342612	-1.54535	0.963448	-5.23669	3.59e-07	4e-06	6.27712
MN1	2.24505	1.16675	2.65144	5.22992	3.71e-07	4.11e-06	6.01186
HR	0.479976	-1.05897	6.14829	-5.21822	3.93e-07	4.32e-06	5.63944
TNFSF10	0.485874	-1.04135	8.33539	-5.212	4.05e-07	4.43e-06	5.59675
CYP4X1	0.250873	-1.99497	3.1534	-5.21135	4.06e-07	4.44e-06	6.06538
COL9A2	0.383849	-1.38139	3.84136	-5.20567	4.18e-07	4.55e-06	5.91055
C1QTNF3	0.453473	-1.14091	2.0144	-5.18735	4.56e-07	4.91e-06	6.01753
SCNN1G	0.207431	-2.26929	1.90734	-5.18597	4.59e-07	4.94e-06	6.04899
HOXC8	2.66489	1.41407	-0.228696	5.18555	4.6e-07	4.95e-06	6.05002
HAPLN1	2.61819	1.38857	0.634616	5.18377	4.64e-07	4.98e-06	6.0129
CORO2B	2.27201	1.18397	-0.265574	5.16397	5.1e-07	5.42e-06	5.95306
DNM1	0.459977	-1.12037	4.16841	-5.15383	5.36e-07	5.66e-06	5.59198
THSD1	2.07974	1.0564	2.80567	5.15004	5.46e-07	5.75e-06	5.62184
BSPRY	0.472291	-1.08225	3.94669	-5.13826	5.77e-07	6.06e-06	5.55233
CLIC2	0.413971	-1.2724	3.14946	-5.13485	5.87e-07	6.14e-06	5.66674
AC009060.1	0.482422	-1.05163	5.17179	-5.13161	5.96e-07	6.23e-06	5.32403
2003-09-01	0.404248	-1.30669	2.86188	-5.13044	6e-07	6.25e-06	5.68142
STEAP4	2.91672	1.54435	4.56881	5.12585	6.13e-07	6.38e-06	5.24591
TBX6	0.493837	-1.01789	2.90404	-5.12088	6.28e-07	6.52e-06	5.61576
BPIFB1	7.6008	2.92615	-1.1771	5.11923	6.33e-07	6.56e-06	5.74588
FABP5	0.352036	-1.50621	9.77782	-5.11542	6.44e-07	6.67e-06	5.18
OVOL1	0.486196	-1.04039	4.9273	-5.11188	6.55e-07	6.76e-06	5.2655
GIPC2	0.261183	-1.93687	2.31974	-5.11016	6.6e-07	6.81e-06	5.67842
ZNF304	2.27445	1.18552	2.27504	5.10678	6.71e-07	6.92e-06	5.49486
CCNJL	2.38523	1.25413	2.51349	5.08737	7.36e-07	7.5e-06	5.37073
BEND7	2.30782	1.20653	1.27532	5.06565	8.16e-07	8.24e-06	5.43252
LIMCH1	2.25284	1.17174	3.7511	5.06416	8.22e-07	8.3e-06	5.06594
SLCO4A1	2.28818	1.1942	3.40661	5.05703	8.5e-07	8.56e-06	5.09149
SCUBE2	0.355593	-1.4917	1.55008	-5.05682	8.51e-07	8.56e-06	5.46855
ZNF812	0.180389	-2.47082	1.3895	-5.05365	8.64e-07	8.68e-06	5.46145
ZNF419	2.01044	1.00751	1.36192	5.05085	8.75e-07	8.78e-06	5.36554
TP63	0.391876	-1.35153	7.67349	-5.04215	9.12e-07	9.14e-06	4.80201
VLDLR	0.474839	-1.07449	4.73087	-5.04174	9.14e-07	9.14e-06	4.97959
EGFL6	0.399771	-1.32275	2.5841	-5.03275	9.53e-07	9.51e-06	5.27393
ADAMTS15	2.66129	1.41213	1.35261	5.02955	9.68e-07	9.63e-06	5.25415
CYP2S1	0.269399	-1.89218	4.51226	-5.02918	9.7e-07	9.64e-06	5.05131
ZNF772	2.03845	1.02747	0.673787	5.02878	9.71e-07	9.64e-06	5.32378
ATP10B	0.179595	-2.47718	2.19132	-5.02846	9.73e-07	9.64e-06	5.34442
GABRE	0.43064	-1.21544	5.54715	-5.02462	9.91e-07	9.78e-06	4.80285
ASPG	0.230092	-2.11972	1.68128	-5.01775	1.02e-06	1.01e-05	5.30538
ELN	0.255277	-1.96986	3.79165	-5.01693	1.03e-06	1.01e-05	5.10696
DLX3	2.77518	1.47258	1.40173	5.0151	1.04e-06	1.02e-05	5.18501
KRT7	5.62518	2.4919	7.50517	5.00712	1.08e-06	1.05e-05	4.68043
DKK1	3.12489	1.6438	2.47201	5.00199	1.1e-06	1.08e-05	4.96702
NXPH4	0.423771	-1.23864	4.46976	-5.00043	1.11e-06	1.08e-05	4.85035
PRRG1	2.04053	1.02894	2.54514	5.00138	1.11e-06	1.08e-05	4.99117
PRELP	0.412764	-1.27661	3.46409	-4.99607	1.13e-06	1.1e-05	4.99651
NPBWR1	3.42567	1.77639	-0.683736	4.99555	1.14e-06	1.1e-05	5.21054
ZNF711	0.260034	-1.94323	2.13113	-4.99423	1.14e-06	1.11e-05	5.1775
LARGE	0.437727	-1.1919	2.84092	-4.99327	1.15e-06	1.11e-05	5.06555
CEACAM6	0.226228	-2.14415	6.04447	-4.9884	1.17e-06	1.13e-05	4.65293
PCDHGB2	2.7251	1.44631	0.547578	4.98921	1.17e-06	1.13e-05	5.14661
KLK5	6.0165	2.58892	0.684874	4.98676	1.18e-06	1.14e-05	5.10179
CYP4F12	0.204376	-2.2907	2.32269	-4.98453	1.2e-06	1.15e-05	5.13708
PLD4	0.395763	-1.33729	0.709057	-4.98385	1.2e-06	1.15e-05	5.15903
COL9A3	2.33339	1.22243	0.811577	4.98193	1.21e-06	1.16e-05	5.09987
IRX5	0.391058	-1.35455	3.17403	-4.97815	1.23e-06	1.18e-05	4.96453
ALG1L	0.498522	-1.00427	4.17264	-4.97451	1.25e-06	1.2e-05	4.76555
ZFP82	2.03234	1.02314	0.26657	4.97506	1.25e-06	1.19e-05	5.11126
AC020907.1	0.379168	-1.39909	0.616839	-4.9721	1.27e-06	1.21e-05	5.10694
METTL7A	0.440835	-1.18169	5.00261	-4.96282	1.32e-06	1.26e-05	4.59185
GSTA4	0.391159	-1.35417	2.98053	-4.95302	1.39e-06	1.31e-05	4.8769
PCDHGA9	2.11352	1.07965	0.340374	4.95121	1.4e-06	1.31e-05	5.00266
SPAG17	0.236067	-2.08273	1.76385	-4.94767	1.42e-06	1.33e-05	4.99499
RP11.347C12.3	2.07624	1.05397	0.606976	4.94527	1.44e-06	1.34e-05	4.96019
RARRES1	3.00789	1.58875	4.09571	4.93632	1.5e-06	1.4e-05	4.43376
COL17A1	4.23711	2.08308	6.23304	4.93237	1.53e-06	1.42e-05	4.31794
PTGDS	0.303002	-1.7226	3.73266	-4.93165	1.53e-06	1.42e-05	4.7128
MFSD4	0.307362	-1.70199	2.55987	-4.92597	1.57e-06	1.45e-05	4.82673
CYP3A5	0.287306	-1.79934	1.03371	-4.92521	1.58e-06	1.46e-05	4.90786
HMCN2	0.360889	-1.47037	-0.229509	-4.92085	1.61e-06	1.48e-05	4.82923
MDGA1	0.400932	-1.31857	3.07157	-4.91941	1.62e-06	1.49e-05	4.71004
TMEM139	2.85074	1.51134	-0.168578	4.91857	1.63e-06	1.49e-05	4.87467
WNT4	0.437589	-1.19235	3.89574	-4.90586	1.72e-06	1.57e-05	4.52491
CD1C	0.376937	-1.40761	-0.0897281	-4.9051	1.73e-06	1.57e-05	4.7837
PLAGL1	2.00939	1.00676	2.80541	4.9047	1.73e-06	1.57e-05	4.5157
KALRN	0.470237	-1.08854	2.58531	-4.88846	1.87e-06	1.68e-05	4.61941
GLB1L2	0.272318	-1.87664	2.39197	-4.86841	2.05e-06	1.83e-05	4.60876
AL162389.1	0.438755	-1.18851	4.08541	-4.8547	2.18e-06	1.93e-05	4.26768
COL12A1	2.24769	1.16844	6.28687	4.85245	2.21e-06	1.95e-05	3.95222
KCNMB4	2.1008	1.07094	1.25239	4.84922	2.24e-06	1.98e-05	4.48458
KLRG2	0.401946	-1.31493	1.89696	-4.84748	2.26e-06	1.99e-05	4.52861
PCSK6	2.38499	1.25398	2.3985	4.84496	2.28e-06	2.01e-05	4.30327
CPA4	2.77559	1.4728	3.85956	4.84376	2.3e-06	2.01e-05	4.05481
EEF1A2	3.14449	1.65282	-0.28345	4.84367	2.3e-06	2.01e-05	4.55584
FRZB	0.454183	-1.13866	1.84604	-4.83978	2.34e-06	2.04e-05	4.49074
AKR1C2	0.138565	-2.85136	4.89036	-4.83883	2.35e-06	2.05e-05	4.2433
IGFBP6	2.28177	1.19015	3.73443	4.82083	2.55e-06	2.2e-05	3.98121
TLX2	0.356614	-1.48757	0.0809374	-4.81848	2.58e-06	2.22e-05	4.43503
TSHZ2	0.486663	-1.03901	3.17003	-4.81844	2.58e-06	2.22e-05	4.23837
NPW	2.81093	1.49105	-0.16109	4.81051	2.67e-06	2.29e-05	4.41387
GPX2	0.0860618	-3.53848	4.0629	-4.80623	2.72e-06	2.33e-05	4.27238
IVL	0.106777	-3.22733	4.78464	-4.80396	2.75e-06	2.34e-05	4.14613
PCP2	0.461078	-1.11692	0.306834	-4.79946	2.81e-06	2.39e-05	4.37173
INHBA	2.21688	1.14853	3.77905	4.79849	2.82e-06	2.4e-05	3.87991
VSNL1	0.284433	-1.81384	4.65026	-4.79501	2.87e-06	2.43e-05	3.985
SAA2	2.53666	1.34293	2.47665	4.79384	2.88e-06	2.44e-05	4.06204
KCNG3	0.353699	-1.49941	-0.420281	-4.7892	2.94e-06	2.48e-05	4.27139
AQP3	0.40764	-1.29463	9.01476	-4.78254	3.03e-06	2.55e-05	3.67051
TENM2	4.75389	2.24911	0.854861	4.76927	3.22e-06	2.69e-05	4.14708
FEZ1	2.10868	1.07634	2.33598	4.76735	3.25e-06	2.71e-05	3.98991
SPDEF	3.60728	1.85091	0.730586	4.76665	3.26e-06	2.72e-05	4.15791
C4B	2.46807	1.30338	4.70248	4.75556	3.43e-06	2.85e-05	3.58148
TMPRSS11D	0.0347349	-4.84747	4.32764	-4.75089	3.5e-06	2.9e-05	4.10863
MYO3A	0.0469345	-4.41321	1.30809	-4.7482	3.55e-06	2.93e-05	4.09511
MSX2	2.30141	1.20252	0.199046	4.74755	3.56e-06	2.94e-05	4.13808
CXorf57	0.397839	-1.32974	1.70483	-4.7284	3.88e-06	3.17e-05	4.0366
PNMAL1	2.20659	1.14182	0.84849	4.72841	3.88e-06	3.17e-05	4.00274
MCF2L	0.451752	-1.1464	3.47606	-4.72709	3.9e-06	3.18e-05	3.80969
COL4A4	2.43878	1.28616	0.309189	4.72616	3.92e-06	3.19e-05	4.03686
KRT78	0.21969	-2.18646	2.05228	-4.72425	3.95e-06	3.22e-05	4.03185
BIRC3	2.28656	1.19318	5.19333	4.71814	4.06e-06	3.29e-05	3.38848
NTN4	2.03263	1.02335	3.89872	4.71631	4.09e-06	3.32e-05	3.51105
CACNA2D3	0.322023	-1.63476	0.678511	-4.70902	4.23e-06	3.42e-05	3.99972
DLX5	0.31317	-1.67498	1.59953	-4.7019	4.37e-06	3.52e-05	3.94661
DARC	0.22942	-2.12394	1.41997	-4.69487	4.51e-06	3.62e-05	3.93788
SERPINB12	0.0871714	-3.52	-1.54201	-4.68816	4.64e-06	3.72e-05	3.60382
IGFBP2	0.368217	-1.44137	5.84742	-4.68658	4.68e-06	3.74e-05	3.29719
TCP11	0.192376	-2.378	0.684508	-4.68429	4.72e-06	3.77e-05	3.88877
FOXL1	2.54094	1.34536	1.37402	4.68098	4.79e-06	3.82e-05	3.73887
SPOCD1	2.23029	1.15723	1.18746	4.67886	4.84e-06	3.85e-05	3.76057
IFNE	2.20261	1.13922	0.0130458	4.67688	4.88e-06	3.88e-05	3.85309
MAMDC2	2.54807	1.34941	-0.233245	4.67521	4.92e-06	3.9e-05	3.85126
MUC15	0.175245	-2.51256	1.09809	-4.67318	4.96e-06	3.93e-05	3.85233
TGIF2.C20orf24	2.48968	1.31596	-0.00291013	4.66751	5.09e-06	4.01e-05	3.81008
STC2	2.10278	1.0723	3.44561	4.66632	5.12e-06	4.03e-05	3.36802
NYNRIN	0.423148	-1.24077	4.5285	-4.66516	5.15e-06	4.05e-05	3.37777
ICAM5	2.08167	1.05774	1.01618	4.65422	5.4e-06	4.22e-05	3.68218
MYCL	0.486485	-1.03953	4.29525	-4.65429	5.4e-06	4.22e-05	3.35637
SBK1	0.438711	-1.18866	2.80702	-4.65166	5.46e-06	4.26e-05	3.58908
TTLL7	0.395636	-1.33775	2.36105	-4.64798	5.55e-06	4.32e-05	3.63586
CNIH2	0.491991	-1.0233	1.74381	-4.64237	5.69e-06	4.41e-05	3.66069
MUC3A	2.95507	1.56319	-0.601898	4.64069	5.74e-06	4.44e-05	3.71878
HPGD	0.275683	-1.85892	2.86478	-4.63626	5.85e-06	4.51e-05	3.56436
FRMPD3	0.299852	-1.73768	-0.764703	-4.63304	5.93e-06	4.56e-05	3.59083
SERPINE2	2.20174	1.13865	4.07719	4.63318	5.93e-06	4.56e-05	3.12559
ABCA3	0.345458	-1.53342	3.69352	-4.63258	5.95e-06	4.57e-05	3.40523
MPPED2	0.269614	-1.89103	1.08498	-4.6313	5.98e-06	4.59e-05	3.68069
NTRK2	0.1139	-3.13416	3.16541	-4.62652	6.11e-06	4.68e-05	3.58027
AKR1B15	0.283647	-1.81783	1.59061	-4.61862	6.33e-06	4.83e-05	3.60912
ANK2	0.435131	-1.20048	0.537533	-4.61543	6.41e-06	4.89e-05	3.6183
PALM2.AKAP2	2.84412	1.50798	-0.5104	4.61248	6.5e-06	4.95e-05	3.60252
SPINK5	0.162281	-2.62343	4.83774	-4.60275	6.78e-06	5.14e-05	3.21954
CPA6	0.142923	-2.80669	-1.68264	-4.59953	6.88e-06	5.21e-05	3.26368
SDR9C7	0.131698	-2.9247	0.179525	-4.5957	7e-06	5.28e-05	3.47184
AKAP12	2.01029	1.0074	2.78369	4.59052	7.16e-06	5.38e-05	3.17259
FN1	2.56429	1.35856	8.00049	4.58432	7.36e-06	5.5e-05	2.82954
CACNA1D	0.344862	-1.53591	-0.154143	-4.57329	7.72e-06	5.74e-05	3.42627
ALDH3A1	0.223998	-2.15845	4.87594	-4.56236	8.1e-06	6e-05	2.98714
CCL20	2.60051	1.37879	2.82293	4.55391	8.41e-06	6.19e-05	2.9846
CLEC7A	0.435821	-1.19819	3.76003	-4.54941	8.57e-06	6.3e-05	3.02291
TNFRSF6B	2.0581	1.04132	3.56042	4.53817	9.01e-06	6.58e-05	2.81002
PID1	2.06101	1.04335	1.16387	4.5314	9.28e-06	6.76e-05	3.15772
ATP13A4	0.155875	-2.68154	-0.335655	-4.52932	9.36e-06	6.81e-05	3.1818
TRIM74	0.424679	-1.23556	0.0815768	-4.52293	9.62e-06	6.98e-05	3.24552
PDE3A	2.17245	1.11932	0.930363	4.51969	9.76e-06	7.05e-05	3.13214
DUOX2	0.314906	-1.66701	5.18186	-4.50008	1.06e-05	7.61e-05	2.61937
RASGEF1A	2.40846	1.26811	1.14482	4.49351	1.09e-05	7.8e-05	2.99372
ADRA2A	0.419019	-1.25491	1.17415	-4.49317	1.1e-05	7.8e-05	3.10771
CRYAB	0.338092	-1.56451	4.08097	-4.49288	1.1e-05	7.8e-05	2.77241
CDH13	2.16662	1.11544	3.68342	4.4878	1.12e-05	7.96e-05	2.57909
KYNU	2.39595	1.2606	3.91773	4.48727	1.12e-05	7.97e-05	2.53546
NKPD1	0.461601	-1.11528	0.889509	-4.4775	1.17e-05	8.28e-05	3.05373
GABRQ	0.211034	-2.24445	2.74863	-4.46418	1.24e-05	8.71e-05	2.89531
FOXD3	0.346167	-1.53046	0.0081101	-4.45637	1.28e-05	8.96e-05	2.98062
TP53AIP1	0.260648	-1.93982	1.35476	-4.45689	1.28e-05	8.95e-05	2.97385
S100A8	0.294592	-1.76321	9.52627	-4.44807	1.33e-05	9.21e-05	2.26398
IGF1	0.411103	-1.28243	1.91785	-4.44724	1.34e-05	9.24e-05	2.86218
PRSS27	0.355737	-1.49112	3.39179	-4.43541	1.4e-05	9.65e-05	2.63218
UCN2	2.03527	1.02522	1.83556	4.42898	1.44e-05	9.88e-05	2.65868
COBL	3.35637	1.7469	2.16547	4.41799	1.51e-05	0.000102791	2.51168
CH25H	0.383652	-1.38213	0.695721	-4.41168	1.55e-05	0.000104978	2.80786
SOX30	0.353151	-1.50164	0.850166	-4.40756	1.58e-05	0.000106317	2.78616
MGP	0.470474	-1.08781	5.69365	-4.39809	1.65e-05	0.000110354	2.0867
PPAPDC1A	2.09956	1.07009	0.316043	4.39802	1.65e-05	0.000110354	2.70557
TMPRSS11E	0.0880992	-3.50473	3.05202	-4.39584	1.66e-05	0.000111303	2.67482
MUC5B	5.21898	2.38377	-0.0569207	4.39414	1.68e-05	0.000111812	2.68881
PGBD5	2.35998	1.23877	2.1701	4.386	1.73e-05	0.0001153	2.42225
ARSI	2.09929	1.0699	2.9952	4.38499	1.74e-05	0.000115576	2.28099
SCNN1A	0.461345	-1.11608	6.52668	-4.37593	1.81e-05	0.000119446	1.94693
PGLYRP3	0.188442	-2.4078	1.69833	-4.37283	1.83e-05	0.000120765	2.64105
AKR1C1	0.264636	-1.91792	4.14714	-4.37194	1.84e-05	0.000121164	2.30154
IGF2BP2	2.27402	1.18525	4.80654	4.37144	1.84e-05	0.000121271	1.96502
PRSS12	0.331642	-1.5923	3.72682	-4.36623	1.89e-05	0.00012378	2.31735
MRAP2	0.36407	-1.45771	1.20219	-4.36261	1.92e-05	0.000125329	2.59404
C4A	2.2183	1.14945	4.52179	4.34996	2.02e-05	0.00013128	1.90454
CCL19	0.188505	-2.40732	1.66454	-4.34935	2.03e-05	0.000131554	2.55196
C2CD4B	0.475598	-1.07219	1.11147	-4.33876	2.12e-05	0.000136409	2.49315
FKSG48	0.40777	-1.29417	0.439376	-4.33327	2.17e-05	0.000139145	2.50909
GOLT1A	2.54455	1.34741	0.196244	4.32728	2.22e-05	0.0001421	2.42783
COMP	0.247503	-2.01448	2.84709	-4.32648	2.23e-05	0.000142514	2.31723
PODN	0.44427	-1.17049	2.26721	-4.32351	2.26e-05	0.000144204	2.31749
CEL	0.296423	-1.75427	3.78611	-4.31871	2.3e-05	0.000146633	2.128
CCL14	0.275781	-1.8584	-0.361206	-4.316	2.33e-05	0.000148176	2.42034
LGALS7	0.158204	-2.66014	3.55562	-4.31102	2.38e-05	0.000150818	2.22362
TNNT1	2.42034	1.27521	4.50388	4.30825	2.41e-05	0.000152438	1.73764
NMU	0.47094	-1.08638	3.78376	-4.30573	2.43e-05	0.000153911	2.00986
CASP14	4.70435	2.23399	4.2306	4.29799	2.51e-05	0.000158302	1.71764
CERS3	0.125452	-2.99479	3.4066	-4.29813	2.51e-05	0.000158302	2.2264
MT1E	2.35168	1.23369	4.71097	4.29411	2.55e-05	0.000160116	1.66272
SAA1	2.83236	1.50201	4.23421	4.29417	2.55e-05	0.000160116	1.70574
ALOX15	0.236523	-2.07995	0.159158	-4.27253	2.8e-05	0.000173391	2.27725
SLC16A9	0.273667	-1.86951	1.48154	-4.2702	2.82e-05	0.000174923	2.23589
TNNT2	0.413514	-1.27399	1.31318	-4.26533	2.88e-05	0.000178105	2.20554
BCAS1	0.34193	-1.54823	1.715	-4.26231	2.92e-05	0.000179869	2.17085
IL20RA	0.47885	-1.06235	3.50526	-4.25406	3.02e-05	0.000185639	1.855
FAM3B	0.202383	-2.30484	1.62948	-4.23547	3.26e-05	0.000198036	2.10859
SFRP1	2.6852	1.42503	4.24684	4.23164	3.31e-05	0.000200665	1.45799
NSUN7	0.481101	-1.05559	1.39301	-4.23076	3.32e-05	0.000201217	2.05164
ADAM23	0.186452	-2.42313	1.99427	-4.22954	3.34e-05	0.000202114	2.06941
TENM4	0.453508	-1.1408	2.97534	-4.20727	3.66e-05	0.000219278	1.76795
AQP9	2.09455	1.06664	0.539212	4.20537	3.69e-05	0.00022081	1.93895
LHX2	0.412832	-1.27637	1.66384	-4.20189	3.74e-05	0.000223507	1.92245
SLC6A14	3.05986	1.61347	3.90531	4.20199	3.74e-05	0.000223507	1.3825
APOBEC3A	0.286253	-1.80464	3.52616	-4.19905	3.79e-05	0.000225644	1.70896
KRT4	0.0583207	-4.09985	4.61391	-4.18466	4.02e-05	0.000237524	1.71107
CXCL1	2.55896	1.35556	5.24739	4.18339	4.04e-05	0.000238598	1.19146
ALDH7A1	2.12544	1.08776	5.28293	4.1732	4.21e-05	0.000247771	1.15122
C4orf19	0.420948	-1.24829	1.87806	-4.17105	4.25e-05	0.000249528	1.78618
CLCA2	0.330334	-1.598	7.23513	-4.16487	4.36e-05	0.000255038	1.10388
FCGBP	0.35611	-1.48961	4.71059	-4.1605	4.44e-05	0.000259079	1.3347
CAPNS2	0.233716	-2.09717	2.90849	-4.15653	4.51e-05	0.000262202	1.66759
DPT	0.392815	-1.34808	1.07357	-4.15471	4.54e-05	0.000264037	1.80593
CST6	2.25173	1.17103	2.71101	4.15178	4.6e-05	0.000266766	1.4089
KIAA2022	0.15797	-2.66228	-1.14427	-4.14377	4.75e-05	0.000273939	1.68734
KRT31	0.136966	-2.86811	-0.728535	-4.13808	4.86e-05	0.000279697	1.6884
SPRR2A	0.113068	-3.14474	4.72297	-4.1224	5.18e-05	0.000296577	1.36375
AC019171.1	0.352096	-1.50596	0.770759	-4.11815	5.27e-05	0.000301476	1.69426
ATG9B	0.476556	-1.06928	2.63222	-4.11316	5.38e-05	0.000306229	1.45422
PDE10A	2.21651	1.14829	0.621759	4.10894	5.47e-05	0.00031047	1.56022
CYP7B1	0.439145	-1.18723	1.10822	-4.10807	5.49e-05	0.000311179	1.62336
DIO3	2.25314	1.17193	-0.329747	4.10333	5.6e-05	0.000316152	1.62692
ALDH3B2	0.446606	-1.16292	5.07686	-4.09716	5.74e-05	0.000322933	0.987209
DLL3	2.28689	1.19339	-0.306323	4.09665	5.75e-05	0.000323328	1.60068
FAM83E	0.443286	-1.17369	3.3932	-4.09191	5.86e-05	0.000328769	1.25975
SYNPO2	0.459981	-1.12035	2.71528	-4.0836	6.06e-05	0.000338567	1.32897
CYP2C18	0.264149	-1.92058	1.21401	-4.08185	6.1e-05	0.000340681	1.5474
RP11.683L23.1	0.468229	-1.09471	2.00666	-4.08131	6.11e-05	0.000341145	1.42348
CHODL	0.40564	-1.30173	-0.311544	-4.06992	6.4e-05	0.000355675	1.54
PPP4R4	2.73252	1.45023	-0.726016	4.06905	6.42e-05	0.000356483	1.5203
TNNI2	2.52456	1.33603	1.29094	4.05644	6.76e-05	0.0003724	1.26477
DSG1	0.0859663	-3.54009	0.435846	-4.05366	6.83e-05	0.000375701	1.46216
TSPAN1	2.29399	1.19786	5.74826	4.05029	6.92e-05	0.000379837	0.664915
SPTSSB	0.313711	-1.67249	2.26335	-4.04791	6.99e-05	0.00038302	1.30402
SP9	0.219875	-2.18524	-0.543032	-4.04612	7.04e-05	0.00038532	1.42767
HES2	0.493197	-1.01976	5.94363	-4.04366	7.11e-05	0.000388655	0.673665
KBTBD12	0.300468	-1.73472	1.51332	-4.04221	7.15e-05	0.00039044	1.37055
SERPINB13	0.287707	-1.79733	6.34705	-4.03521	7.35e-05	0.000399435	0.653452
SPRR2B	0.158298	-2.65929	-1.30686	-4.02813	7.56e-05	0.000408119	1.27745
VCAM1	0.440334	-1.18333	3.31448	-4.02229	7.74e-05	0.0004156	1.01404
PTN	0.26544	-1.91354	2.71059	-4.02147	7.77e-05	0.000416645	1.16697
SLC39A2	0.316134	-1.66139	1.67914	-4.01562	7.95e-05	0.000425589	1.25634
TMPRSS11A	0.0349016	-4.84056	2.49128	-4.00949	8.15e-05	0.000434899	1.31779
CD207	0.308451	-1.69688	1.00787	-4.00217	8.39e-05	0.000446312	1.26766
FST	2.37976	1.25082	3.89979	4.00183	8.4e-05	0.000446737	0.627909
FAM3D	0.208807	-2.25976	0.544853	-3.99458	8.64e-05	0.000458501	1.27246
POU2AF1	0.481309	-1.05496	3.02167	-3.98354	9.03e-05	0.000475628	0.905168
MAOA	0.483453	-1.04855	5.43877	-3.98027	9.14e-05	0.00048125	0.483864
ADH7	0.0095819	-6.70547	2.30744	-3.97876	9.2e-05	0.00048394	1.19014
SELP	0.474345	-1.07599	0.479939	-3.976	9.3e-05	0.000487924	1.18443
CCDC60	0.164239	-2.60613	-0.713921	-3.97347	9.39e-05	0.000492256	1.149
MUC20	0.415866	-1.26581	5.68403	-3.95913	9.94e-05	0.000516088	0.392356
C10orf99	0.0869629	-3.52346	3.08762	-3.95603	0.000100583	0.000521828	1.01429
DUSP9	2.25171	1.17102	2.20406	3.95565	0.000100731	0.000522399	0.762752
TFCP2L1	0.443186	-1.17402	4.59914	-3.94188	0.000106317	0.000548064	0.489183
FXYD6	0.437115	-1.19392	2.89959	-3.9414	0.000106516	0.000548678	0.784123
CLCA4	0.13632	-2.87493	3.46234	-3.94	0.000107103	0.000551498	0.849532
MUC21	0.119186	-3.06871	1.74343	-3.9388	0.000107607	0.000553886	1.0453
S100P	2.8225	1.49698	5.14062	3.93855	0.000107711	0.000554211	0.26756
PRODH	0.473573	-1.07834	4.42974	-3.9282	0.000112154	0.000573641	0.453598
HMGN5	0.33563	-1.57506	1.85124	-3.92324	0.000114348	0.000583565	0.895227
ABI3BP	0.443245	-1.17382	1.97157	-3.92072	0.000115476	0.000588669	0.846679
PNMA3	0.3958	-1.33716	-0.61748	-3.91791	0.000116746	0.000594478	1.00503
MT1M	2.10555	1.0742	0.786295	3.91709	0.000117118	0.000596154	0.840159
ANO1	0.472622	-1.08124	4.94037	-3.90114	0.000124613	0.000628956	0.264314
STRA6	0.458625	-1.12461	3.32136	-3.8991	0.000125603	0.000632797	0.549338
CTTNBP2	0.40334	-1.30993	-0.445702	-3.8676	0.000141877	0.00070371	0.835218
CAPN8	2.38611	1.25466	-0.354898	3.86586	0.000142835	0.000707697	0.774549
SLC10A6	0.304744	-1.71433	0.951548	-3.86264	0.000144619	0.000715507	0.776797
LYPD1	2.06544	1.04645	2.39664	3.84863	0.000152622	0.0007508	0.350545
NRG1	2.11589	1.08127	1.08695	3.83732	0.000159394	0.000779368	0.515495
ARHGAP40	2.28512	1.19227	1.4157	3.83671	0.000159764	0.000780621	0.457965
CNFN	0.403493	-1.30939	4.09589	-3.83652	0.000159883	0.000780928	0.211227
TMEM63C	0.392575	-1.34896	1.92558	-3.83467	0.00016102	0.000785643	0.560032
DPF1	2.10148	1.07141	-0.354007	3.82743	0.000165542	0.000804939	0.646171
DOC2B	0.436413	-1.19623	1.02098	-3.82733	0.000165604	0.000804939	0.622686
AC006116.20	0.411414	-1.28134	0.0557922	-3.81463	0.000173837	0.000839553	0.646723
CA9	2.42024	1.27515	4.67132	3.80603	0.000179631	0.000864803	-0.180696
IL33	2.30536	1.20499	2.84617	3.80308	0.000181657	0.000872725	0.0902906
FMO2	0.279623	-1.83845	-0.277355	-3.79644	0.000186303	0.000892451	0.595792
PPARGC1A	2.59508	1.37578	-0.0957233	3.78896	0.000191673	0.000915418	0.479084
SNX31	0.317597	-1.65473	-0.750923	-3.77266	0.000203881	0.000967015	0.512283
CYP24A1	2.4021	1.2643	3.26195	3.7656	0.000209394	0.000989074	-0.127889
KRT8	2.36716	1.24316	8.8789	3.76413	0.000210561	0.00099322	-0.330173
GPR110	0.38961	-1.3599	3.5369	-3.76305	0.000211414	0.000996565	0.0538279
CEACAM7	0.147627	-2.75997	1.46936	-3.75738	0.000215986	0.00101533	0.42404
TMPRSS11F	0.22232	-2.16929	-0.410683	-3.75683	0.00021644	0.00101643	0.460935
CHIT1	0.233427	-2.09895	0.928263	-3.75587	0.000217223	0.00101906	0.429453
SLC7A4	2.44232	1.28825	-0.492665	3.75078	0.000221425	0.00103454	0.38469
LEPREL1	2.02051	1.01472	4.92578	3.74893	0.000222971	0.00104106	-0.400751
TMPRSS11B	0.282205	-1.82518	0.674994	-3.74797	0.000223779	0.00104391	0.402781
HOXC11	2.33516	1.22352	0.774774	3.74045	0.000230196	0.00106972	0.215936
CLEC10A	0.464989	-1.10473	0.915515	-3.70415	0.00026369	0.00120423	0.208378
CD1A	0.345586	-1.53288	0.98774	-3.69714	0.000270668	0.00123323	0.200213
RHBDL3	0.415306	-1.26775	0.936953	-3.67735	0.000291311	0.00131381	0.121321
TBX18	3.07633	1.62121	-0.959204	3.67673	0.000291988	0.00131562	0.163754
C9orf152	2.60206	1.37965	-0.587455	3.67672	0.000291999	0.00131562	0.142706
SLITRK6	2.81457	1.49292	0.907743	3.67036	0.000298955	0.00134256	-0.0596769
PPP2R2B	2.06432	1.04567	1.06901	3.66953	0.000299882	0.00134585	-0.0664836
ALOX12	0.447641	-1.15959	1.42484	-3.65935	0.000311383	0.00138932	0.001362
SPRR2F	0.142047	-2.81556	0.172559	-3.65869	0.000312142	0.00139202	0.145631
KLK12	0.130682	-2.93587	-0.558282	-3.65864	0.000312191	0.00139202	0.127266
RRAD	2.28462	1.19195	3.17521	3.65606	0.000315182	0.00140354	-0.484865
ROBO2	0.343859	-1.54011	-0.0509861	-3.6492	0.000323258	0.00143486	0.104266
BBOX1	0.367293	-1.445	1.05408	-3.63376	0.00034215	0.00150713	-0.0223525
MUC4	0.358095	-1.48159	7.0614	-3.62068	0.00035896	0.00157155	-0.884585
SPRR2D	0.158759	-2.65509	4.02957	-3.61301	0.000369181	0.00160691	-0.414838
CDH26	0.423242	-1.24045	1.17657	-3.60793	0.00037609	0.00162893	-0.13406
FOXP2	0.434679	-1.20198	1.36703	-3.60514	0.00037994	0.00164096	-0.168932
MUC16	2.93707	1.55438	4.24624	3.60392	0.000381645	0.00164678	-0.847809
COL21A1	0.313268	-1.67453	1.02725	-3.59972	0.000387535	0.0016701	-0.12213
C6orf223	0.402528	-1.31284	1.79755	-3.59332	0.000396681	0.00170152	-0.260895
SLC5A1	0.293408	-1.76902	1.17367	-3.58141	0.000414222	0.00176631	-0.189791
BOC	0.472148	-1.08269	2.35982	-3.58099	0.000414864	0.0017685	-0.395459
RHCG	0.29766	-1.74826	6.6398	-3.56306	0.000442715	0.00186814	-1.05806
IRX6	0.179267	-2.47981	-0.561483	-3.55871	0.00044972	0.0018908	-0.174888
DMRTA2	0.249793	-2.00119	1.02241	-3.55172	0.000461217	0.0019279	-0.265594
HS3ST6	0.278708	-1.84317	-1.00904	-3.53501	0.000489815	0.00202896	-0.248845
FMO3	0.239933	-2.05929	-0.236024	-3.52667	0.000504711	0.00208627	-0.271141
TIFAB	0.463827	-1.10834	-0.344926	-3.5134	0.000529281	0.00217607	-0.325086
BARX2	0.357843	-1.4826	4.06875	-3.50099	0.000553268	0.00225717	-0.919333
TNNT3	0.323519	-1.62808	-0.19796	-3.47929	0.000597695	0.00240845	-0.426654
MYCN	0.406722	-1.29788	-0.265674	-3.4745	0.000607948	0.00244333	-0.445361
GJB6	0.265656	-1.91237	4.64136	-3.46615	0.000626196	0.00251226	-1.08099
PLAC8	0.445853	-1.16536	3.63263	-3.44489	0.00067501	0.00268077	-1.06035
AR	0.483305	-1.049	1.46792	-3.43784	0.000691973	0.00273787	-0.738528
WNK2	0.432452	-1.20939	3.28448	-3.43723	0.00069346	0.00274139	-1.01346
OLFM1	0.355473	-1.49219	2.99535	-3.43007	0.000711112	0.00280312	-0.960734
FSTL4	0.464868	-1.10511	2.00712	-3.41991	0.000736891	0.00288985	-0.862625
PPP1R3C	2.3069	1.20596	0.988452	3.41543	0.000748553	0.00292309	-0.898105
HOXD13	0.393874	-1.34419	1.9455	-3.39773	0.000796274	0.00308581	-0.912916
UPB1	0.484976	-1.04402	-0.434507	-3.39677	0.000798948	0.00309356	-0.683761
DEGS2	0.421963	-1.24481	1.60686	-3.39357	0.000807898	0.00312156	-0.876221
MGAT3	0.470374	-1.08812	1.72229	-3.37472	0.000862574	0.00330278	-0.967978
NAALADL2	0.461771	-1.11475	0.916949	-3.37443	0.000863435	0.00330515	-0.865292
WFDC5	0.304438	-1.71578	0.620471	-3.37104	0.00087363	0.00333676	-0.803053
ST6GALNAC1	0.411036	-1.28266	2.9325	-3.37054	0.000875146	0.00334047	-1.16332
WNK4	2.02473	1.01773	0.52262	3.36998	0.000876849	0.00334534	-0.962423
FCER1A	0.388581	-1.36371	-0.478943	-3.36679	0.000886583	0.00337967	-0.762799
TAF7L	0.342746	-1.54479	0.826019	-3.35765	0.000915033	0.00347753	-0.880192
KRT24	0.115275	-3.11685	-0.540762	-3.35727	0.000916239	0.00348115	-0.781524
ALDH1A1	0.391525	-1.35282	4.05944	-3.34279	0.000963119	0.00364018	-1.44782
TF	0.368377	-1.44074	0.364272	-3.33975	0.000973241	0.00367239	-0.89361
LGI3	0.310282	-1.68835	-0.51146	-3.33105	0.00100276	0.00376417	-0.862599
HEPHL1	2.59006	1.37299	1.77544	3.32463	0.00102507	0.0038333	-1.32377
BMP3	0.433462	-1.20602	0.165391	-3.32409	0.00102695	0.00383614	-0.938964
MUC2	2.40485	1.26594	-0.177809	3.31705	0.001052	0.00391486	-1.04853
MEI1	0.371706	-1.42777	3.04144	-3.3111	0.00107361	0.00398773	-1.36214
S100A9	0.446605	-1.16293	10.3892	-3.3019	0.00110784	0.00409389	-1.86824
RAET1L	0.3968	-1.33352	1.51481	-3.29891	0.00111918	0.00412914	-1.15985
CYP2E1	0.416134	-1.26488	0.94534	-3.29809	0.00112232	0.0041363	-1.09353
SYT8	2.20986	1.14396	3.39755	3.27438	0.0012164	0.00442046	-1.78372
PADI1	0.298082	-1.74622	2.57958	-3.26432	0.00125848	0.00455754	-1.39455
ALOX12B	0.320678	-1.6408	0.673632	-3.2393	0.00136909	0.00491296	-1.21625
PGLYRP4	0.443465	-1.17311	1.48876	-3.23104	0.00140752	0.00503904	-1.36807
GCK	0.313164	-1.67501	-0.549969	-3.21967	0.00146212	0.00520473	-1.18614
SLURP1	0.298612	-1.74365	0.0844303	-3.21024	0.00150886	0.00534626	-1.24149
AKR1C3	0.408529	-1.29149	4.3462	-3.20749	0.00152273	0.00538431	-1.93804
CECR2	0.358269	-1.48088	0.492316	-3.20354	0.0015429	0.00544861	-1.30849
C1orf186	0.436365	-1.19639	1.98474	-3.1916	0.00160534	0.00564163	-1.56569
KRT6C	0.341827	-1.54866	6.23221	-3.16644	0.00174465	0.00604787	-2.31188
CAPN14	0.337551	-1.56682	0.986524	-3.15786	0.00179466	0.00619469	-1.49335
ELF5	0.371936	-1.42688	-0.149412	-3.15352	0.00182047	0.00626183	-1.40482
CACNA2D1	0.462059	-1.11385	2.44612	-3.12496	0.00199901	0.00679526	-1.85086
C11orf53	0.258857	-1.94977	-0.663745	-3.09357	0.00221377	0.00740021	-1.52695
AFF2	0.349018	-1.51862	-0.666252	-3.09015	0.00223843	0.00746993	-1.54555
EDN2	0.40642	-1.29896	3.55384	-3.07548	0.00234705	0.00779273	-2.17291
SPRR2E	0.181651	-2.46076	2.76716	-3.06405	0.00243499	0.00803243	-1.94603
CACNG4	2.44875	1.29205	1.12058	3.04919	0.00255387	0.0083605	-2.0369
NSG1	0.459575	-1.12163	2.77182	-3.03914	0.00263728	0.00860083	-2.16059
BCMO1	0.452991	-1.14244	-0.735028	-3.03636	0.0026608	0.00866726	-1.70225
VTCN1	0.326336	-1.61557	1.50891	-3.03068	0.00270946	0.00879664	-1.92181
DUOXA2	0.386592	-1.37112	2.28307	-3.0287	0.00272663	0.00883779	-2.07587
TGM5	0.432168	-1.21033	1.09197	-3.02803	0.0027324	0.00884803	-1.90383
DACT2	2.51609	1.33118	-0.326023	3.02753	0.00273677	0.00885814	-1.87998
PTHLH	2.02872	1.02057	3.99751	3.02723	0.00273938	0.0088645	-2.62068
AMOT	0.415925	-1.26561	2.30104	-3.01481	0.00284977	0.00917645	-2.12286
DMRT2	0.257509	-1.9573	-1.22997	-3.00678	0.00292318	0.00937646	-1.74435
AMTN	0.2782	-1.84581	0.442753	-2.99189	0.00306409	0.00976607	-1.88745
* Empirical Bayes Method used by limma voom to infer p value
** Benjamini-Hochberg used to correct for multiple testing
