# Supplementary material for: Integrated analysis of cervical squamous cell carcinoma cohorts from three continents reveals conserved subtypes of prognostic significance
Source: Nat Commun. 2022 Oct 7;13:5818. doi: 10.1038/s41467-022-33544-x (PMC9547055; doi:10.1038/s41467-022-33544-x)
Supplement: Supplementary file 8 — Supplementary Data 4 [file 41467_2022_33544_MOESM8_ESM.xlsx]

## Sheet: Supplementary Data 4
Supplementary Data 4 - Survival uni- and multivariate analysis for HPV16+ patients in squamous cervical cancer cohorts
		Survival
		Univariate			Multivariate
	n
		Hazard Ratio	p Value*	95% CI	Hazard Ratio	p Value**	95% CI
TCGA
	136	3.13	0.01	1.31, 7.46	3.76	0.004	1.54, 9.19
Bergen
	22	4.36	0.2	0.44, 42.8	79.4	0.05	1.01, 6,245
Innsbruck
	14	NA	NA	NA	NA	NA	NA
Oslo
	168	2.12	0.058	0.98, 4.59	1.7	0.2	0.71, 4.06
Europe Combined
	204	2.15	0.038	1.04, 4.41	2.04	0.085	0.91, 4.57
Uganda
	39	NA	NA	NA	NA	NA	NA
* Log-rank test
** Wald test
