# Supplementary material for: Integrated analysis of cervical squamous cell carcinoma cohorts from three continents reveals conserved subtypes of prognostic significance
Source: Nat Commun. 2022 Oct 7;13:5818. doi: 10.1038/s41467-022-33544-x (PMC9547055; doi:10.1038/s41467-022-33544-x)
Supplement: Supplementary file 10 — Supplementary Data 6 [file 41467_2022_33544_MOESM10_ESM.xlsx]

## Sheet: Supplementary Data  6
Supplementary Data 6 - Combined validation cohort cluster allocation
Patient ID	Patient Methylation Identifier	Age Range	Histological Diagnosis	Stage	Stage Breakdown	HPV Type	HPV Clade	Vital Status	Days to Last Follow Up	5 Year Vital Status	5 Year survival	Surgery	Radiotherapy	Chemotherapy	Centre	Treatment	Cluster
55	200325530010_R01C01	25-29	Squamous	Stage II	Stage IIB	HPV18	Alpha 7	Alive	3723	Alive	5	Yes	Yes	No	Innsbruck	Yes.Yes.No	C1
303	200325530012_R04C01	45-49	Squamous	Stage I	Stage IC	HPV16	Alpha 9	Dead	959.95	Dead	2.6282	Yes	No	No	Innsbruck	Yes.No.No	C1
337	200325530012_R05C02	35-39	Squamous	Stage I	Stage IB	HPV18	Alpha 7	Alive	8453.4	Alive	5	Yes	Yes	No	Innsbruck	Yes.Yes.No	C1
401	200362700017_R06C01	35-39	Squamous	Stage I	Stage IA2	HPV16	Alpha 9	Alive	3157.25	Alive	5	Yes	Yes	No	Innsbruck	Yes.Yes.No	C1
500	200362700133_R02C02	25-29	Squamous	Stage I	Stage IB	HPV16	Alpha 9	Dead	5847.3	Alive	5	Yes	Yes	No	Innsbruck	Yes.Yes.No	C1
524	200362700063_R03C01	70-74	Squamous	Stage IV	Stage IVA	Other	Other	Dead	452.6	Dead	1.23915	Yes	Yes	No	Innsbruck	Yes.Yes.No	C1
563	200325530010_R02C01	50-54	Squamous	Stage I	Stage IB	HPV16	Alpha 9	Dead	770.15	Dead	2.10856	Yes	Yes	No	Innsbruck	Yes.Yes.No	C1
570	200325530010_R04C02	35-39	Squamous	Stage I	Stage IB	HPV16	Alpha 9	Dead	423.4	Dead	1.15921	Yes	Yes	No	Innsbruck	Yes.Yes.No	C1
617	200325530012_R06C02	50-54	Squamous	Stage I	Stage IB	Other	Other	Alive	8154.1	Alive	5	Yes	Yes	No	Innsbruck	Yes.Yes.No	C2
792	200362700017_R01C02	50-54	Squamous	Stage I	Stage IB	HPV18	Alpha 7	Alive	5540.7	Alive	5	Yes	Yes	No	Innsbruck	Yes.Yes.No	C1
954	200362700063_R04C01	50-54	Squamous	Stage I	Stage IB	Other	Alpha 9	Alive	3409.1	Alive	5	Yes	Yes	No	Innsbruck	Yes.Yes.No	C1
1215	200325530010_R03C01	30-34	Squamous	Stage II	Stage IIB	HPV16	Alpha 9	Dead	1850.55	Alive	5	Yes	Yes	No	Innsbruck	Yes.Yes.No	C1
1279	200325530012_R06C01	30-34	Squamous	Stage I	Stage IB	HPV16	Alpha 9	Alive	8468	Alive	5	Yes	No	No	Innsbruck	Yes.No.No	C1
1342	200362700017_R01C01	70-74	Squamous	Stage III	Stage IIIA	HPV16	Alpha 9	Dead	1182.6	Dead	3.23778	Yes	Yes	No	Innsbruck	Yes.Yes.No	C1
1392	200362700017_R02C02	65-69	Squamous	Stage IV	Stage IVA	HPV16	Alpha 9	Dead	1295.75	Dead	3.54757	Yes	Yes	Yes	Innsbruck	Yes.Yes.Yes	C1
1445	200362700133_R04C02	60-64	Squamous	Stage I	Stage IB	Other	Alpha 9	Alive	7300	Alive	5	Yes	Yes	No	Innsbruck	Yes.Yes.No	C1
1656	200362700017_R02C01	45-49	Squamous	Stage I	Stage IB	Other	Alpha 9	Alive	7862.1	Alive	5	Yes	No	No	Innsbruck	Yes.No.No	C1
1935	200362700063_R06C01	50-54	Squamous	Stage III	Stage IIIB	Other	Other	Dead	4117.2	Alive	5	Yes	Yes	Yes	Innsbruck	Yes.Yes.Yes	C2
2007	200325530010_R05C01	35-39	Squamous	Stage II	Stage IIB	Other	Other	Dead	649.7	Dead	1.77878	Yes	Yes	No	Innsbruck	Yes.Yes.No	C1
2571	200362700133_R05C01	50-54	Squamous	Stage II	Stage IIB	HPV16	Alpha 9	Alive	5011.45	Alive	5	Yes	Yes	Yes	Innsbruck	Yes.Yes.Yes	C1
2737	200325530010_R06C01	20-24	Squamous	Stage I	Stage IB1	Other	Alpha 7	Alive	21.9	Alive	0.0599589	Yes	Yes	No	Innsbruck	Yes.Yes.No	C2
3016	200325530012_R03C02	35-39	Squamous	Stage I	Stage IB2	HPV16	Alpha 9	Dead	3883.6	Alive	5	Yes	Yes	No	Innsbruck	Yes.Yes.No	C1
4144	200362700133_R06C01	35-39	Squamous	Stage I	Stage IB1	HPV16	Alpha 9	Alive	5066.2	Alive	5	Yes	No	No	Innsbruck	Yes.No.No	C1
4268	200362700063_R01C01	30-34	Squamous	Stage I	Stage IB2	HPV16	Alpha 9	Alive	4588.05	Alive	5	Yes	No	No	Innsbruck	Yes.No.No	C1
4489	200362700063_R02C02	90+	Squamous	Stage III	Stage IIIB	HPV18	Alpha 7	Dead	156.95	Dead	0.429706	Yes	Yes	No	Innsbruck	Yes.Yes.No	C1
4900	200325530010_R01C02	65-69	Squamous	Stage III	Stage IIIB	HPV16	Alpha 9	Alive	3788.7	Alive	5	Yes	Yes	Yes	Innsbruck	Yes.Yes.Yes	C1
5951	200362700063_R02C01	55-59	Squamous	Stage II	Stage IIB	HPV18	Alpha 7	Alive	2018.45	Alive	5	Yes	Yes	Yes	Innsbruck	Yes.Yes.Yes	C1
5953	200362700063_R03C02	60-64	Squamous	Stage II	Stage IIB	Other	Alpha 9	Alive	1890.7	Alive	5	Yes	Yes	Yes	Innsbruck	Yes.Yes.Yes	C2
SRR1017803	3999215063_R02C01	40-44	Squamous	Stage I	Stage IB	HPV18	Alpha 7	Alive	4653.75	Alive	5	Yes	No	No	Bergen	Yes.No.No	C1
SRR1017681	3999215063_R02C02	40-44	Squamous	Stage I	Stage IB2	HPV16	Alpha 9	Dead	1490.42	Dead	4.08054	Yes	Yes	Yes	Bergen	Yes.Yes.Yes	C1
SRR1017710	3999215063_R03C01	40-44	Squamous	Stage I	Stage IB2	Other	Alpha 9	Alive	4197.5	Alive	5	Yes	Yes	No	Bergen	Yes.Yes.No	C1
SRR1017676	3999215063_R05C02	30-34	Squamous	Stage I	Stage IB1	HPV16	Alpha 9	Alive	4623.33	Alive	5	Yes	Yes	No	Bergen	Yes.Yes.No	C1
SRR1017709	3999215068_R02C01	40-44	Squamous	Stage II	Stage IB2	Other	Other	Alive	1733.75	Alive	4.74675	Yes	Yes	Yes	Bergen	Yes.Yes.Yes	C1
SRR1017738	3999215068_R03C02	45-49	Squamous	Stage I	Stage IB1	HPV16	Alpha 9	Alive	2098.75	Alive	5	Yes	Yes	No	Bergen	Yes.Yes.No	C1
SRR1017811	3999215075_R01C01	50-54	Squamous	Stage I	Stage IB1	HPV16	Alpha 9	Alive	4106.25	Alive	5	Yes	Yes	No	Bergen	Yes.Yes.No	C1
SRR1017873	3999215075_R02C01	55-59	Squamous	Stage I	Stage IB1	HPV16	Alpha 9	Dead	669.167	Dead	1.83208	Yes	Yes	No	Bergen	Yes.Yes.No	C1
SRR1017814	3999215075_R03C01	55-59	Squamous	Stage I	Stage IB	HPV45	Alpha 7	Alive	3285	Alive	5	Yes	No	No	Bergen	Yes.No.No	C1
SRR1017672	3999215075_R04C01	40-44	Squamous	Stage I	Stage IB1	HPV16	Alpha 9	Alive	2615.83	Alive	5	Yes	No	No	Bergen	Yes.No.No	C1
SRR1017747	3999215075_R04C02	50-54	Squamous	Stage I	Stage IB	HPV16	Alpha 9	Alive	3497.92	Alive	5	Yes	No	No	Bergen	Yes.No.No	C1
SRR1017675	3999215075_R06C02	35-39	Squamous	Stage I	Stage IB1	HPV16	Alpha 9	Alive	3254.58	Alive	5	Yes	Yes	No	Bergen	Yes.Yes.No	C1
SRR1017644	3999215088_R04C02	25-29	Squamous	Stage I	Stage IB2	HPV16	Alpha 9	Alive	1946.67	Alive	5	Yes	Yes	Yes	Bergen	Yes.Yes.Yes	C1
SRR1017665	3999215088_R05C01	55-59	Squamous	Stage I	Stage IB1	HPV16	Alpha 9	Alive	1672.92	Alive	4.5802	Yes	Yes	No	Bergen	Yes.Yes.No	C1
SRR1017759	3999215098_R01C01	40-44	Squamous	Stage I	Stage IB	HPV18	Alpha 7	Dead	912.5	Dead	2.49829	Yes	No	No	Bergen	Yes.No.No	C2
SRR1017690	3999215098_R03C01	30-34	Squamous	Stage I	Stage IB2	HPV16	Alpha 9	Dead	1034.17	Dead	2.83139	Yes	Yes	No	Bergen	Yes.Yes.No	C2
SRR1017744	3999215098_R04C01	45-49	Squamous	Stage I	Stage IB	Other	Other	Alive	3984.58	Alive	5	Yes	No	No	Bergen	Yes.No.No	C1
SRR1017733	3999215098_R05C01	35-39	Squamous	Stage I	Stage IB1	HPV16	Alpha 9	Alive	3497.92	Alive	5	Yes	No	No	Bergen	Yes.No.No	C1
SRR1017716	3999215100_R01C01	50-54	Squamous	Stage I	Stage IB2	Other	Alpha 9	Alive	3832.5	Alive	5	Yes	Yes	No	Bergen	Yes.Yes.No	C1
SRR1017728	3999215100_R02C01	30-34	Squamous	Stage I	Stage IB	HPV16	Alpha 9	Alive	2950.42	Alive	5	Yes	Yes	No	Bergen	Yes.Yes.No	C1
SRR1017712	3999215100_R04C02	25-29	Squamous	Stage I	Stage IB1	HPV16	Alpha 9	Alive	2920	Alive	5	Yes	No	No	Bergen	Yes.No.No	C1
SRR1017720	3999215100_R06C01	45-49	Squamous	Stage I	Stage IB2	Other	Alpha 9	Alive	4532.08	Alive	5	Yes	No	No	Bergen	Yes.No.No	C1
SRR1017668	3999215100_R06C02	40-44	Squamous	Stage I	Stage IB1	HPV45	Alpha 7	Alive	2402.92	Alive	5	Yes	No	No	Bergen	Yes.No.No	C1
SRR1017812	3999215106_R01C01	30-34	Squamous	Stage I	Stage IB1	HPV45	Alpha 7	Alive	4836.25	Alive	5	Yes	No	No	Bergen	Yes.No.No	C2
SRR1017829	3999215106_R03C01	35-39	Squamous	Stage I	Stage IB1	HPV16	Alpha 9	Alive	3650	Alive	5	Yes	Yes	No	Bergen	Yes.Yes.No	C1
SRR1017704	3999215106_R05C01	35-39	Squamous	Stage I	Stage IB2	HPV16	Alpha 9	Dead	1186.25	Dead	3.24778	Yes	Yes	No	Bergen	Yes.Yes.No	C1
SRR1017741	3999215108_R01C01	35-39	Squamous	Stage I	Stage IB1	HPV16	Alpha 9	Alive	3650	Alive	5	Yes	No	No	Bergen	Yes.No.No	C2
SRR1017722	3999215133_R05C02	40-44	Squamous	Stage I	Stage IB1	HPV16	Alpha 9	Alive	4227.92	Alive	5	Yes	Yes	No	Bergen	Yes.Yes.No	C1
SRR1017756	3999215133_R06C01	45-49	Squamous	Stage I	Stage IB1	Other	Alpha 9	Alive	2767.92	Alive	5	Yes	Yes	No	Bergen	Yes.Yes.No	C1
SRR1017875	3999215164_R01C02	45-49	Squamous	Stage II	Stage IIA	Other	Alpha 9	Alive	4227.92	Alive	5	Yes	No	No	Bergen	Yes.No.No	C1
SRR1017742	3999215164_R02C02	30-34	Squamous	Stage I	Stage IB2	HPV45	Alpha 7	Alive	3558.75	Alive	5	Yes	No	No	Bergen	Yes.No.No	C2
SRR1017718	3999215164_R06C02	60-64	Squamous	Stage II	Stage IIB	Other	Alpha 9	Alive	2190	Alive	5	Yes	Yes	Yes	Bergen	Yes.Yes.Yes	C1
SRR1017730	3999308118_R01C01	35-39	Squamous	Stage I	Stage IB1	HPV16	Alpha 9	Alive	2372.5	Alive	5	Yes	No	No	Bergen	Yes.No.No	C1
SRR1017706	3999308118_R02C02	30-34	Squamous	Stage I	Stage IB1	HPV16	Alpha 9	Alive	1612.08	Alive	4.41364	Yes	No	No	Bergen	Yes.No.No	C1
SRR1017757	3999308118_R04C01	30-34	Squamous	Stage IV	Stage IVB	HPV16	Alpha 9	Alive	2250.83	Alive	5	Yes	Yes	Yes	Bergen	Yes.Yes.Yes	C1
SRR1017699	3999308118_R05C01	50-54	Squamous	Stage I	Stage IB1	Other	Alpha 9	Alive	1794.58	Alive	4.9133	Yes	No	No	Bergen	Yes.No.No	C1
SRR1017764	3999308118_R05C02	40-44	Squamous	Stage I	Stage IB1	HPV16	Alpha 9	Alive	1612.08	Alive	4.41364	Yes	No	No	Bergen	Yes.No.No	C1
P-002	7471147038_R01C01	40-44	Squamous	Stage II	Stage IIB	HPV16	Alpha 9	Dead	902.148	Dead	2.46995	No	Yes	Yes	Oslo	No.Yes.Yes	C1
P-042	7471147038_R01C02	45-49	Squamous	Stage II	Stage IIB	HPV16	Alpha 9	Alive	4638.48	Alive	5	No	Yes	Yes	Oslo	No.Yes.Yes	C1
P-005	7471147038_R02C01	55-59	Squamous	Stage III	Stage IIIB	HPV16	Alpha 9	Dead	816.324	Dead	2.23497	No	Yes	No	Oslo	No.Yes.No	C2
P-053	7471147038_R02C02	40-44	Squamous	Stage II	Stage IIB	HPV16	Alpha 9	Alive	3765.27	Alive	5	No	Yes	Yes	Oslo	No.Yes.Yes	C2
P-014	7471147038_R03C01	60-64	Squamous	Stage III	Stage IIIB	HPV16	Alpha 9	Dead	182.625	Dead	0.5	No	Yes	No	Oslo	No.Yes.No	C1
P-018	7471147038_R04C01	60-64	Squamous	Stage III	Stage IIIB	Other	Other	Dead	97.7992	Dead	0.26776	No	Yes	No	Oslo	No.Yes.No	C2
P-055	7471147038_R04C02	45-49	Squamous	Stage II	Stage IIB	HPV16	Alpha 9	Alive	3785.23	Alive	5	No	Yes	Yes	Oslo	No.Yes.Yes	C1
P-024	7471147038_R05C01	30-34	Squamous	Stage II	Stage IIB	HPV18	Alpha 7	Dead	801.355	Dead	2.19399	No	Yes	Yes	Oslo	No.Yes.Yes	C2
P-028	7471147038_R06C01	55-59	Squamous	Stage II	Stage IIB	HPV16	Alpha 9	Alive	2837.17	Alive	5	No	Yes	Yes	Oslo	No.Yes.Yes	C1
P-063	7471147039_R01C01	70-74	Squamous	Stage III	Stage IIIB	HPV16	Alpha 9	Dead	119.754	Dead	0.327869	No	Yes	No	Oslo	No.Yes.No	C2
P-080	7471147039_R01C02	35-39	Squamous	Stage III	Stage IIIB	HPV16	Alpha 9	Dead	848.258	Dead	2.3224	No	Yes	Yes	Oslo	No.Yes.Yes	C1
P-067	7471147039_R02C01	45-49	Squamous	Stage II	Stage IIA	HPV16	Alpha 9	Alive	3630.55	Alive	5	No	Yes	Yes	Oslo	No.Yes.Yes	C1
P-083	7471147039_R02C02	30-34	Squamous	Stage II	Stage IIB	HPV16	Alpha 9	Alive	3514.78	Alive	5	No	Yes	Yes	Oslo	No.Yes.Yes	C1
P-084	7471147039_R03C02	35-39	Squamous	Stage II	Stage IIB	HPV16	Alpha 9	Dead	656.652	Dead	1.79781	No	Yes	Yes	Oslo	No.Yes.Yes	C1
P-072	7471147039_R04C01	55-59	Squamous	Stage III	Stage IIIB	Other	Alpha 9	Alive	4533.69	Alive	5	No	Yes	Yes	Oslo	No.Yes.Yes	C1
P-087	7471147039_R04C02	40-44	Squamous	Stage II	Stage IIB	HPV16	Alpha 9	Alive	3991.8	Alive	5	No	Yes	Yes	Oslo	No.Yes.Yes	C1
P-073	7471147039_R05C01	60-64	Squamous	Stage II	Stage IIB	HPV16	Alpha 9	Dead	1388.15	Dead	3.80055	No	Yes	Yes	Oslo	No.Yes.Yes	C2
P-091	7471147039_R05C02	50-54	Squamous	Stage III	Stage IIIB	HPV16	Alpha 9	Alive	1536.84	Alive	4.20765	No	Yes	Yes	Oslo	No.Yes.Yes	C1
P-078	7471147039_R06C01	30-34	Squamous	Stage IV	Stage IVA	HPV16	Alpha 9	Dead	708.545	Dead	1.93989	No	Yes	No	Oslo	No.Yes.No	C2
P-098	7471147048_R01C01	55-59	Squamous	Stage III	Stage IIIB	HPV16	Alpha 9	Dead	288.408	Dead	0.789617	No	Yes	Yes	Oslo	No.Yes.Yes	C1
P-125	7471147048_R01C02	55-59	Squamous	Stage II	Stage IIB	HPV16	Alpha 9	Dead	773.412	Dead	2.11749	No	Yes	Yes	Oslo	No.Yes.Yes	C2
P-101	7471147048_R02C01	75-79	Squamous	Stage II	Stage IIB	HPV16	Alpha 9	Alive	804.348	Alive	2.20219	No	Yes	No	Oslo	No.Yes.No	C1
P-126	7471147048_R02C02	60-64	Squamous	Stage II	Stage IIB	HPV16	Alpha 9	Alive	4056.67	Alive	5	No	Yes	Yes	Oslo	No.Yes.Yes	C1
P-115	7471147048_R03C01	80-84	Squamous	Stage III	Stage IIIB	HPV16	Alpha 9	Dead	105.783	Dead	0.289617	No	Yes	No	Oslo	No.Yes.No	C1
P-129	7471147048_R03C02	45-49	Squamous	Stage II	Stage IIB	HPV16	Alpha 9	Alive	1886.13	Alive	5	No	Yes	Yes	Oslo	No.Yes.Yes	C1
P-120	7471147048_R04C01	75-79	Squamous	Stage II	Stage IIB	HPV16	Alpha 9	Alive	2674.51	Alive	5	No	Yes	No	Oslo	No.Yes.No	C1
P-130	7471147048_R04C02	60-64	Squamous	Stage III	Stage IIIB	HPV16	Alpha 9	Dead	669.625	Dead	1.83333	No	Yes	No	Oslo	No.Yes.No	C1
P-121	7471147048_R05C01	70-74	Squamous	Stage III	Stage IIIB	HPV18	Alpha 7	Dead	257.471	Dead	0.704918	No	Yes	Yes	Oslo	No.Yes.Yes	C1
P-133	7471147048_R05C02	55-59	Squamous	Stage III	Stage IIIB	HPV16	Alpha 9	Dead	2130.62	Alive	5	No	Yes	No	Oslo	No.Yes.No	C1
P-124	7471147048_R06C01	60-64	Squamous	Stage III	Stage IIIA	HPV16	Alpha 9	Alive	1931.03	Alive	5	No	Yes	Yes	Oslo	No.Yes.Yes	C1
P-138	7471147048_R06C02	40-44	Squamous	Stage II	Stage IIB	HPV16	Alpha 9	Alive	2955.93	Alive	5	No	Yes	Yes	Oslo	No.Yes.Yes	C2
P-141	7507875135_R01C01	75-79	Squamous	Stage III	Stage IIIB	HPV16	Alpha 9	Alive	3678.45	Alive	5	No	Yes	Yes	Oslo	No.Yes.Yes	C1
P-151	7507875135_R01C02	30-34	Squamous	Stage III	Stage IIIB	HPV16	Alpha 9	Alive	2656.55	Alive	5	No	Yes	No	Oslo	No.Yes.No	C1
P-142	7507875135_R02C01	35-39	Squamous	Stage II	Stage IIB	HPV16	Alpha 9	Alive	1397.13	Alive	3.82514	No	Yes	Yes	Oslo	No.Yes.Yes	C1
P-162	7507875135_R02C02	55-59	Squamous	Stage III	Stage IIIB	HPV18	Alpha 7	Dead	610.746	Dead	1.67213	No	Yes	Yes	Oslo	No.Yes.Yes	C1
P-144	7507875135_R03C01	60-64	Squamous	Stage III	Stage IIIB	HPV18	Alpha 7	Alive	2698.46	Alive	5	No	Yes	Yes	Oslo	No.Yes.Yes	C1
P-166	7507875135_R03C02	45-49	Squamous	Stage II	Stage IIB	HPV16	Alpha 9	Alive	3743.31	Alive	5	No	Yes	Yes	Oslo	No.Yes.Yes	C2
P-146	7507875135_R04C01	75-79	Squamous	Stage III	Stage IIIB	HPV16	Alpha 9	Dead	455.066	Dead	1.2459	No	Yes	Yes	Oslo	No.Yes.Yes	C1
P-169	7507875135_R04C02	50-54	Squamous	Stage II	Stage IIB	HPV16	Alpha 9	Alive	2894.06	Alive	5	No	Yes	Yes	Oslo	No.Yes.Yes	C1
P-148	7507875135_R05C01	60-64	Squamous	Stage II	Stage IIB	HPV16	Alpha 9	Alive	2085.72	Alive	5	No	Yes	Yes	Oslo	No.Yes.Yes	C1
P-172	7507875135_R05C02	80-84	Squamous	Stage II	Stage IIB	HPV16	Alpha 9	Dead	440.096	Dead	1.20492	No	Yes	No	Oslo	No.Yes.No	C1
P-149	7507875135_R06C01	70-74	Squamous	Stage IV	Stage IVA	HPV18	Alpha 7	Alive	1024.9	Alive	2.80601	No	Yes	No	Oslo	No.Yes.No	C1
P-174	7507875135_R06C02	40-44	Squamous	Stage I	Stage IB2	HPV16	Alpha 9	Alive	3810.18	Alive	5	No	Yes	Yes	Oslo	No.Yes.Yes	C1
P-190	7927554019_R01C02	35-39	Squamous	Stage I	Stage IB2	HPV16	Alpha 9	Alive	3563.68	Alive	5	No	Yes	Yes	Oslo	No.Yes.Yes	C1
P-191	7927554019_R02C02	40-44	Squamous	Stage III	Stage IIIB	HPV16	Alpha 9	Dead	384.211	Dead	1.05191	No	Yes	Yes	Oslo	No.Yes.Yes	C2
P-182	7927554019_R03C01	35-39	Squamous	Stage II	Stage IIB	HPV16	Alpha 9	Alive	3762.27	Alive	5	No	Yes	Yes	Oslo	No.Yes.Yes	C2
P-194	7927554019_R03C02	40-44	Squamous	Stage III	Stage IIIB	HPV16	Alpha 9	Alive	3588.63	Alive	5	No	Yes	Yes	Oslo	No.Yes.Yes	C1
P-184	7927554019_R04C01	65-69	Squamous	Stage III	Stage IIIB	HPV16	Alpha 9	Alive	2487.89	Alive	5	No	Yes	Yes	Oslo	No.Yes.Yes	C1
P-195	7927554019_R04C02	80-84	Squamous	Stage II	Stage IIB	Other	Other	Alive	112.768	Alive	0.308743	No	Yes	No	Oslo	No.Yes.No	C2
P-188	7927554019_R05C01	65-69	Squamous	Stage II	Stage IIB	Other	Alpha 9	Alive	1897.1	Alive	5	No	Yes	Yes	Oslo	No.Yes.Yes	C2
P-197	7927554019_R06C02	60-64	Squamous	Stage II	Stage IIA	Other	Alpha 7	Alive	2473.92	Alive	5	No	Yes	Yes	Oslo	No.Yes.Yes	C1
P-199	7927554049_R01C01	45-49	Squamous	Stage II	Stage IIB	Other	Alpha 9	Alive	2300.28	Alive	5	No	Yes	Yes	Oslo	No.Yes.Yes	C1
P-215	7927554049_R01C02	50-54	Squamous	Stage II	Stage IIB	HPV16	Alpha 9	Dead	706.549	Dead	1.93443	No	Yes	Yes	Oslo	No.Yes.Yes	C1
P-200	7927554049_R02C01	70-74	Squamous	Stage II	Stage IIB	HPV16	Alpha 9	Alive	3307.21	Alive	5	No	Yes	Yes	Oslo	No.Yes.Yes	C2
P-221	7927554049_R02C02	35-39	Squamous	Stage II	Stage IIA	Other	Other	Alive	2383.11	Alive	5	No	Yes	Yes	Oslo	No.Yes.Yes	C1
P-202	7927554049_R03C01	35-39	Squamous	Stage I	Stage IB2	HPV16	Alpha 9	Alive	3429.96	Alive	5	No	Yes	Yes	Oslo	No.Yes.Yes	C1
P-222	7927554049_R03C02	75-79	Squamous	Stage II	Stage IIA	Other	Alpha 9	Alive	2102.68	Alive	5	No	Yes	Yes	Oslo	No.Yes.Yes	C1
P-203	7927554049_R04C01	50-54	Squamous	Stage II	Stage IIB	Other	Other	Dead	502.967	Dead	1.37705	No	Yes	Yes	Oslo	No.Yes.Yes	C1
P-227	7927554049_R04C02	55-59	Squamous	Stage II	Stage IIB	HPV16	Alpha 9	Dead	776.406	Dead	2.12568	No	Yes	Yes	Oslo	No.Yes.Yes	C1
P-210	7927554049_R05C01	55-59	Squamous	Stage II	Stage IIB	HPV16	Alpha 9	Alive	1576.76	Alive	4.31694	No	Yes	Yes	Oslo	No.Yes.Yes	C1
P-228	7927554049_R05C02	60-64	Squamous	Stage III	Stage IIIB	HPV16	Alpha 9	Alive	2637.58	Alive	5	No	Yes	Yes	Oslo	No.Yes.Yes	C1
P-213	7927554049_R06C01	25-29	Squamous	Stage II	Stage IIB	HPV18	Alpha 7	Alive	3346.13	Alive	5	No	Yes	Yes	Oslo	No.Yes.Yes	C1
P-232	7927554049_R06C02	60-64	Squamous	Stage III	Stage IIIB	Other	Other	Dead	253.48	Dead	0.693989	No	Yes	Yes	Oslo	No.Yes.Yes	C2
P-235	7959804028_R01C01	45-49	Squamous	Stage II	Stage IIB	HPV16	Alpha 9	Dead	1975.94	Alive	5	No	Yes	Yes	Oslo	No.Yes.Yes	C1
P-251	7959804028_R01C02	55-59	Squamous	Stage III	Stage IIIB	HPV16	Alpha 9	Alive	2142.6	Alive	5	No	Yes	Yes	Oslo	No.Yes.Yes	C1
P-236	7959804028_R02C01	50-54	Squamous	Stage IV	Stage IVA	HPV16	Alpha 9	Dead	93.8074	Dead	0.256831	No	Yes	No	Oslo	No.Yes.No	C2
P-252	7959804028_R02C02	40-44	Squamous	Stage II	Stage IIB	HPV16	Alpha 9	Alive	1546.82	Alive	4.23497	No	Yes	Yes	Oslo	No.Yes.Yes	C2
P-239	7959804028_R03C01	25-29	Squamous	Stage II	Stage IIB	HPV16	Alpha 9	Alive	2306.26	Alive	5	No	Yes	Yes	Oslo	No.Yes.Yes	C1
P-257	7959804028_R03C02	70-74	Squamous	Stage II	Stage IIB	Other	Other	Alive	1872.16	Alive	5	No	Yes	No	Oslo	No.Yes.No	C1
P-240	7959804028_R04C01	30-34	Squamous	Stage I	Stage IB2	HPV16	Alpha 9	Alive	1127.68	Alive	3.08743	No	Yes	Yes	Oslo	No.Yes.Yes	C1
P-258	7959804028_R04C02	70-74	Squamous	Stage II	Stage IIB	HPV16	Alpha 9	Alive	1983.93	Alive	5	No	Yes	Yes	Oslo	No.Yes.Yes	C1
P-244	7959804028_R05C01	35-39	Squamous	Stage III	Stage IIIB	HPV16	Alpha 9	Alive	1228.48	Alive	3.36339	No	Yes	Yes	Oslo	No.Yes.Yes	C1
P-265	7959804028_R05C02	55-59	Squamous	Stage II	Stage IIB	HPV16	Alpha 9	Alive	2488.89	Alive	5	No	Yes	Yes	Oslo	No.Yes.Yes	C1
P-246	7959804028_R06C01	40-44	Squamous	Stage II	Stage IIB	HPV16	Alpha 9	Alive	2157.57	Alive	5	No	Yes	Yes	Oslo	No.Yes.Yes	C1
P-272	7959804028_R06C02	55-59	Squamous	Stage II	Stage IIB	HPV16	Alpha 9	Alive	1993.91	Alive	5	No	Yes	Yes	Oslo	No.Yes.Yes	C1
P-274	7959804069_R01C01	60-64	Squamous	Stage III	Stage IIIB	HPV16	Alpha 9	Dead	1484.95	Dead	4.06557	No	Yes	No	Oslo	No.Yes.No	C1
P-283	7959804069_R01C02	70-74	Squamous	Stage IV	Stage IVA	HPV16	Alpha 9	Dead	149.693	Dead	0.409836	No	Yes	No	Oslo	No.Yes.No	C1
P-284	7959804069_R02C02	55-59	Squamous	Stage III	Stage IIIB	HPV16	Alpha 9	Dead	237.512	Dead	0.650273	No	Yes	No	Oslo	No.Yes.No	C1
P-276	7959804069_R03C01	45-49	Squamous	Stage III	Stage IIIA	HPV16	Alpha 9	Dead	788.381	Dead	2.15847	No	Yes	Yes	Oslo	No.Yes.Yes	C1
P-285	7959804069_R03C02	50-54	Squamous	Stage II	Stage IIB	HPV16	Alpha 9	Alive	1915.07	Alive	5	No	Yes	Yes	Oslo	No.Yes.Yes	C1
P-278	7959804069_R04C01	45-49	Squamous	Stage II	Stage IIB	HPV16	Alpha 9	Alive	1792.32	Alive	4.9071	No	Yes	Yes	Oslo	No.Yes.Yes	C1
P-288	7959804069_R04C02	70-74	Squamous	Stage II	Stage IIB	HPV16	Alpha 9	Alive	1455.01	Alive	3.98361	No	Yes	No	Oslo	No.Yes.No	C1
P-279	7959804069_R05C01	55-59	Squamous	Stage II	Stage IIB	HPV16	Alpha 9	Alive	3010.82	Alive	5	No	Yes	Yes	Oslo	No.Yes.Yes	C1
P-289	7959804069_R05C02	80-84	Squamous	Stage II	Stage IIB	HPV16	Alpha 9	Dead	662.639	Dead	1.81421	No	Yes	No	Oslo	No.Yes.No	C1
P-281	7959804069_R06C01	70-74	Squamous	Stage II	Stage IIB	HPV16	Alpha 9	Alive	2237.41	Alive	5	No	Yes	No	Oslo	No.Yes.No	C1
P-290	7959804069_R06C02	75-79	Squamous	Stage II	Stage IIA	HPV16	Alpha 9	Alive	2307.26	Alive	5	No	Yes	No	Oslo	No.Yes.No	C1
P-003	8359018124_R02C01	70-74	Squamous	Stage III	Stage IIIB	Other	Other	Dead	1008.93	Dead	2.7623	No	Yes	No	Oslo	No.Yes.No	C1
P-134	8359018124_R02C02	NA	Squamous	Stage II	Stage IIB	HPV16	Alpha 9	Alive	3051.73	Alive	5	No	Yes	Yes	Oslo	No.Yes.Yes	C1
P-041	8359018124_R05C01	60-64	Squamous	Stage II	Stage IIB	HPV16	Alpha 9	Alive	2711.43	Alive	5	No	Yes	Yes	Oslo	No.Yes.Yes	C1
P-204	8359018124_R05C02	NA	Squamous	Stage II	Stage IIB	HPV16	Alpha 9	Alive	2445.98	Alive	5	No	Yes	Yes	Oslo	No.Yes.Yes	C1
P-060	8359018124_R06C01	40-44	Squamous	Stage III	Stage IIIB	HPV18	Alpha 7	Alive	2277.32	Alive	5	No	Yes	Yes	Oslo	No.Yes.Yes	C1
P-136	8359018148_R01C02	70-74	Squamous	Stage III	Stage IIIB	HPV16	Alpha 9	Alive	3149.53	Alive	5	No	Yes	No	Oslo	No.Yes.No	C1
P-214	8359018148_R02C01	55-59	Squamous	Stage III	Stage IIIB	HPV16	Alpha 9	Alive	2328.22	Alive	5	No	Yes	Yes	Oslo	No.Yes.Yes	C1
P-208	8359018148_R02C02	75-79	Squamous	Stage II	Stage IIB	HPV16	Alpha 9	Alive	1929.04	Alive	5	No	Yes	Yes	Oslo	No.Yes.Yes	C1
P-004	8359018148_R03C01	75-79	Squamous	Stage III	Stage IIIB	HPV16	Alpha 9	Alive	452.072	Alive	1.2377	No	Yes	No	Oslo	No.Yes.No	C1
P-198	8359018148_R03C02	70-74	Squamous	Stage II	Stage IIB	HPV16	Alpha 9	Alive	3560.69	Alive	5	No	Yes	Yes	Oslo	No.Yes.Yes	C1
P-032	8359018148_R04C01	45-49	Squamous	Stage II	Stage IIB	HPV16	Alpha 9	Alive	2111.66	Alive	5	No	Yes	Yes	Oslo	No.Yes.Yes	C1
P-192	8359018148_R04C02	55-59	Squamous	Stage I	Stage IB1	HPV16	Alpha 9	Alive	2540.78	Alive	5	No	Yes	Yes	Oslo	No.Yes.Yes	C1
P-062	8359018148_R05C01	45-49	Squamous	Stage II	Stage IIB	HPV16	Alpha 9	Alive	1742.42	Alive	4.77049	No	Yes	Yes	Oslo	No.Yes.Yes	C1
P-193	8359018148_R05C02	25-29	Squamous	Stage I	Stage IB1	HPV16	Alpha 9	Alive	2495.88	Alive	5	No	Yes	Yes	Oslo	No.Yes.Yes	C1
P-074	8359018148_R06C01	45-49	Squamous	Stage III	Stage IIIB	HPV16	Alpha 9	Dead	556.857	Dead	1.52459	No	Yes	Yes	Oslo	No.Yes.Yes	C1
P-302	8359018148_R06C02	60-64	Squamous	Stage III	Stage IIIB	HPV16	Alpha 9	Alive	839.277	Alive	2.29781	No	Yes	Yes	Oslo	No.Yes.Yes	C1
P-058	8359018150_R01C01	40-44	Squamous	Stage IV	Stage IVA	HPV16	Alpha 9	Dead	132.727	Dead	0.363388	No	Yes	Yes	Oslo	No.Yes.Yes	C1
P-220	8359018150_R02C01	55-59	Squamous	Stage II	Stage IIB	HPV16	Alpha 9	Alive	3108.62	Alive	5	No	Yes	Yes	Oslo	No.Yes.Yes	C1
P-261	8363800046_R01C02	65-69	Squamous	Stage III	Stage IIIB	HPV16	Alpha 9	Dead	392.195	Dead	1.07377	No	Yes	Yes	Oslo	No.Yes.Yes	C1
P-270	8363800046_R02C02	30-34	Squamous	Stage II	Stage IIB	HPV16	Alpha 9	Alive	1852.2	Alive	5	No	Yes	Yes	Oslo	No.Yes.Yes	C1
P-291	8363800046_R03C02	50-54	Squamous	Stage II	Stage IIB	HPV16	Alpha 9	Alive	1986.92	Alive	5	No	Yes	Yes	Oslo	No.Yes.Yes	C1
P-292	8363800046_R04C02	55-59	Squamous	Stage II	Stage IIB	HPV16	Alpha 9	Dead	802.352	Dead	2.19672	No	Yes	Yes	Oslo	No.Yes.Yes	C1
P-231	8363800046_R05C01	75-79	Squamous	Stage II	Stage IIB	HPV16	Alpha 9	Alive	2338.2	Alive	5	No	Yes	Yes	Oslo	No.Yes.Yes	C1
P-293	8363800046_R05C02	75-79	Squamous	Stage II	Stage IIB	HPV16	Alpha 9	Alive	1802.3	Alive	4.93443	No	Yes	Yes	Oslo	No.Yes.Yes	C1
P-247	8363800046_R06C01	55-59	Squamous	Stage II	Stage IIB	HPV16	Alpha 9	Alive	2283.31	Alive	5	No	Yes	Yes	Oslo	No.Yes.Yes	C1
P-294	8363800046_R06C02	65-69	Squamous	Stage II	Stage IIB	HPV16	Alpha 9	Alive	1633.65	Alive	4.47268	No	Yes	Yes	Oslo	No.Yes.Yes	C1
P-303	8655685078_R05C02	60-64	Squamous	Stage IV	Stage IVA	HPV16	Alpha 9	Dead	148.695	Dead	0.407104	No	Yes	Yes	Oslo	No.Yes.Yes	C2
P-308	8655685078_R06C02	30-34	Squamous	Stage II	Stage IIB	HPV45	Alpha 7	Dead	859.236	Dead	2.35246	No	Yes	Yes	Oslo	No.Yes.Yes	C1
P-318	8655685098_R01C01	50-54	Squamous	Stage II	Stage IIB	HPV16	Alpha 9	Alive	974	Alive	2.66667	No	Yes	Yes	Oslo	No.Yes.Yes	C1
P-333	8655685098_R01C02	75-79	Squamous	Stage III	Stage IIIA	HPV16	Alpha 9	Alive	1500.92	Alive	4.10929	No	Yes	No	Oslo	No.Yes.No	C1
P-319	8655685098_R02C01	40-44	Squamous	Stage II	Stage IIB	HPV16	Alpha 9	Alive	1719.47	Alive	4.70765	No	Yes	Yes	Oslo	No.Yes.Yes	C1
P-340	8655685098_R02C02	45-49	Squamous	Stage II	Stage IIB	HPV16	Alpha 9	Alive	2200.48	Alive	5	No	Yes	Yes	Oslo	No.Yes.Yes	C1
P-322	8655685098_R03C01	60-64	Squamous	Stage II	Stage IIB	Other	Alpha 9	Dead	1879.14	Alive	5	No	Yes	Yes	Oslo	No.Yes.Yes	C2
P-343	8655685098_R03C02	55-59	Squamous	Stage II	Stage IIB	HPV16	Alpha 9	Alive	2107.67	Alive	5	No	Yes	No	Oslo	No.Yes.No	C1
P-325	8655685098_R04C01	45-49	Squamous	Stage IV	Stage IVA	HPV16	Alpha 9	Dead	214.559	Dead	0.587432	No	Yes	Yes	Oslo	No.Yes.Yes	C1
P-346	8655685098_R04C02	50-54	Squamous	Stage I	Stage IB2	HPV45	Alpha 7	Alive	1772.36	Alive	4.85246	No	Yes	Yes	Oslo	No.Yes.Yes	C2
P-326	8655685098_R05C01	20-24	Squamous	Stage II	Stage IIB	HPV16	Alpha 9	Dead	1080.78	Dead	2.95902	No	Yes	Yes	Oslo	No.Yes.Yes	C2
P-347	8655685098_R05C02	50-54	Squamous	Stage II	Stage IIB	HPV18	Alpha 7	Alive	2336.2	Alive	5	No	Yes	Yes	Oslo	No.Yes.Yes	C1
P-332	8655685098_R06C01	50-54	Squamous	Stage III	Stage IIIB	HPV16	Alpha 9	Alive	2349.18	Alive	5	No	Yes	Yes	Oslo	No.Yes.Yes	C1
P-349	8655685098_R06C02	75-79	Squamous	Stage II	Stage IIB	HPV16	Alpha 9	Alive	1463.99	Alive	4.0082	No	Yes	No	Oslo	No.Yes.No	C1
P-361	8655685146_R01C02	70-74	Squamous	Stage II	Stage IIB	HPV16	Alpha 9	Alive	1685.54	Alive	4.61475	No	Yes	No	Oslo	No.Yes.No	C1
P-350	8655685146_R02C01	50-54	Squamous	Stage II	Stage IIB	Other	Alpha 9	Alive	2304.27	Alive	5	No	Yes	Yes	Oslo	No.Yes.Yes	C1
P-363	8655685146_R02C02	60-64	Squamous	Stage II	Stage IIB	HPV16	Alpha 9	Alive	1250.43	Alive	3.4235	No	Yes	Yes	Oslo	No.Yes.Yes	C1
P-351	8655685146_R03C01	60-64	Squamous	Stage II	Stage IIB	HPV16	Alpha 9	Alive	1224.49	Alive	3.35246	No	Yes	Yes	Oslo	No.Yes.Yes	C1
P-368	8655685146_R03C02	40-44	Squamous	Stage II	Stage IIB	HPV16	Alpha 9	Alive	1929.04	Alive	5	No	Yes	Yes	Oslo	No.Yes.Yes	C1
P-352	8655685146_R04C01	40-44	Squamous	Stage II	Stage IIB	HPV16	Alpha 9	Alive	1906.09	Alive	5	No	Yes	Yes	Oslo	No.Yes.Yes	C1
P-371	8655685146_R04C02	30-34	Squamous	Stage II	Stage IIB	Other	Other	Alive	1225.48	Alive	3.35519	No	Yes	Yes	Oslo	No.Yes.Yes	C2
P-355	8655685146_R05C01	50-54	Squamous	Stage II	Stage IIB	HPV16	Alpha 9	Alive	1728.45	Alive	4.73224	No	Yes	Yes	Oslo	No.Yes.Yes	C1
P-374	8655685180_R01C01	35-39	Squamous	Stage II	Stage IIB	HPV18	Alpha 7	Alive	1983.93	Alive	5	No	Yes	Yes	Oslo	No.Yes.Yes	C2
P-387	8655685180_R01C02	35-39	Squamous	Stage I	Stage IB2	HPV16	Alpha 9	Alive	2006.88	Alive	5	No	Yes	Yes	Oslo	No.Yes.Yes	C2
P-389	8655685180_R02C02	55-59	Squamous	Stage II	Stage IIB	HPV16	Alpha 9	Alive	1873.15	Alive	5	No	Yes	Yes	Oslo	No.Yes.Yes	C1
P-376	8655685180_R03C01	45-49	Squamous	Stage II	Stage IIB	HPV16	Alpha 9	Alive	1984.92	Alive	5	No	Yes	Yes	Oslo	No.Yes.Yes	C1
P-390	8655685180_R03C02	40-44	Squamous	Stage II	Stage IIA	Other	Other	Alive	1132.67	Alive	3.10109	No	Yes	Yes	Oslo	No.Yes.Yes	C1
P-391	8655685180_R04C02	45-49	Squamous	Stage II	Stage IIB	HPV16	Alpha 9	Alive	2023.84	Alive	5	No	Yes	Yes	Oslo	No.Yes.Yes	C1
P-392	8655685180_R05C02	45-49	Squamous	Stage II	Stage IIB	HPV18	Alpha 7	Alive	2021.85	Alive	5	No	Yes	Yes	Oslo	No.Yes.Yes	C2
P-384	8655685180_R06C01	30-34	Squamous	Stage I	Stage IB2	HPV18	Alpha 7	Alive	2015.86	Alive	5	No	Yes	Yes	Oslo	No.Yes.Yes	C1
P-297	9431213053_R01C01	40-44	Squamous	Stage II	Stage IIB	HPV45	Alpha 7	Alive	2155.57	Alive	5	No	Yes	Yes	Oslo	No.Yes.Yes	C2
P-337	9431213053_R01C02	55-59	Squamous	Stage II	Stage IIB	HPV16	Alpha 9	Alive	1453.02	Alive	3.97814	No	Yes	Yes	Oslo	No.Yes.Yes	C1
P-298	9431213053_R02C01	35-39	Squamous	Stage I	Stage IB2	HPV16	Alpha 9	Alive	2552.76	Alive	5	No	Yes	Yes	Oslo	No.Yes.Yes	C1
P-353	9431213053_R02C02	55-59	Squamous	Stage I	Stage IB1	HPV16	Alpha 9	Alive	951.047	Alive	2.60383	No	Yes	Yes	Oslo	No.Yes.Yes	C1
P-300	9431213053_R03C01	55-59	Squamous	Stage II	Stage IIB	HPV18	Alpha 7	Alive	2538.79	Alive	5	No	Yes	Yes	Oslo	No.Yes.Yes	C2
P-354	9431213053_R03C02	45-49	Squamous	Stage III	Stage IIIB	HPV16	Alpha 9	Dead	302.379	Dead	0.827869	No	Yes	Yes	Oslo	No.Yes.Yes	C1
P-310	9431213053_R04C01	30-34	Squamous	Stage II	Stage IIA	HPV16	Alpha 9	Alive	2672.51	Alive	5	No	Yes	Yes	Oslo	No.Yes.Yes	C1
P-358	9431213053_R04C02	45-49	Squamous	Stage I	Stage IB2	HPV18	Alpha 7	Dead	1826.25	Dead	5	No	Yes	Yes	Oslo	No.Yes.Yes	C2
P-335	9431213053_R05C01	40-44	Squamous	Stage II	Stage IIB	HPV16	Alpha 9	Alive	2016.86	Alive	5	No	Yes	Yes	Oslo	No.Yes.Yes	C1
P-366	9431213053_R05C02	50-54	Squamous	Stage II	Stage IIB	HPV16	Alpha 9	Alive	2175.53	Alive	5	No	Yes	Yes	Oslo	No.Yes.Yes	C2
P-336	9431213053_R06C01	60-64	Squamous	Stage II	Stage IIB	HPV16	Alpha 9	Alive	1356.22	Alive	3.71311	No	Yes	Yes	Oslo	No.Yes.Yes	C1
P-367	9431213053_R06C02	25-29	Squamous	Stage III	Stage IIIB	Other	Other	Alive	1429.07	Alive	3.91257	No	Yes	Yes	Oslo	No.Yes.Yes	C1
P-243	9431213104_R01C01	60-64	Squamous	Stage III	Stage IIIB	HPV16	Alpha 9	Alive	3128.58	Alive	5	No	Yes	Yes	Oslo	No.Yes.Yes	C2
P-266	9431213104_R01C02	55-59	Squamous	Stage III	Stage IIIB	HPV16	Alpha 9	Alive	2814.22	Alive	5	No	Yes	Yes	Oslo	No.Yes.Yes	C1
P-254	9431213104_R02C01	80-84	Squamous	Stage II	Stage IIB	HPV16	Alpha 9	Alive	2931.98	Alive	5	No	Yes	No	Oslo	No.Yes.No	C1
P-267	9431213104_R02C02	60-64	Squamous	Stage II	Stage IIB	HPV16	Alpha 9	Alive	1908.08	Alive	5	No	Yes	Yes	Oslo	No.Yes.Yes	C1
P-255	9431213104_R03C01	50-54	Squamous	Stage II	Stage IIB	Other	Other	Alive	3091.65	Alive	5	No	Yes	Yes	Oslo	No.Yes.Yes	C1
P-269	9431213104_R03C02	25-29	Squamous	Stage II	Stage IIB	HPV16	Alpha 9	Alive	2786.28	Alive	5	No	Yes	Yes	Oslo	No.Yes.Yes	C2
P-262	9431213104_R04C01	55-59	Squamous	Stage II	Stage IIB	Other	Alpha 9	Alive	265.455	Alive	0.726776	No	Yes	Yes	Oslo	No.Yes.Yes	C2
P-277	9431213104_R04C02	45-49	Squamous	Stage II	Stage IIB	HPV16	Alpha 9	Alive	2708.44	Alive	5	No	Yes	Yes	Oslo	No.Yes.Yes	C1
P-280	9431213104_R05C02	30-34	Squamous	Stage III	Stage IIIA	Other	Other	Alive	2556.75	Alive	5	No	Yes	Yes	Oslo	No.Yes.Yes	C2
P-264	9431213104_R06C01	50-54	Squamous	Stage II	Stage IIB	HPV16	Alpha 9	Alive	1866.17	Alive	5	No	Yes	Yes	Oslo	No.Yes.Yes	C1
P-282	9431213104_R06C02	30-34	Squamous	Stage II	Stage IIB	HPV18	Alpha 7	Alive	2018.85	Alive	5	No	Yes	Yes	Oslo	No.Yes.Yes	C1
P-008	9431213105_R01C01	30-34	Squamous	Stage II	Stage IIB	HPV16	Alpha 9	Dead	2689.48	Alive	5	No	Yes	Yes	Oslo	No.Yes.Yes	C1
P-009	9431213105_R02C01	55-59	Squamous	Stage IV	Stage IVA	HPV16	Alpha 9	Dead	207.574	Dead	0.568306	No	Yes	No	Oslo	No.Yes.No	C1
P-207	9431213105_R02C02	75-79	Squamous	Stage I	Stage IB1	HPV16	Alpha 9	Dead	977.992	Dead	2.6776	No	Yes	No	Oslo	No.Yes.No	C1
P-081	9431213105_R03C01	30-34	Squamous	Stage II	Stage IIB	HPV18	Alpha 7	Alive	2041.81	Alive	5	No	Yes	Yes	Oslo	No.Yes.Yes	C1
P-211	9431213105_R03C02	75-79	Squamous	Stage II	Stage IIB	Other	Alpha 9	Dead	634.697	Dead	1.7377	No	Yes	Yes	Oslo	No.Yes.Yes	C1
P-097	9431213105_R04C01	35-39	Squamous	Stage II	Stage IIB	HPV16	Alpha 9	Dead	3481.85	Alive	5	No	Yes	Yes	Oslo	No.Yes.Yes	C1
P-179	9431213105_R05C01	60-64	Squamous	Stage II	Stage IIB	HPV16	Alpha 9	Alive	3648.51	Alive	5	No	Yes	Yes	Oslo	No.Yes.Yes	C1
P-226	9431213105_R05C02	55-59	Squamous	Stage II	Stage IIB	HPV18	Alpha 7	Dead	1030.88	Dead	2.8224	No	Yes	Yes	Oslo	No.Yes.Yes	C1
P-201	9431213105_R06C01	65-69	Squamous	Stage II	Stage IIB	HPV18	Alpha 7	Alive	3463.89	Alive	5	No	Yes	Yes	Oslo	No.Yes.Yes	C1
P-370	9431213125_R01C01	60-64	Squamous	Stage II	Stage IIB	HPV16	Alpha 9	Alive	2157.57	Alive	5	No	Yes	Yes	Oslo	No.Yes.Yes	C1
P-406	9431213125_R01C02	60-64	Squamous	Stage II	Stage IIB	HPV16	Alpha 9	Alive	1661.59	Alive	4.54918	No	Yes	Yes	Oslo	No.Yes.Yes	C1
P-386	9431213125_R02C01	45-49	Squamous	Stage III	Stage IIIB	Other	Alpha 9	Dead	292.4	Dead	0.800546	No	Yes	No	Oslo	No.Yes.No	C1
P-408	9431213125_R02C02	50-54	Squamous	Stage II	Stage IIB	HPV18	Alpha 7	Alive	1647.62	Alive	4.51093	No	Yes	Yes	Oslo	No.Yes.Yes	C1
P-395	9431213125_R03C01	55-59	Squamous	Stage III	Stage IIIB	HPV16	Alpha 9	Alive	1907.08	Alive	5	No	Yes	Yes	Oslo	No.Yes.Yes	C1
P-409	9431213125_R03C02	65-69	Squamous	Stage II	Stage IIB	HPV16	Alpha 9	Alive	1644.62	Alive	4.50273	No	Yes	Yes	Oslo	No.Yes.Yes	C1
P-397	9431213125_R04C01	35-39	Squamous	Stage II	Stage IIB	HPV16	Alpha 9	Alive	1121.7	Alive	3.07104	No	Yes	Yes	Oslo	No.Yes.Yes	C1
P-410	9431213125_R04C02	65-69	Squamous	Stage II	Stage IIB	Other	Other	Dead	231.525	Dead	0.63388	No	Yes	No	Oslo	No.Yes.No	C2
P-399	9431213125_R05C01	60-64	Squamous	Stage II	Stage IIB	HPV16	Alpha 9	Alive	1922.05	Alive	5	No	Yes	Yes	Oslo	No.Yes.Yes	C1
P-411	9431213125_R05C02	45-49	Squamous	Stage II	Stage IIB	HPV18	Alpha 7	Alive	1935.03	Alive	5	No	Yes	Yes	Oslo	No.Yes.Yes	C1
P-401	9431213125_R06C01	70-74	Squamous	Stage II	Stage IIB	HPV18	Alpha 7	Alive	1874.15	Alive	5	No	Yes	Yes	Oslo	No.Yes.Yes	C2
P-412	9431213125_R06C02	60-64	Squamous	Stage II	Stage IIB	HPV16	Alpha 9	Alive	1639.63	Alive	4.48907	No	Yes	Yes	Oslo	No.Yes.Yes	C1
P-506	9431213148_R01C01	60-64	Squamous	Stage II	Stage IIB	HPV16	Alpha 9	Alive	1081.78	Alive	2.96175	No	Yes	Yes	Oslo	No.Yes.Yes	C1
P-513	9431213148_R01C02	55-59	Squamous	Stage II	Stage IIB	HPV16	Alpha 9	Alive	1080.78	Alive	2.95902	No	Yes	Yes	Oslo	No.Yes.Yes	C1
P-516	9431213148_R02C02	25-29	Squamous	Stage II	Stage IIB	HPV45	Alpha 7	Alive	977.992	Alive	2.6776	No	Yes	Yes	Oslo	No.Yes.Yes	C2
P-518	9431213148_R03C02	45-49	Squamous	Stage II	Stage IIB	Other	Alpha 9	Alive	860.234	Alive	2.35519	No	Yes	Yes	Oslo	No.Yes.Yes	C1
P-509	9431213148_R04C01	30-34	Squamous	Stage II	Stage IIB	HPV16	Alpha 9	Alive	1164.61	Alive	3.18852	No	Yes	Yes	Oslo	No.Yes.Yes	C2
P-519	9431213148_R04C02	65-69	Squamous	Stage I	Stage IB2	HPV16	Alpha 9	Alive	1011.92	Alive	2.77049	No	Yes	No	Oslo	No.Yes.No	C1
P-510	9431213148_R05C01	55-59	Squamous	Stage III	Stage IIIB	HPV18	Alpha 7	Alive	978.99	Alive	2.68033	No	Yes	No	Oslo	No.Yes.No	C1
P-520	9431213148_R05C02	65-69	Squamous	Stage II	Stage IIB	HPV45	Alpha 7	Alive	1010.92	Alive	2.76776	No	Yes	Yes	Oslo	No.Yes.Yes	C1
P-512	9431213148_R06C01	70-74	Squamous	Stage II	Stage IIB	HPV16	Alpha 9	Alive	924.102	Alive	2.53005	No	Yes	No	Oslo	No.Yes.No	C1
P-524	9431213148_R06C02	45-49	Squamous	Stage I	Stage IB1	HPV16	Alpha 9	Alive	794.369	Alive	2.17486	No	Yes	Yes	Oslo	No.Yes.Yes	C1
P-525	9431213193_R01C01	35-39	Squamous	Stage II	Stage IIB	HPV16	Alpha 9	Alive	980.986	Alive	2.68579	No	Yes	Yes	Oslo	No.Yes.Yes	C1
P-533	9431213193_R01C02	40-44	Squamous	Stage II	Stage IIB	Other	Alpha 9	Alive	848.258	Alive	2.3224	No	Yes	Yes	Oslo	No.Yes.Yes	C1
P-526	9431213193_R02C01	45-49	Squamous	Stage III	Stage IIIB	HPV18	Alpha 7	Dead	319.344	Dead	0.874317	No	Yes	Yes	Oslo	No.Yes.Yes	C2
P-527	9431213193_R03C01	70-74	Squamous	Stage III	Stage IIIB	HPV16	Alpha 9	Dead	254.477	Dead	0.696721	No	Yes	No	Oslo	No.Yes.No	C1
P-536	9431213193_R03C02	40-44	Squamous	Stage III	Stage IIIB	HPV45	Alpha 7	Alive	756.447	Alive	2.07104	No	Yes	No	Oslo	No.Yes.No	C2
P-529	9431213193_R04C01	35-39	Squamous	Stage II	Stage IIB	Other	Other	Alive	915.121	Alive	2.50546	No	Yes	Yes	Oslo	No.Yes.Yes	C2
P-537	9431213193_R04C02	50-54	Squamous	Stage II	Stage IIB	HPV45	Alpha 7	Alive	698.566	Alive	1.91257	No	Yes	Yes	Oslo	No.Yes.Yes	C1
P-531	9431213193_R05C01	50-54	Squamous	Stage II	Stage IIB	HPV16	Alpha 9	Alive	879.195	Alive	2.4071	No	Yes	Yes	Oslo	No.Yes.Yes	C2
P-538	9431213193_R05C02	35-39	Squamous	Stage II	Stage IIB	Other	Alpha 9	Alive	740.48	Alive	2.02732	No	Yes	Yes	Oslo	No.Yes.Yes	C2
P-532	9431213193_R06C01	80-84	Squamous	Stage II	Stage IIB	HPV16	Alpha 9	Alive	812.332	Alive	2.22404	No	Yes	No	Oslo	No.Yes.No	C1
P-464	9445229150_R01C01	30-34	Squamous	Stage I	Stage IB2	HPV45	Alpha 7	Alive	1296.34	Alive	3.54918	No	Yes	Yes	Oslo	No.Yes.Yes	C2
P-474	9445229150_R01C02	35-39	Squamous	Stage II	Stage IIB	HPV16	Alpha 9	Alive	1343.24	Alive	3.6776	No	Yes	Yes	Oslo	No.Yes.Yes	C1
P-466	9445229150_R02C01	50-54	Squamous	Stage II	Stage IIB	HPV16	Alpha 9	Alive	1171.59	Alive	3.20765	No	Yes	Yes	Oslo	No.Yes.Yes	C1
P-475	9445229150_R02C02	50-54	Squamous	Stage II	Stage IIB	HPV16	Alpha 9	Alive	1295.34	Alive	3.54645	No	Yes	Yes	Oslo	No.Yes.Yes	C1
P-467	9445229150_R03C01	80-84	Squamous	Stage II	Stage IIB	Other	Alpha 9	Alive	1152.63	Alive	3.15574	No	Yes	No	Oslo	No.Yes.No	C1
P-478	9445229150_R03C02	70-74	Squamous	Stage II	Stage IIB	HPV16	Alpha 9	Alive	1351.23	Alive	3.69945	No	Yes	Yes	Oslo	No.Yes.Yes	C1
P-468	9445229150_R04C01	30-34	Squamous	Stage II	Stage IIB	HPV16	Alpha 9	Alive	1302.33	Alive	3.56557	No	Yes	Yes	Oslo	No.Yes.Yes	C1
P-479	9445229150_R04C02	65-69	Squamous	Stage II	Stage IIB	HPV16	Alpha 9	Dead	830.295	Dead	2.27322	No	Yes	Yes	Oslo	No.Yes.Yes	C1
P-469	9445229150_R05C01	55-59	Squamous	Stage II	Stage IIB	HPV16	Alpha 9	Alive	1148.64	Alive	3.14481	No	Yes	Yes	Oslo	No.Yes.Yes	C1
P-481	9445229150_R05C02	70-74	Squamous	Stage III	Stage IIIB	Other	Alpha 9	Alive	1323.28	Alive	3.62295	No	Yes	Yes	Oslo	No.Yes.Yes	C1
P-471	9445229150_R06C01	45-49	Squamous	Stage II	Stage IIB	HPV16	Alpha 9	Alive	1454.01	Alive	3.98087	No	Yes	Yes	Oslo	No.Yes.Yes	C1
P-483	9445230053_R01C01	80-84	Squamous	Stage II	Stage IIB	HPV16	Alpha 9	Alive	1304.32	Alive	3.57104	No	Yes	No	Oslo	No.Yes.No	C1
P-493	9445230053_R01C02	60-64	Squamous	Stage II	Stage IIA	HPV16	Alpha 9	Alive	1146.65	Alive	3.13934	No	Yes	Yes	Oslo	No.Yes.Yes	C1
P-484	9445230053_R02C01	65-69	Squamous	Stage III	Stage IIIB	HPV16	Alpha 9	Alive	1146.65	Alive	3.13934	No	Yes	Yes	Oslo	No.Yes.Yes	C1
P-496	9445230053_R02C02	35-39	Squamous	Stage I	Stage IB2	HPV16	Alpha 9	Alive	1123.69	Alive	3.0765	No	Yes	Yes	Oslo	No.Yes.Yes	C1
P-500	9445230053_R03C02	60-64	Squamous	Stage II	Stage IIB	HPV16	Alpha 9	Alive	1213.51	Alive	3.3224	No	Yes	Yes	Oslo	No.Yes.Yes	C1
P-503	9445230053_R04C02	70-74	Squamous	Stage II	Stage IIA	HPV18	Alpha 7	Alive	1206.52	Alive	3.30328	No	Yes	Yes	Oslo	No.Yes.Yes	C1
P-488	9445230053_R05C01	50-54	Squamous	Stage II	Stage IIB	HPV16	Alpha 9	Dead	721.518	Dead	1.97541	No	Yes	Yes	Oslo	No.Yes.Yes	C1
P-504	9445230053_R05C02	40-44	Squamous	Stage II	Stage IIB	HPV16	Alpha 9	Alive	1204.53	Alive	3.29781	No	Yes	Yes	Oslo	No.Yes.Yes	C1
P-491	9445230053_R06C01	50-54	Squamous	Stage II	Stage IIB	HPV45	Alpha 7	Alive	1273.39	Alive	3.48634	No	Yes	Yes	Oslo	No.Yes.Yes	C1
P-505	9445230053_R06C02	45-49	Squamous	Stage II	Stage IIB	HPV18	Alpha 7	Dead	361.258	Dead	0.989071	No	Yes	Yes	Oslo	No.Yes.Yes	C1
P-434	9445230064_R01C01	70-74	Squamous	Stage II	Stage IIB	HPV16	Alpha 9	Dead	331.32	Dead	0.907104	No	Yes	No	Oslo	No.Yes.No	C1
P-454	9445230064_R01C02	30-34	Squamous	Stage III	Stage IIIB	HPV16	Alpha 9	Dead	477.02	Dead	1.30601	No	Yes	Yes	Oslo	No.Yes.Yes	C1
P-438	9445230064_R02C01	20-24	Squamous	Stage II	Stage IIB	HPV16	Alpha 9	Alive	1199.54	Alive	3.28415	No	Yes	Yes	Oslo	No.Yes.Yes	C2
P-455	9445230064_R02C02	60-64	Squamous	Stage IV	Stage IVA	HPV16	Alpha 9	Dead	844.266	Dead	2.31148	No	Yes	No	Oslo	No.Yes.No	C1
P-442	9445230064_R03C01	50-54	Squamous	Stage IV	Stage IVA	HPV16	Alpha 9	Dead	307.369	Dead	0.84153	No	Yes	No	Oslo	No.Yes.No	C1
P-456	9445230064_R03C02	45-49	Squamous	Stage III	Stage IIIB	HPV18	Alpha 7	Alive	1202.53	Alive	3.29235	No	Yes	Yes	Oslo	No.Yes.Yes	C2
P-443	9445230064_R04C01	25-29	Squamous	Stage II	Stage IIB	HPV16	Alpha 9	Alive	1344.24	Alive	3.68033	No	Yes	Yes	Oslo	No.Yes.Yes	C1
P-457	9445230064_R04C02	60-64	Squamous	Stage III	Stage IIIA	HPV16	Alpha 9	Alive	1262.41	Alive	3.45628	No	Yes	Yes	Oslo	No.Yes.Yes	C1
P-445	9445230064_R05C01	55-59	Squamous	Stage II	Stage IIB	HPV16	Alpha 9	Dead	834.287	Dead	2.28415	No	Yes	Yes	Oslo	No.Yes.Yes	C1
P-460	9445230064_R05C02	35-39	Squamous	Stage III	Stage IIIB	HPV18	Alpha 7	Alive	1266.4	Alive	3.46721	No	Yes	Yes	Oslo	No.Yes.Yes	C2
P-462	9445230064_R06C02	50-54	Squamous	Stage II	Stage IIB	HPV16	Alpha 9	Alive	1246.44	Alive	3.41257	No	Yes	Yes	Oslo	No.Yes.Yes	C1
P-413	9445230076_R01C01	40-44	Squamous	Stage II	Stage IIB	HPV16	Alpha 9	Alive	1639.63	Alive	4.48907	No	Yes	Yes	Oslo	No.Yes.Yes	C1
P-422	9445230076_R01C02	50-54	Squamous	Stage II	Stage IIB	HPV16	Alpha 9	Alive	1355.22	Alive	3.71038	No	Yes	Yes	Oslo	No.Yes.Yes	C1
P-417	9445230076_R03C01	20-24	Squamous	Stage I	Stage IB1	HPV18	Alpha 7	Alive	1741.42	Alive	4.76776	No	Yes	Yes	Oslo	No.Yes.Yes	C2
P-426	9445230076_R03C02	30-34	Squamous	Stage I	Stage IB2	HPV16	Alpha 9	Alive	1338.25	Alive	3.66393	No	Yes	Yes	Oslo	No.Yes.Yes	C1
P-418	9445230076_R04C01	55-59	Squamous	Stage II	Stage IIB	HPV16	Alpha 9	Alive	1549.82	Alive	4.24317	No	Yes	Yes	Oslo	No.Yes.Yes	C1
P-427	9445230076_R04C02	55-59	Squamous	Stage II	Stage IIB	Other	Alpha 9	Alive	1542.83	Alive	4.22404	No	Yes	No	Oslo	No.Yes.No	C1
P-420	9445230076_R05C01	45-49	Squamous	Stage III	Stage IIIB	HPV18	Alpha 7	Alive	1581.75	Alive	4.3306	No	Yes	Yes	Oslo	No.Yes.Yes	C1
P-429	9445230076_R05C02	45-49	Squamous	Stage II	Stage IIB	HPV18	Alpha 7	Alive	1493.93	Alive	4.09016	No	Yes	Yes	Oslo	No.Yes.Yes	C1
P-421	9445230076_R06C01	40-44	Squamous	Stage I	Stage IB2	HPV18	Alpha 7	Alive	1486.95	Alive	4.07104	No	Yes	Yes	Oslo	No.Yes.Yes	C1
P-433	9445230076_R06C02	35-39	Squamous	Stage II	Stage IIB	HPV16	Alpha 9	Alive	1213.51	Alive	3.3224	No	Yes	Yes	Oslo	No.Yes.Yes	C1
HTMCP03060200101A01D	HTMCP03060200101A01D	55-59	Squamous	Stage II	Stage IIB	HPV16	A9	Dead	343	Dead	0.939083		NA	NA	CGCI	NA	C1
HTMCP03060200201A01D	HTMCP03060200201A01D	60-64	Squamous	Stage I	Stage IB1	Other	A9	Alive	812	Alive	2.22313		NA	NA	CGCI	NA	C1
HTMCP03060200301A01D	HTMCP03060200301A01D	35-39	Squamous	Stage I	Stage IB2	HPV16	A9	Dead	510	Dead	1.3963		NA	NA	CGCI	NA	C2
HTMCP03060200601A01D	HTMCP03060200601A01D	30-34	Squamous	Stage II	Stage IIB	HPV45	A7	Alive	824	Alive	2.25599		NA	NA	CGCI	NA	C1
HTMCP03060200801A01D	HTMCP03060200801A01D	60-64	Squamous	Stage III	Stage IIIB	Other	Other	Alive	0	Alive	0		NA	NA	CGCI	NA	C1
HTMCP03060201201A01D	HTMCP03060201201A01D	50-54	Squamous	Stage III	Stage IIIB	Other	Other	Alive	827	Alive	2.2642		NA	NA	CGCI	NA	C1
HTMCP03060201301A01D	HTMCP03060201301A01D	50-54	Squamous	Stage II	Stage IIA2	HPV16	A9	Dead	300	Dead	0.821355		NA	NA	CGCI	NA	C1
HTMCP03060202001A01D	HTMCP03060202001A01D	35-39	Squamous	Stage III	Stage IIIB	HPV45	A7	Dead	151	Dead	0.413415		NA	NA	CGCI	NA	C1
HTMCP03060203601A01D	HTMCP03060203601A01D	50-54	Squamous	Stage I	Stage IB1	HPV16	A9	Dead	31	Dead	0.0848734		NA	NA	CGCI	NA	C1
HTMCP03060203701A01D	HTMCP03060203701A01D	75-79	Squamous	Stage III	Stage IIIA	Other	A9	Alive	202	Alive	0.553046		NA	NA	CGCI	NA	C1
HTMCP03060204001A01D	HTMCP03060204001A01D	65-69	Squamous	Stage II	Stage IIB	Other	A9	Dead	524	Dead	1.43463		NA	NA	CGCI	NA	C1
HTMCP03060204201A01D	HTMCP03060204201A01D	80-84	Squamous	Stage II	Stage IIB	HPV16	A9	Dead	223	Dead	0.610541		NA	NA	CGCI	NA	C1
HTMCP03060204601A01D	HTMCP03060204601A01D	30-34	Squamous	Stage II	Stage IIB	HPV16	A9	Alive	763	Alive	2.08898		NA	NA	CGCI	NA	C1
HTMCP03060205401A01D	HTMCP03060205401A01D	45-49	Squamous	Stage II	Stage IIB	Other	A9	Alive	724	Alive	1.9822		NA	NA	CGCI	NA	C2
HTMCP03060205701A01D	HTMCP03060205701A01D	45-49	Squamous	Stage II	Stage IIB	Other	A9	Alive	718	Alive	1.96578		NA	NA	CGCI	NA	C1
HTMCP03060206301A01D	HTMCP03060206301A01D	60-64	Squamous	Stage II	Stage IIB	HPV16	A9	Alive	483	Alive	1.32238		NA	NA	CGCI	NA	C1
HTMCP03060206801A01D	HTMCP03060206801A01D	55-59	Squamous	Stage II	Stage IIB	HPV18	A7	Alive	717	Alive	1.96304		NA	NA	CGCI	NA	C1
HTMCP03060207001A01D	HTMCP03060207001A01D	45-49	Squamous	Stage III	Stage IIIB	Other	A9	Dead	313	Dead	0.856947		NA	NA	CGCI	NA	C1
HTMCP03060207101A01D	HTMCP03060207101A01D	40-44	Squamous	Stage II	Stage IIA2	HPV16	A9	Dead	133	Dead	0.364134		NA	NA	CGCI	NA	C1
HTMCP03060207401A01D	HTMCP03060207401A01D	60-64	Squamous	Stage III	Stage IIIB	HPV18	A7	Alive	794	Alive	2.17385		NA	NA	CGCI	NA	C1
HTMCP03060207601A01D	HTMCP03060207601A01D	30-34	Squamous	Stage I	Stage IB2	HPV18	A7	Dead	379	Dead	1.03765		NA	NA	CGCI	NA	C2
HTMCP03060208901A01D	HTMCP03060208901A01D	40-44	Squamous	Stage I	Stage IB2	Other	Other	Alive	671	Alive	1.8371		NA	NA	CGCI	NA	C1
HTMCP03060209701A01D	HTMCP03060209701A01D	40-44	Squamous	Stage II	Stage IIB	Other	A7	Dead	150	Dead	0.410678		NA	NA	CGCI	NA	C2
HTMCP03060209801A01D	HTMCP03060209801A01D	60-64	Squamous	Stage III	Stage IIIB	HPV18	A7	Dead	316	Dead	0.865161		NA	NA	CGCI	NA	C1
HTMCP03060209901A01D	HTMCP03060209901A01D	30-34	Squamous	Stage II	Stage IIB	HPV45	A7	Alive	719	Alive	1.96851		NA	NA	CGCI	NA	C2
HTMCP03060210301A01D	HTMCP03060210301A01D	NA	Squamous	Stage II	Stage IIB	HPV18	A7	Dead	415	Dead	1.13621		NA	NA	CGCI	NA	C2
HTMCP03060210801A01D	HTMCP03060210801A01D	50-54	Squamous	Stage III	Stage IIIB	HPV16	A9	Dead	343	Dead	0.939083		NA	NA	CGCI	NA	C2
HTMCP03060210901A01D	HTMCP03060210901A01D	35-39	Squamous	Stage II	Stage IIB	HPV16	A9	Dead	441	Dead	1.20739		NA	NA	CGCI	NA	C1
HTMCP03060211301A01D	HTMCP03060211301A01D	35-39	Squamous	Stage II	Stage IIB	HPV18	A7	Dead	305	Dead	0.835044		NA	NA	CGCI	NA	C1
HTMCP03060212001A01D	HTMCP03060212001A01D	60-64	Squamous	Stage III	Stage IIIB	Other	A9	Dead	557	Dead	1.52498		NA	NA	CGCI	NA	C1
HTMCP03060212501A01D	HTMCP03060212501A01D	25-29	Squamous	Stage III	Stage IIIB	HPV16	A9	Dead	255	Dead	0.698152		NA	NA	CGCI	NA	C2
HTMCP03060212801A01D	HTMCP03060212801A01D	45-49	Squamous	Stage II	Stage IIA1	HPV16	A9	Dead	383	Dead	1.0486		NA	NA	CGCI	NA	C1
HTMCP03060214401A01D	HTMCP03060214401A01D	45-49	Squamous	Stage III	Stage IIIB	HPV16	A9	Alive	718	Alive	1.96578		NA	NA	CGCI	NA	C1
HTMCP03060214501A01D	HTMCP03060214501A01D	50-54	Squamous	Stage II	Stage IIB	Other	A9	Dead	503	Dead	1.37714		NA	NA	CGCI	NA	C1
HTMCP03060214701A01D	HTMCP03060214701A01D	40-44	Squamous	Stage II	Stage IIB	HPV16	A9	Alive	772	Alive	2.11362		NA	NA	CGCI	NA	C1
HTMCP03060214801A01D	HTMCP03060214801A01D	40-44	Squamous	Stage I	Stage IB1	HPV16	A9	Alive	821	Alive	2.24778		NA	NA	CGCI	NA	C1
HTMCP03060215101A01D	HTMCP03060215101A01D	25-29	Squamous	Stage II	Stage IIB	HPV16	A9	Alive	890	Alive	2.43669		NA	NA	CGCI	NA	C1
HTMCP03060215201A01D	HTMCP03060215201A01D	45-49	Squamous	Stage II	Stage IIB	Other	Other	Dead	71	Dead	0.194387		NA	NA	CGCI	NA	C1
HTMCP03060215501A01D	HTMCP03060215501A01D	40-44	Squamous	Stage II	Stage IIB	HPV16	A9	Dead	361	Dead	0.988364		NA	NA	CGCI	NA	C1
HTMCP03060217001A01D	HTMCP03060217001A01D	40-44	Squamous	Stage III	Stage IIIB	HPV45	A7	Dead	375	Dead	1.02669		NA	NA	CGCI	NA	C2
HTMCP03060217401A01D	HTMCP03060217401A01D	50-54	Squamous	Stage II	Stage IIA2	HPV16	A9	Alive	747	Alive	2.04517		NA	NA	CGCI	NA	C1
HTMCP03060217501A01D	HTMCP03060217501A01D	35-39	Squamous	Stage II	Stage IIB	Other	A9	Alive	719	Alive	1.96851		NA	NA	CGCI	NA	C1
HTMCP03060218001A01D	HTMCP03060218001A01D	45-49	Squamous	Stage II	Stage IIB	HPV18	A7	Dead	383	Dead	1.0486		NA	NA	CGCI	NA	C1
HTMCP03060218501A01D	HTMCP03060218501A01D	40-44	Squamous	Stage II	Stage IIB	HPV18	A7	Dead	257	Dead	0.703628		NA	NA	CGCI	NA	C2
HTMCP03060219401A01D	HTMCP03060219401A01D	45-49	Squamous	Stage II	Stage IIB	HPV16	A9	Dead	605	Dead	1.6564		NA	NA	CGCI	NA	C1
HTMCP03060219501B01D	HTMCP03060219501B01D	30-34	Squamous	Stage III	Stage IIIB	HPV45	A7	Dead	53	Dead	0.145106		NA	NA	CGCI	NA	C1
HTMCP03060219601A01D	HTMCP03060219601A01D	35-39	Squamous	Stage II	Stage IIA	HPV16	A9	Alive	778	Alive	2.13005		NA	NA	CGCI	NA	C1
HTMCP03060219701A01D	HTMCP03060219701A01D	45-49	Squamous	Stage II	Stage IIB	Other	A9	Alive	732	Alive	2.00411		NA	NA	CGCI	NA	C2
HTMCP03060220201B01D	HTMCP03060220201B01D	40-44	Squamous	Stage II	Stage IIB	HPV16	A9	Dead	322	Dead	0.881588		NA	NA	CGCI	NA	C1
HTMCP03060220501A01D	HTMCP03060220501A01D	40-44	Squamous	Stage II	Stage IIB	HPV16	A9	Dead	374	Dead	1.02396		NA	NA	CGCI	NA	C1
HTMCP03060220901A01D	HTMCP03060220901A01D	45-49	Squamous	Stage III	Stage IIIB	HPV16	A9	Alive	713	Alive	1.95209		NA	NA	CGCI	NA	C1
HTMCP03060221001A01D	HTMCP03060221001A01D	50-54	Squamous	Stage II	Stage IIB	HPV16	A9	Dead	183	Dead	0.501027		NA	NA	CGCI	NA	C1
HTMCP03060221301A01D	HTMCP03060221301A01D	30-34	Squamous	Stage III	Stage IIIB	HPV16	A9	Dead	241	Dead	0.659822		NA	NA	CGCI	NA	C1
HTMCP03060221401A01D	HTMCP03060221401A01D	55-59	Squamous	Stage II	Stage IIB	HPV16	A9	Dead	115	Dead	0.314853		NA	NA	CGCI	NA	C1
HTMCP03060221501A01D	HTMCP03060221501A01D	50-54	Squamous	Stage II	Stage IIB	HPV16	A9	Alive	718	Alive	1.96578		NA	NA	CGCI	NA	C1
HTMCP03060221701A01D	HTMCP03060221701A01D	45-49	Squamous	Stage I	Stage IB1	HPV16	A9	Alive	841	Alive	2.30253		NA	NA	CGCI	NA	C1
HTMCP03060221901A01D	HTMCP03060221901A01D	30-34	Squamous	Stage I	Stage IB2	HPV45	A7	Dead	440	Dead	1.20465		NA	NA	CGCI	NA	C1
HTMCP03060222201A01D	HTMCP03060222201A01D	55-59	Squamous	NA	Stage IIIB	Other	Other	Alive	443	Alive	1.21287		NA	NA	CGCI	NA	C2
HTMCP03060222501A01D	HTMCP03060222501A01D	45-49	Squamous	Stage III	Stage IIIB	Other	Other	Dead	400	Dead	1.09514		NA	NA	CGCI	NA	C1
HTMCP03060223001A01D	HTMCP03060223001A01D	50-54	Squamous	Stage I	Stage IB2	Other	Other	Dead	665	Dead	1.82067		NA	NA	CGCI	NA	C2
HTMCP03060223801A01D	HTMCP03060223801A01D	40-44	Squamous	Stage II	Stage IIB	HPV18	A7	Dead	614	Dead	1.68104		NA	NA	CGCI	NA	C1
HTMCP03060223901A01D	HTMCP03060223901A01D	45-49	Squamous	Stage II	Stage IIB	HPV16	A9	Dead	416	Dead	1.13895		NA	NA	CGCI	NA	C2
HTMCP03060224001A01D	HTMCP03060224001A01D	40-44	Squamous	Stage I	Stage IB2	HPV16	A9	Alive	464	Alive	1.27036		NA	NA	CGCI	NA	C1
HTMCP03060224201A01D	HTMCP03060224201A01D	40-44	Squamous	Stage III	Stage IIIB	HPV45	A7	Dead	483	Dead	1.32238		NA	NA	CGCI	NA	C2
HTMCP03060225601A01D	HTMCP03060225601A01D	35-39	Squamous	Stage II	Stage IIA2	HPV45	A7	Alive	721	Alive	1.97399		NA	NA	CGCI	NA	C2
HTMCP03060225901A01D	HTMCP03060225901A01D	30-34	Squamous	Stage III	Stage IIIB	HPV45	A7	Dead	260	Dead	0.711841		NA	NA	CGCI	NA	C1
HTMCP03060226001A01D	HTMCP03060226001A01D	35-39	Squamous	Stage I	Stage IB2	HPV18	A7	Dead	512	Dead	1.40178		NA	NA	CGCI	NA	C1
HTMCP03060226101A01D	HTMCP03060226101A01D	45-49	Squamous	Stage IV	Stage IVA	Other	A9	Dead	191	Dead	0.52293		NA	NA	CGCI	NA	C1
HTMCP03060226201A01D	HTMCP03060226201A01D	35-39	Squamous	Stage II	Stage IIA1	HPV16	A9	Alive	0	Alive	0		NA	NA	CGCI	NA	C1
HTMCP03060226401A01D	HTMCP03060226401A01D	55-59	Squamous	Stage III	Stage IIIB	Other	A9	Dead	446	Dead	1.22108		NA	NA	CGCI	NA	C1
HTMCP03060226601A01D	HTMCP03060226601A01D	55-59	Squamous	Stage III	Stage IIIB	HPV45	A7	Alive	0	Alive	0		NA	NA	CGCI	NA	C1
HTMCP03060226801A01D	HTMCP03060226801A01D	25-29	Squamous	Stage III	Stage IIIB	Other	A7	Alive	665	Alive	1.82067		NA	NA	CGCI	NA	C2
HTMCP03060232001A01D	HTMCP03060232001A01D	40-44	Squamous	Stage II	Stage IIB	HPV45	A7	Alive	441	Alive	1.20739		NA	NA	CGCI	NA	C2
HTMCP03060232201A01D	HTMCP03060232201A01D	60-64	Squamous	Stage III	Stage IIIB	HPV16	A9	Alive	722	Alive	1.97673		NA	NA	CGCI	NA	C1
HTMCP03060232801A01D	HTMCP03060232801A01D	55-59	Squamous	Stage III	Stage IIIB	Other	A7	Alive	476	Alive	1.30322		NA	NA	CGCI	NA	C1
HTMCP03060233001A01D	HTMCP03060233001A01D	40-44	Squamous	Stage III	Stage IIIB	Other	A7	Dead	117	Dead	0.320329		NA	NA	CGCI	NA	C2
HTMCP03060233201A01D	HTMCP03060233201A01D	45-49	Squamous	Stage IV	Stage IVA	HPV16	A9	Dead	22	Dead	0.0602327		NA	NA	CGCI	NA	C1
HTMCP03060233301A01D	HTMCP03060233301A01D	45-49	Squamous	Stage II	Stage IIA1	HPV16	A9	Alive	401	Alive	1.09788		NA	NA	CGCI	NA	C1
HTMCP03060233501A01D	HTMCP03060233501A01D	30-34	Squamous	Stage III	Stage IIIB	HPV45	A7	Alive	0	Alive	0		NA	NA	CGCI	NA	C1
HTMCP03060234001A01D	HTMCP03060234001A01D	45-49	Squamous	Stage I	Stage IB2	Other	Other	Alive	195	Alive	0.533881		NA	NA	CGCI	NA	C2
HTMCP03060234101A01D	HTMCP03060234101A01D	45-49	Squamous	Stage I	Stage IB2	HPV18	A7	Alive	357	Alive	0.977413		NA	NA	CGCI	NA	C1
HTMCP03060234401A01D	HTMCP03060234401A01D	45-49	Squamous	Stage III	Stage IIIB	HPV16	A9	Dead	31	Dead	0.0848734		NA	NA	CGCI	NA	C1
HTMCP03060234601A01D	HTMCP03060234601A01D	50-54	Squamous	Stage III	Stage IIIB	HPV45	A7	Dead	52	Dead	0.142368		NA	NA	CGCI	NA	C2
HTMCP03060235401C01D	HTMCP03060235401C01D	50-54	Squamous	Stage III	Stage IIIB	HPV18	A7	Alive	356	Alive	0.974675		NA	NA	CGCI	NA	C2
HTMCP03060239201A01D	HTMCP03060239201A01D	60-64	Squamous	Stage III	Stage IIIB	Other	A9	Dead	25	Dead	0.0684463		NA	NA	CGCI	NA	C1
HTMCP03060239301A01D	HTMCP03060239301A01D	30-34	Squamous	Stage I	Stage IB2	HPV16	A9	Dead	648	Dead	1.77413		NA	NA	CGCI	NA	C2
HTMCP03060241701A01D	HTMCP03060241701A01D	60-64	Squamous	Stage II	Stage IIA	Other	A9	Alive	369	Alive	1.01027		NA	NA	CGCI	NA	C1
HTMCP03060242401A01D	HTMCP03060242401A01D	35-39	Squamous	Stage III	Stage IIIB	HPV16	A9	Dead	92	Dead	0.251882		NA	NA	CGCI	NA	C1
HTMCP03060242701A01D	HTMCP03060242701A01D	40-44	Squamous	Stage II	Stage IIB	HPV18	A7	Alive	357	Alive	0.977413		NA	NA	CGCI	NA	C2
HTMCP03060242801A01D	HTMCP03060242801A01D	55-59	Squamous	Stage II	Stage IIB	HPV16	A9	Dead	513	Dead	1.40452		NA	NA	CGCI	NA	C1
HTMCP03060243401A01D	HTMCP03060243401A01D	30-34	Squamous	Stage I	Stage IB2	HPV18	A7	Dead	294	Dead	0.804928		NA	NA	CGCI	NA	C2
HTMCP03060243501A01D	HTMCP03060243501A01D	35-39	Squamous	Stage II	Stage IIA2	Other	A9	Dead	41	Dead	0.112252		NA	NA	CGCI	NA	C1
HTMCP03060243701A01D	HTMCP03060243701A01D	35-39	Squamous	Stage II	Stage IIB	HPV16	A9	Alive	532	Alive	1.45654		NA	NA	CGCI	NA	C1
HTMCP03060244701A01D	HTMCP03060244701A01D	55-59	Squamous	Stage III	Stage IIIB	HPV45	A7	Alive	0	Alive	0		NA	NA	CGCI	NA	C1
