# Supplementary material for: Integrated analysis of cervical squamous cell carcinoma cohorts from three continents reveals conserved subtypes of prognostic significance
Source: Nat Commun. 2022 Oct 7;13:5818. doi: 10.1038/s41467-022-33544-x (PMC9547055; doi:10.1038/s41467-022-33544-x)
Supplement: Supplementary file 11 — Supplementary Data 7 [file 41467_2022_33544_MOESM11_ESM.xlsx]

## Sheet: Supplementary Data 7
Supplementary Data 7 - Breakdown of tumour stage in C1 and C2 cluster by percentage
		Cohort
		TCGA						Europe						Uganda
	Stage	C1	C2	Alive	Dead	C1 5 YR Survival	C2 5 YR Survival	C1	C2	Alive	Dead	C1 5 YR Survival	C2 5 YR Survival	C1	C2	Alive	Dead
Count	Unknown	6	1	7	0	NA	NA	0	0	0	0	NA	NA	0	0	0	0
	IA	1	0	1	0	NA	NA	1	0	1	0	NA	NA	0	0	0	0
	IB	82	33	90	25	59	20	56	12	57	11	49	9	9	6	7	8
	I Unknown	4	2	4	2	NA	NA	1	0	0	1	NA	NA	0	0	0	0
	II	40	14	46	8	35	8	140	30	143	27	123	24	35	10	21	24
	III	31	8	30	9	25	5	48	12	32	28	23	5	23	8	13	18
	IV	11	3	3	11	1	1	10	3	2	11	5**	1**	2	0	0	2
Percent	Unknown	85.7143	14.2857	100	0	NA	NA	0	0	0	0	NA	NA	0	0	0	0
	IA	100	0	100	0	NA	NA	100	0	100	0	NA	NA	0	0	0	0
	IB	71.3043	28.6957	78.2609	21.7391	72	62	82.3529	17.6471	83.8235	16.1765	89	68	60	40	46.6667	53.3333
	I Unknown	66.6667	33.3333	66.6667	33.3333	NA	NA	100	0	0	100	NA	NA	0	0	0	0
	II	74.0741	25.9259	85.1852	14.8148	87	54	82.3529	17.6471	84.1176	15.8824	88	80	77.7778	22.2222	46.6667	53.3333
	III	79.4872	20.5128	76.9231	23.0769	82*	56*	80	20	53.3333	46.6667	49	39	74.1935	25.8065	41.9355	58.0645
	IV	78.5714	21.4286	21.4286	78.5714	11*	33*	76.9231	23.0769	15.3846	84.6154	50**	33**	100	0	0	100
*No patients alive at 5 years so used 3 year survival instead
** No patients alive at 3 or 5 years so used 1 year survival instead
