# Supplementary material for: Integrated analysis of cervical squamous cell carcinoma cohorts from three continents reveals conserved subtypes of prognostic significance
Source: Nat Commun. 2022 Oct 7;13:5818. doi: 10.1038/s41467-022-33544-x (PMC9547055; doi:10.1038/s41467-022-33544-x)
Supplement: Supplementary file 12 — Supplementary Data 8 [file 41467_2022_33544_MOESM12_ESM.xlsx]

## Sheet: Supplementary Data 8
Supplementary Data 8 - Clusters and EMT scores for TCGA squamous cervical cancer samples
Patient ID	SAMP.Purity_Absolute	SAMP.EMT_score	SAMP.mRNAseq_k3	SAMP.miRNA_k6	SAMP.RPPA_k3	SAMP.CIMP_call	SAMP.CN_cluster	SAMP.iCluster_All_k3	SAMP.iCluster_Squam_k2	SAMP.iCluster_Adeno_k2	SAMP.PARADIGM_k4	Age	Histology	Stage	HPV Type	HPV Clade	Vital Status	Days to Last Followup	Cluster	Keratinisation	grade
TCGA-BI-A0VR	0.53	-1.077	C2	C1	NA	CIMP-low	CN_high	C2	C1	NA	C1	53	Squamous	Stage III	HPV16	Alpha 9	Alive	1505	C1	Unknown	G3
TCGA-BI-A0VS	0.49	-0.194	C2	C1	NA	CIMP-low	CN_high	C1	C1	NA	C1	48	Squamous	Stage I	HPV16	Alpha 9	Alive	1735	C2	Unknown	G3
TCGA-BI-A20A	0.44	-1.534	C3	C1	NA	CIMP-intermediate	CN_high	C2	C2	NA	C4	49	Squamous	Stage I	HPV16	Alpha 9	Alive	720	C1	Unknown	G3
TCGA-C5-A0TN	0.89	0.422	C3	C3	EMT	CIMP-low	CN_high	C1	C2	NA	C3	21	Squamous	Stage I	HPV16	Alpha 9	Dead	348	C2	Keratinised	G3
TCGA-C5-A1BE	0.61	-1.935	C2	C1	NA	CIMP-low	CN_high	C2	C1	NA	C1	64	Squamous	Stage I	HPV16	Alpha 9	Dead	2094	C1	Non-Keratinised	G2
TCGA-C5-A1BF	0.74	0.13	C3	C1	NA	CIMP-low	CN_low	C1	C2	NA	C1	46	Squamous	Stage I	HPV18	Alpha 7	Dead	570	C2	Unknown	G1
TCGA-C5-A1BI	0.25	-1.836	C2	C1	NA	CIMP-low	CN_high	C2	C1	NA	C1	31	Squamous	Stage III	HPV16	Alpha 9	Alive	1112	C1	Unknown	G2
TCGA-C5-A1BJ	0.41	-1.234	C2	C1	EMT	CIMP-low	CN_high	C2	C1	NA	C1	34	Squamous	Stage II	HPV16	Alpha 9	Alive	4385	C1	Unknown	G2
TCGA-C5-A1BK	0.45	-2.109	C2	C1	NA	CIMP-intermediate	CN_high	C2	C1	NA	C4	36	Squamous	Stage I	HPV16	Alpha 9	Alive	5385	C1	Unknown	G2
TCGA-C5-A1BL	0.62	-1.534	C2	C4	PI3K_AKT	CIMP-intermediate	CN_high	C2	C1	NA	C1	32	Squamous	Stage I	HPV16	Alpha 9	Alive	5271	C1	Unknown	G2
TCGA-C5-A1BM	0.65	-1.812	C2	C2	NA	CIMP-low	CN_low	C2	C1	NA	C1	78	Squamous	Stage I	HPV18	Alpha 7	Dead	2520	C1	Unknown	G2
TCGA-C5-A1BN	0.79	-0.992	C2	C1	NA	CIMP-low	CN_high	C1	C1	NA	C3	26	Squamous	Stage I	HPV45	Alpha 7	Dead	166	C2	Unknown	G3
TCGA-C5-A1BQ	0.71	-1.694	C2	C3	NA	CIMP-intermediate	CN_high	C2	C1	NA	C3	65	Squamous	Stage III	HPV31	Alpha 9	Dead	604	C1	Keratinised	G2
TCGA-C5-A1M5	0.79	-1.59	C2	C1	PI3K_AKT	CIMP-intermediate	CN_high	C2	C1	NA	C1	53	Squamous	Stage I	HPV33	Alpha 9	Dead	2052	C1	Unknown	G2
TCGA-C5-A1M6	0.73	-1.451	C1	C1	EMT	CIMP-intermediate	CN_low	C3	C2	NA	C2	55	Squamous	Stage II	HPV18	Alpha 7	Dead	955	C2	Unknown	G3
TCGA-C5-A1M7	0.39	-1.981	C2	C1	EMT	CIMP-low	CN_low	C2	C1	NA	C1	37	Squamous	Stage I	HPV18	Alpha 7	Alive	1409	C1	Unknown	G2
TCGA-C5-A1M8	0.96	-2.833	C2	C2	PI3K_AKT	CIMP-intermediate	CN_high	C2	C1	NA	C3	43	Squamous	Stage I	HPV16	Alpha 9	Alive	919	C1	Unknown	G2
TCGA-C5-A1MF	0.78	-1.932	C1	C6	Hormone	CIMP-intermediate	CN_high	C1	C2	NA	C4	49	Squamous	Stage I	HPV45	Alpha 7	Alive	1617	C2	Unknown	G2
TCGA-C5-A1MH	0.29	-1.442	C2	C1	NA	CIMP-intermediate	CN_high	C2	C1	NA	C1	71	Squamous	Stage III	HPV16	Alpha 9	Dead	1186	C1	Unknown	G3
TCGA-C5-A1MI	0.66	-2.123	C1	C6	PI3K_AKT	CIMP-low	CN_high	C3	C2	NA	C2	50	Squamous	Stage I	HPV18	Alpha 7	Dead	1083	C1	Unknown	G2
TCGA-C5-A1MK	0.53	-1.521	C2	C1	NA	CIMP-low	CN_high	C2	C1	NA	C1	79	Squamous	Stage III	HPV58	Alpha 9	Dead	74	C1	Unknown	G3
TCGA-C5-A1ML	0.79	-1.073	C3	C1	NA	CIMP-low	CN_high	C2	C1	NA	C1	49	Squamous	Stage I	HPV16	Alpha 9	Dead	636	C1	Unknown	G3
TCGA-C5-A1MN	0.78	-0.688	C2	C1	EMT	CIMP-intermediate	CN_high	C2	C1	NA	C3	42	Squamous	Stage III	HPV16	Alpha 9	Dead	1245	C2	Unknown	G2
TCGA-C5-A1MP	0.56	-1.112	C2	C1	Hormone	CIMP-low	CN_low	C2	C1	NA	C1	34	Squamous	Stage I	HPV16	Alpha 9	Alive	109	C1	Unknown	G3
TCGA-C5-A2LT	0.44	0.04	C3	C3	Hormone	CIMP-low	CN_high	C1	C2	NA	C1	38	Squamous	Stage I	HPV70	Alpha 7	Alive	2226	C2	Keratinised	G3
TCGA-C5-A2LV	0.77	-0.022	C3	C3	EMT	CIMP-intermediate	CN_high	C1	C2	NA	C3	36	Squamous	Stage I	HPV16	Alpha 9	Alive	2234	C2	Unknown	G3
TCGA-C5-A2LX	0.62	-1	C3	C4	Hormone	CIMP-intermediate	CN_high	C1	C2	NA	C4	54	Squamous	Stage I	HPV16	Alpha 9	Alive	2526	C1	Unknown	G2
TCGA-C5-A2LY	0.63	-1.643	C2	C4	EMT	CIMP-low	CN_high	C1	C2	NA	C4	30	Squamous	Stage I	HPV16	Alpha 9	Alive	2383	C1	Unknown	G2
TCGA-C5-A2LZ	0.68	-2.692	C2	C2	PI3K_AKT	CIMP-intermediate	CN_high	C2	C1	NA	C1	65	Squamous	Stage III	HPV16	Alpha 9	Dead	3046	C1	Unknown	G2
TCGA-C5-A3HD	0.91	-1.353	C3	C4	NA	CIMP-intermediate	CN_high	C1	C2	NA	C3	51	Squamous	Stage II	HPV16	Alpha 9	Alive	1582	C2	Unknown	G2
TCGA-C5-A3HE	0.38	-1.225	C1	C5	NA	CIMP-intermediate	CN_high	C3	C2	NA	C2	44	Squamous	Stage I	HPV18	Alpha 7	Alive	548	C2	Unknown	G3
TCGA-C5-A3HL	0.5	-2.298	C2	C3	NA	CIMP-low	CN_high	C2	C1	NA	C1	76	Squamous	Stage I	HPV16	Alpha 9	Alive	621	C1	Keratinised	G2
TCGA-C5-A7CG	0.36	-1	C2	C5	Hormone	CIMP-high	CN_high	C2	C1	NA	C4	55	Squamous	Stage I	HPV52	Alpha 9	Alive	6408	C1	Unknown	G2
TCGA-C5-A7CH	0.67	-2.104	C2	C2	NA	CIMP-intermediate	CN_high	C2	C1	NA	C3	43	Squamous	Stage II	HPV16	Alpha 9	Alive	4694	C1	Unknown	G2
TCGA-C5-A7CJ	0.43	-1.181	C2	C3	NA	CIMP-intermediate	CN_low	C2	C1	NA	C1	42	Squamous	Stage II	HPV16	Alpha 9	Dead	3097	C1	Keratinised	G2
TCGA-C5-A7CK	0.63	-0.857	C2	C3	PI3K_AKT	CIMP-intermediate	CN_high	C2	C1	NA	C1	58	Squamous	Stage IV	HPV16	Alpha 9	Dead	4086	C1	Unknown	G2
TCGA-C5-A7CL	0.63	-1.346	C2	C3	NA	CIMP-low	CN_high	C2	C1	NA	C1	48	Squamous	Stage III	HPV16	Alpha 9	Dead	471	C1	Unknown	G2
TCGA-C5-A7UE	0.64	-2.823	C2	C3	NA	CIMP-intermediate	CN_low	C2	C1	NA	C3	45	Squamous	Stage I	HPV16	Alpha 9	Alive	4738	C1	Unknown	G2
TCGA-DG-A2KJ	0.44	-2.261	C1	C5	NA	CIMP-low	CN_low	C3	C2	NA	C4	50	Squamous	Stage III	HPV18	Alpha 7	Alive	2893	C1	Non-Keratinised	G3
TCGA-DG-A2KK	0.84	-2.098	C1	C5	PI3K_AKT	CIMP-high	CN_low	C3	C2	NA	C2	51	Squamous	Stage III	HPV16	Alpha 9	Alive	2496	C1	Unknown	G3
TCGA-DG-A2KL	0.54	-0.638	C2	C3	Hormone	CIMP-low	CN_low	C2	C1	NA	C1	53	Squamous	Stage II	HPV16	Alpha 9	Alive	1367	C1	Keratinised	G1
TCGA-DG-A2KM	0.28	-0.258	C2	C3	PI3K_AKT	CIMP-low	CN_low	C2	C1	NA	C1	46	Squamous	Stage I	HPV16	Alpha 9	Alive	1946	C1	Unknown	G2
TCGA-DR-A0ZL	0.49	-2.896	C2	C1	NA	CIMP-intermediate	CN_high	C2	C1	NA	C3	53	Squamous	Stage I	HPV16	Alpha 9	Alive	2669	C1	Unknown	G3
TCGA-DS-A0VK	0.67	-0.881	C2	C1	EMT	CIMP-intermediate	CN_high	C2	C1	NA	C1	45	Squamous	Stage I	HPV16	Alpha 9	Dead	1118	C1	Unknown	G3
TCGA-DS-A0VL	0.79	-1.791	C2	C1	EMT	CIMP-intermediate	CN_high	C2	C1	NA	C1	25	Squamous	Stage I	HPV16	Alpha 9	Dead	1692	C1	Unknown	G2
TCGA-DS-A0VM	0.7	-0.942	C3	C1	PI3K_AKT	CIMP-intermediate	CN_low	C2	C1	NA	C3	51	Squamous	Stage I	HPV16	Alpha 9	Alive	3589	C1	Unknown	G3
TCGA-DS-A0VN	0.5	-0.886	C2	C2	Hormone	CIMP-intermediate	CN_high	C2	C1	NA	C3	47	Squamous	Stage I	HPV16	Alpha 9	Alive	3609	C1	Unknown	G2
TCGA-DS-A3LQ	0.72	-0.553	C2	C2	Hormone	CIMP-intermediate	CN_high	C2	C1	NA	C1	46	Squamous	Stage III	HPV69	Alpha 5	Alive	699	C1	Unknown	G3
TCGA-DS-A5RQ	0.7	-2.149	C2	C2	Hormone	CIMP-low	CN_high	C2	C1	NA	C1	80	Squamous	Stage I	HPV16	Alpha 9	Alive	512	C1	Unknown	G2
TCGA-EA-A1QS	0.32	1.152	C3	C1	NA	CIMP-low	CN_high	C1	C2	NA	C1	46	Squamous	Stage I	HPV68	Alpha 7	Alive	1203	C2	Non-Keratinised	G2
TCGA-EA-A1QT	0.86	-1.89	C2	C1	PI3K_AKT	CIMP-intermediate	CN_high	C2	C1	NA	C3	47	Squamous	Stage I	HPV16	Alpha 9	Alive	1243	C1	Non-Keratinised	G2
TCGA-EA-A3HQ	0.79	-1.331	C2	C4	PI3K_AKT	CIMP-high	CN_low	C2	C1	NA	C1	60	Squamous	Stage II	HPV16	Alpha 9	Alive	1136	C1	Unknown	G2
TCGA-EA-A3HR	0.75	-2.07	C2	C2	Hormone	CIMP-low	CN_low	C2	C1	NA	C1	57	Squamous	Stage II	HPV34	Alpha 11	Alive	940	C1	Unknown	G2
TCGA-EA-A3HT	0.56	-0.777	C2	C3	EMT	CIMP-low	CN_low	C2	C1	NA	C1	68	Squamous	Stage I	HPV16	Alpha 9	Alive	954	C1	Unknown	G1
TCGA-EA-A3HU	0.41	-1.087	C2	C4	PI3K_AKT	CIMP-low	CN_high	C2	C1	NA	C1	43	Squamous	Stage II	HPV16	Alpha 9	Alive	1013	C1	Unknown	G2
TCGA-EA-A3QD	0.54	-0.941	C2	C3	Hormone	CIMP-high	CN_low	C1	C2	NA	C4	59	Squamous	Stage III	HPV16	Alpha 9	Alive	397	C1	Unknown	G3
TCGA-EA-A3QE	0.43	-1.553	C2	C3	NA	CIMP-intermediate	CN_low	C2	C1	NA	C1	45	Squamous	Stage I	HPV16	Alpha 9	Alive	761	C1	Non-Keratinised	G2
TCGA-EA-A3Y4	0.57	-1.341	C3	C3	Hormone	CIMP-low	CN_low	C1	C2	NA	C4	40	Squamous	Stage I	HPV45	Alpha 7	Alive	1122	C2	Unknown	G3
TCGA-EA-A411	0.42	-0.788	C3	C3	EMT	CIMP-low	CN_high	C2	C1	NA	C1	50	Squamous	Stage I	HPV16	Alpha 9	Alive	747	C1	Unknown	G2
TCGA-EA-A439	0.63	-0.533	C1	C3	Hormone	CIMP-intermediate	CN_high	C3	C2	NA	C2	50	Squamous	Stage II	HPV18	Alpha 7	Alive	965	C1	Unknown	G3
TCGA-EA-A43B	0.38	-0.632	C3	C3	EMT	CIMP-intermediate	CN_high	C1	C2	NA	C4	43	Squamous	Stage I	HPV16	Alpha 9	Alive	791	C2	Keratinised	G2
TCGA-EA-A44S	0.73	-1.91	C2	C2	PI3K_AKT	CIMP-low	CN_high	C2	C1	NA	C3	31	Squamous	Stage III	HPV16	Alpha 9	Alive	369	C1	Unknown	G2
TCGA-EA-A50E	0.49	-0.867	C2	C3	EMT	CIMP-intermediate	CN_low	C2	C1	NA	C1	45	Squamous	Stage IV	HPV16	Alpha 9	Dead	227	C1	Non-Keratinised	G2
TCGA-EA-A5FO	0.93	-3.756	C3	C3	NA	CIMP-high	CN_low	C3	C2	NA	C2	59	Squamous	Stage I	HPV16	Alpha 9	Alive	815	C1	Unknown	G2
TCGA-EA-A5O9	0.85	-3.147	C2	C2	PI3K_AKT	CIMP-intermediate	CN_high	C2	C1	NA	C3	39	Squamous	Stage I	HPV16	Alpha 9	Alive	788	C1	Unknown	G2
TCGA-EA-A5ZD	0.4	-1.526	C2	C3	EMT	CIMP-low	CN_low	C2	C1	NA	C1	40	Squamous	Stage I	HPV58	Alpha 9	Alive	830	C1	Unknown	G2
TCGA-EA-A5ZE	0.7	-1.067	C3	C3	Hormone	CIMP-intermediate	CN_high	C1	C2	NA	C4	54	Squamous	Stage I	HPV59	Alpha 7	Alive	829	C2	Unknown	G3
TCGA-EA-A5ZF	0.73	-1.038	C1	C5	Hormone	CIMP-low	CN_high	C3	NA	NA	C2	56	Squamous	Stage I	HPV18	Alpha 7	Alive	828	C1	Unknown	G2
TCGA-EA-A6QX	0.79	-1.694	C2	C3	PI3K_AKT	CIMP-intermediate	CN_low	C2	C1	NA	C4	49	Squamous	Stage III	HPV58	Alpha 9	Alive	730	C1	Unknown	G3
TCGA-EA-A78R	0.43	-1.405	C2	C3	PI3K_AKT	CIMP-intermediate	CN_high	C2	C1	NA	C3	54	Squamous	Stage I	HPV52	Alpha 9	Alive	410	C1	Unknown	G2
TCGA-EK-A2GZ	0.55	-1.204	C2	C4	NA	CIMP-low	CN_high	C2	C1	NA	C1	64	Squamous	Stage III	HPV52	Alpha 9	Alive	383	C1	Unknown	G2
TCGA-EK-A2H0	0.74	-2.156	C2	C3	PI3K_AKT	CIMP-intermediate	CN_high	C1	C1	NA	C3	24	Squamous	Stage II	HPV68	Alpha 7	Alive	1847	C2	Keratinised	G3
TCGA-EK-A2H1	0.42	0.306	C3	C3	NA	CIMP-low	CN_high	C1	C2	NA	C3	20	Squamous	Stage I	HPV16	Alpha 9	Alive	799	C2	Non-Keratinised	G3
TCGA-EK-A2IP	0.84	-1.072	C2	C3	PI3K_AKT	CIMP-intermediate	CN_low	C2	C1	NA	C3	28	Squamous	Stage I	HPV16	Alpha 9	Alive	202	C2	Non-Keratinised	G3
TCGA-EK-A2PG	0.79	-3.05	C2	C3	NA	CIMP-intermediate	CN_high	C2	C1	NA	C3	88	Squamous	[Not Available]	HPV58	Alpha 9	Alive	46	C1	Unknown	G3
TCGA-EK-A2PI	0.81	-1.324	C2	C3	NA	CIMP-low	CN_high	C2	C1	NA	C1	44	Squamous	Stage III	HPV16	Alpha 9	Alive	586	C1	Non-Keratinised	G2
TCGA-EK-A2PK	0.5	-0.693	C1	C3	Hormone	CIMP-low	CN_high	C1	C2	NA	C4	43	Squamous	Stage I	HPV18	Alpha 7	Alive	12	C2	Non-Keratinised	G3
TCGA-EK-A2PL	0.76	-2.497	C2	C4	PI3K_AKT	CIMP-low	CN_low	C2	C1	NA	C3	36	Squamous	Stage III	HPV68	Alpha 7	Alive	13	C2	Non-Keratinised	Not Available
TCGA-EK-A2R7	0.68	-1.649	C1	C5	Hormone	CIMP-low	CN_high	C3	C2	NA	C2	45	Squamous	Stage I	HPV18	Alpha 7	Alive	27	C1	Non-Keratinised	G3
TCGA-EK-A2R8	0.61	0.056	C3	C4	EMT	CIMP-low	CN_high	C1	C2	NA	C3	48	Squamous	Stage I	HPV45	Alpha 7	Alive	44	C2	Non-Keratinised	G3
TCGA-EK-A2R9	0.78	0.117	C3	C1	Hormone	CIMP-intermediate	CN_low	C1	C2	NA	C4	58	Squamous	Stage I	HPV33	Alpha 9	Alive	4	C1	Non-Keratinised	G3
TCGA-EK-A2RA	0.63	-2.081	C2	C3	Hormone	CIMP-intermediate	CN_high	C1	C1	NA	C3	74	Squamous	Stage II	HPV52	Alpha 9	Alive	1246	C1	Non-Keratinised	G3
TCGA-EK-A2RB	0.8	-3.031	C2	C2	NA	CIMP-intermediate	CN_low	C2	C1	NA	C3	48	Squamous	Stage IV	HPV16	Alpha 9	Alive	9	C1	Unknown	G3
TCGA-EK-A2RC	0.61	-1.395	C2	C4	Hormone	CIMP-intermediate	CN_low	C2	C1	NA	C1	33	Squamous	Stage I	HPV16	Alpha 9	Alive	129	C1	Unknown	G3
TCGA-EK-A2RE	0.86	-2.151	C2	C2	EMT	CIMP-low	CN_low	C2	C1	NA	C3	26	Squamous	Stage II	HPV16	Alpha 9	Alive	57	C1	Keratinised	G2
TCGA-EK-A2RJ	0.5	-2.006	C3	C2	EMT	CIMP-low	CN_high	C1	C2	NA	C4	51	Squamous	Stage I	HPV59	Alpha 7	Alive	53	C2	Unknown	G3
TCGA-EK-A2RK	0.77	-1.901	C2	C1	PI3K_AKT	CIMP-low	CN_high	C1	C1	NA	C3	67	Squamous	Stage I	HPV16	Alpha 9	Alive	13	C1	Non-Keratinised	G3
TCGA-EK-A2RM	0.65	-1.377	C1	C3	Hormone	CIMP-low	CN_high	C3	C2	NA	C2	40	Squamous	Stage I	HPV18	Alpha 7	Alive	50	C2	Unknown	G3
TCGA-EK-A2RN	0.65	-2.696	C2	C2	NA	CIMP-low	CN_high	C2	C1	NA	C3	45	Squamous	Stage I	HPV16	Alpha 9	Alive	71	C1	Keratinised	G2
TCGA-EK-A2RO	0.7	-0.939	C2	C4	Hormone	CIMP-intermediate	CN_low	C2	C1	NA	C3	59	Squamous	Stage II	HPV16	Alpha 9	Alive	2	C1	Non-Keratinised	G1
TCGA-EK-A3GJ	0.81	-1.894	C2	C4	NA	CIMP-intermediate	CN_high	C1	C2	NA	C3	51	Squamous	Stage I	HPV58	Alpha 9	Alive	3	C2	Keratinised	G3
TCGA-EK-A3GN	0.7	-1.23	C3	C4	EMT	CIMP-intermediate	CN_high	C1	C2	NA	C3	47	Squamous	Stage III	HPV16	Alpha 9	Alive	27	C2	Unknown	G3
TCGA-EX-A1H5	0.78	-1.617	C2	C1	PI3K_AKT	CIMP-intermediate	CN_high	C2	C1	NA	C3	58	Squamous	Stage II	HPV16	Alpha 9	Alive	619	C1	Unknown	G3
TCGA-EX-A3L1	0.26	-0.372	C3	C3	NA	CIMP-low	CN_high	C1	C2	NA	C1	32	Squamous	Stage II	HPV45	Alpha 7	Alive	463	C2	Unknown	G3
TCGA-EX-A69L	0.58	-1.636	C3	C3	EMT	CIMP-low	CN_high	C1	C2	NA	C4	41	Squamous	Stage I	HPV16	Alpha 9	Alive	602	C2	Non-Keratinised	G3
TCGA-EX-A69M	0.69	-2.136	C3	C3	Hormone	CIMP-intermediate	CN_low	C1	C2	NA	C4	62	Squamous	Stage I	HPV52	Alpha 9	Dead	253	C1	Non-Keratinised	G3
TCGA-FU-A23L	0.5	-1.822	C3	C1	Hormone	CIMP-low	CN_high	C2	C1	NA	C1	60	Squamous	Stage II	HPV45	Alpha 7	Alive	725	C1	Unknown	G3
TCGA-FU-A2QG	0.81	-2.801	C2	C2	Hormone	CIMP-low	CN_high	C2	C1	NA	C3	29	Squamous	Stage I	HPV16	Alpha 9	Alive	579	C1	Keratinised	G2
TCGA-FU-A3HY	0.77	-1.878	C2	C2	NA	CIMP-intermediate	CN_low	C2	C1	NA	C3	47	Squamous	Stage I	HPV16	Alpha 9	Alive	954	C1	Non-Keratinised	G2
TCGA-FU-A3NI	0.65	-2.01	C2	C1	NA	CIMP-intermediate	CN_high	C1	C1	NA	C1	45	Squamous	Stage I	HPV16	Alpha 9	Dead	638	C1	Keratinised	G2
TCGA-FU-A3TQ	0.66	-1.796	C2	C3	PI3K_AKT	CIMP-intermediate	CN_high	C2	C1	NA	C1	55	Squamous	Stage III	HPV16	Alpha 9	Alive	795	C1	Unknown	G2
TCGA-FU-A3TX	0.77	-1.102	C3	C4	Hormone	CIMP-low	CN_high	C1	C2	NA	C2	78	Squamous	Stage I	HPV18	Alpha 7	Alive	45	C1	Unknown	G3
TCGA-FU-A3WB	0.88	-1.827	C2	C5	NA	CIMP-intermediate	CN_low	C1	C1	NA	C2	43	Squamous	Stage II	HPV16	Alpha 9	Alive	491	C1	Unknown	G2
TCGA-FU-A3YQ	0.33	-1.299	C2	C3	NA	CIMP-intermediate	CN_low	C2	C1	NA	C1	35	Squamous	Stage I	HPV16	Alpha 9	Alive	861	C1	Unknown	G1
TCGA-FU-A5XV	0.72	-2.106	C2	C3	NA	CIMP-intermediate	CN_low	C2	C1	NA	C3	32	Squamous	Stage III	HPV18	Alpha 7	Alive	321	C1	Unknown	G3
TCGA-HG-A2PA	0.49	-1.181	C2	C5	Hormone	CIMP-intermediate	CN_low	C2	C1	NA	C1	38	Squamous	Stage I	HPV16	Alpha 9	Dead	773	C1	Unknown	G2
TCGA-HM-A3JJ	0.42	-0.424	C2	C1	EMT	CIMP-intermediate	CN_high	C2	C1	NA	C1	40	Squamous	Stage I	HPV16	Alpha 9	Dead	659	C1	Unknown	G3
TCGA-HM-A3JK	0.43	0.018	C2	C1	NA	CIMP-low	CN_high	C2	C1	NA	C1	64	Squamous	Stage II	HPV35	Alpha 9	Alive	632	C1	Unknown	G3
TCGA-HM-A4S6	0.53	-1.423	C2	C3	PI3K_AKT	CIMP-low	CN_high	C1	C1	NA	C1	51	Squamous	Stage III	HPV16	Alpha 9	Alive	454	C1	Unknown	G3
TCGA-IR-A3L7	0.83	-1.734	C2	C1	Hormone	CIMP-intermediate	CN_low	C2	C1	NA	C2	37	Squamous	Stage I	HPV18	Alpha 7	Alive	4483	C1	Unknown	G3
TCGA-IR-A3LC	0.77	-2.265	C1	C3	Hormone	CIMP-high	CN_low	C1	C2	NA	C3	40	Squamous	Stage I	HPV16	Alpha 9	Alive	3935	C1	Unknown	G3
TCGA-IR-A3LH	0.49	0.521	C3	C3	EMT	CIMP-intermediate	CN_high	C1	C2	NA	C1	49	Squamous	Stage II	HPV45	Alpha 7	Alive	2394	C2	Unknown	G4
TCGA-IR-A3LK	0.82	-2.062	C3	C3	Hormone	CIMP-intermediate	CN_high	C1	C2	NA	C3	69	Squamous	Stage I	HPV31	Alpha 9	Dead	908	C1	Unknown	G3
TCGA-IR-A3LL	0.5	-0.791	C2	C3	PI3K_AKT	CIMP-intermediate	CN_high	C2	C1	NA	C4	60	Squamous	Stage I	HPV16	Alpha 9	Alive	1106	C1	Unknown	G2
TCGA-JW-A5VG	0.78	-1.347	C3	C3	NA	CIMP-low	CN_low	C1	C2	NA	C3	35	Squamous	Stage II	HPV59	Alpha 7	Alive	834	C2	Unknown	G3
TCGA-JW-A5VI	0.67	-1.607	C2	C2	NA	CIMP-intermediate	CN_high	C1	C1	NA	C1	45	Squamous	Stage II	HPV30	Alpha 6	Alive	747	C1	Non-Keratinised	G3
TCGA-JW-A5VJ	0.65	-3.262	C2	C2	NA	CIMP-low	CN_low	C2	C1	NA	C3	56	Squamous	Stage II	HPV18	Alpha 7	Alive	652	C1	Unknown	G3
TCGA-JW-A5VK	0.94	-2.423	C2	C6	NA	CIMP-intermediate	CN_high	C2	C1	NA	C3	43	Squamous	Stage I	HPV26	Alpha 5	Alive	623	C1	Unknown	G3
TCGA-JW-A5VL	0.85	-2.577	C2	C2	PI3K_AKT	CIMP-intermediate	CN_high	C1	C1	NA	C3	37	Squamous	Stage I	HPV16	Alpha 9	Alive	474	C1	Unknown	G1
TCGA-JX-A3PZ	0.82	-1.197	C3	C4	EMT	CIMP-low	CN_low	C1	C2	NA	C3	25	Squamous	Stage I	HPV45	Alpha 7	Dead	642	C2	Keratinised	G2
TCGA-JX-A3Q0	0.76	-2.409	C2	C4	PI3K_AKT	CIMP-low	CN_low	C2	C1	NA	C1	63	Squamous	Stage III	HPV31	Alpha 9	Alive	6375	C1	Unknown	G2
TCGA-JX-A5QV	0.63	-2.178	C2	C2	Hormone	CIMP-low	CN_high	C2	C1	NA	C3	37	Squamous	Stage I	HPV16	Alpha 9	Alive	636	C1	Keratinised	G3
TCGA-LP-A4AU	0.24	-1.437	C2	C3	NA	CIMP-low	CN_high	C2	C1	NA	C1	35	Squamous	Stage III	HPV18	Alpha 7	Alive	343	C2	Unknown	G3
TCGA-LP-A4AV	0.67	-0.351	C2	C3	EMT	CIMP-low	CN_high	C1	C2	NA	C4	63	Squamous	Stage I	HPV56	Alpha 6	Alive	0	C1	Keratinised	G2
TCGA-LP-A4AW	0.39	0.136	C2	C1	EMT	CIMP-intermediate	CN_high	C2	C1	NA	C1	52	Squamous	Stage I	HPV16	Alpha 9	Alive	27	C1	Keratinised	G1
TCGA-LP-A4AX	0.45	0.452	C3	C3	EMT	CIMP-low	CN_high	C1	C2	NA	C3	45	Squamous	Stage I	HPV16	Alpha 9	Alive	380	C2	Unknown	G3
TCGA-LP-A5U3	0.85	-2.349	C2	C3	PI3K_AKT	CIMP-intermediate	CN_high	C2	C1	NA	C3	40	Squamous	Stage I	HPV16	Alpha 9	Alive	25	C1	Non-Keratinised	G3
TCGA-MU-A51Y	0.51	-1.323	C2	C2	Hormone	CIMP-low	CN_low	C2	C1	NA	C1	27	Squamous	Stage II	HPV16	Alpha 9	Alive	854	C1	Non-Keratinised	G2
TCGA-MU-A5YI	0.7	0.155	C2	C1	NA	CIMP-intermediate	CN_low	C2	C1	NA	C1	60	Squamous	Stage I	HPV16	Alpha 9	Alive	1053	C1	Unknown	G2
TCGA-MY-A5BD	0.93	-2.331	C1	C6	NA	CIMP-high	CN_low	C3	C2	NA	C2	62	Squamous	Stage II	HPV16	Alpha 9	Alive	1667	C1	Unknown	G1
TCGA-MY-A5BE	0.22	-0.687	C3	C3	NA	CIMP-low	CN_high	C1	C2	NA	C4	42	Squamous	Stage I	HPV16	Alpha 9	Alive	1066	C1	Unknown	G3
TCGA-MY-A5BF	0.82	-2.745	C2	C2	Hormone	CIMP-intermediate	CN_low	C2	C1	NA	C3	68	Squamous	Stage II	HPV16	Alpha 9	Alive	634	C1	Keratinised	G1
TCGA-Q1-A5R2	0.59	-1.825	C2	C3	NA	CIMP-intermediate	CN_high	C2	C1	NA	C4	64	Squamous	[Not Available]	HPV16	Alpha 9	Alive	499	C1	Unknown	G3
TCGA-Q1-A5R3	0.73	-2.649	C3	C3	EMT	CIMP-low	CN_high	C2	C1	NA	C4	56	Squamous	[Not Available]	HPV18	Alpha 7	Alive	485	C1	Unknown	G2
TCGA-Q1-A6DT	0.57	-1.911	C2	C4	NA	CIMP-intermediate	CN_high	C1	C1	NA	C3	55	Squamous	Stage I	HPV16	Alpha 9	Dead	275	C2	Non-Keratinised	GX
TCGA-Q1-A6DW	0.74	-1.936	C2	C2	PI3K_AKT	CIMP-intermediate	CN_low	C2	C1	NA	C1	44	Squamous	Stage I	HPV16	Alpha 9	Alive	534	C1	Non-Keratinised	GX
TCGA-Q1-A73O	0.54	-1.657	C2	C3	NA	CIMP-low	CN_low	C1	C1	NA	C1	37	Squamous	Stage I	HPV18	Alpha 7	Alive	428	C2	Non-Keratinised	GX
TCGA-Q1-A73Q	0.83	-1.457	C2	C4	EMT	CIMP-intermediate	CN_low	C2	C1	NA	C1	46	Squamous	Stage I	HPV33	Alpha 9	Alive	284	C1	Keratinised	GX
TCGA-R2-A69V	0.23	-1.129	C2	C3	EMT	CIMP-low	CN_low	C1	C1	NA	C4	42	Squamous	Stage I	HPV68	Alpha 7	Alive	596	C1	Non-Keratinised	G3
TCGA-RA-A741	0.65	-1.629	C3	C3	EMT	CIMP-low	CN_high	C2	C2	NA	C4	34	Squamous	Stage II	HPV16	Alpha 9	Alive	444	C1	Unknown	GX
