# Supplementary material for: Integrated analysis of cervical squamous cell carcinoma cohorts from three continents reveals conserved subtypes of prognostic significance
Source: Nat Commun. 2022 Oct 7;13:5818. doi: 10.1038/s41467-022-33544-x (PMC9547055; doi:10.1038/s41467-022-33544-x)
Supplement: Supplementary file 13 — Supplementary Data 9 [file 41467_2022_33544_MOESM13_ESM.xlsx]

## Sheet: Supplementary Data 9
Supplementary Data 9 - Significantly mutated genes using dNdSCV analysis and combining cohorts
		Mutation Count			Mutation Count			Mutation Count							Previously Observed
Gene	TCGA p Value*	Total Silent	Total Coding	Ugandan p Value*	Total Silent	Total Coding	Bergen p Value*	Total Silent	Total Coding	Combined p Value*	Adjusted p Value**	SMG in C1	SMG in C2	Only SMG when C1/C2 combined	TCGA	Gagliardi et al.	Ojesina et al.
PIK3CA	0	0	62	0	0	33	0.00690927	0	4	0	0	✓			✓	✓	✓
FBXW7	3.47185e-11	0	22	5.31881e-06	0	10	0.000433262	0	5	7.96362e-17	7.99986e-13	✓			✓	✓	✓
FRG1B	2.22045e-16	6	24	0.210909	0	2	0.999169	0	0	1.88757e-15	1.26411e-11	✓
KMT2D	2.68595e-10	6	37	5.98542e-06	1	13	0.00232766	0	3	2.777e-15	1.39482e-11	✓				✓
KMT2C	1.3494e-10	3	43	6.00885e-06	2	17	0.0634262	2	1	1.83014e-14	7.35387e-11	✓
HLA-A	3.99868e-08	2	10	8.94389e-09	0	6	0.997801	0	0	3.66415e-14	1.22694e-10	✓	✓		✓
PTEN	4.65983e-12	0	14	0.0127991	0	3	0.0328956	0	2	4.96902e-13	1.42618e-09	✓			✓		✓
FRG1	0.000604343	0	5	1.40465e-11	2	17	0.998693	0	0	1.39016e-12	3.49121e-09	✓	✓
RB1	1.19675e-08	1	14	0.000249877	1	4	0.00416532	0	2	5.92906e-12	1.32356e-08	✓
FAT1	6.20431e-08	4	22	7.1133e-06	2	14	0.155296	0	2	1.55461e-11	3.12337e-08	✓	✓			✓
CASP8	5.31964e-07	2	13	1.10171e-05	0	7	0.996455	0	0	3.43836e-10	6.28001e-07	✓			✓	✓
STK11	2.17449e-09	4	16	0.133684	0	2	0.499707	0	1	6.87846e-09	1.15163e-05		✓				✓
HLA-B	1.05098e-06	1	7	0.0054724	0	2	0.005375	0	2	9.30143e-09	1.33482e-05	✓			✓		✓
EP300	1.26843e-06	1	27	0.31475	3	8	6.03532e-05	1	8	9.08352e-09	1.33482e-05	✓			✓		✓
MAPK1	8.12699e-05	1	9	0.0020174	0	5	0.00334967	0	3	1.84081e-07	0.000246558	✓			✓	✓	✓
FCGR3A	6.10708e-08	1	8	0.928919	2	1	0.998976	0	0	7.71627e-07	0.00095276			✓
POTEC	6.7278e-08	2	19	0.943693	2	2	0.538624	0	1	8.06178e-07	0.00095276	✓
JUB	0.0292997	0	4	8.17313e-07	1	6	0.995986	0	0	1.77444e-06	0.00198057			✓
CREBBP	0.0152398	4	13	6.30916e-06	0	8	0.282721	0	2	4.16278e-06	0.00440181	✓
FAM182B	9.98051e-06	0	6	0.0295251	4	4	0.999942	0	0	6.3606e-06	0.00608528			✓
NOTCH1	1.88586e-05	0	19	0.0176051	2	8	0.322477	1	3	6.07684e-06	0.00608528			✓
LATS1	9.39484e-07	1	11	0.865069	1	2	0.982726	0	0	9.70825e-06	0.00886584	✓
RUNX1	0.0532061	0	3	2.94516e-06	1	6	0.99623	0	0	1.02674e-05	0.00896883			✓
KRT8	1.308e-06	1	16	0.981207	0	0	0.993522	0	0	1.40344e-05	0.0117486	✓
ZNF750	0.000135151	2	5	0.0105298	0	4	0.117522	0	1	1.5521e-05	0.0124733	✓				✓
NFE2L2	0.00146266	1	11	0.000405284	0	6	0.625386	0	1	1.89341e-05	0.014089	✓			✓		✓
RARG	0.0151796	0	5	2.56776e-05	1	5	0.997043	0	0	1.83546e-05	0.014089			✓
PCMTD1	0.318101	0	1	8.11896e-07	1	10	0.998101	0	0	2.49139e-05	0.0178766			✓
CRIPAK	5.49834e-05	0	5	0.0472866	2	7	0.997854	0	0	4.70312e-05	0.0314968			✓
NF2	0.000474834	0	6	0.235153	0	1	0.00327413	0	2	5.50272e-05	0.0356629		✓
PIK3R1	6.10086e-05	0	7	0.0603541	0	2	0.993207	0	0	6.3291e-05	0.0397369	✓
BAP1	2.64983e-05	0	7	0.390715	1	3	0.993231	0	0	0.000126215	0.0745818	✓
MAGEB6	0.00225674	2	5	0.00444093	0	6	0.992596	0	0	0.00022241	0.12767	✓
DNAJB1	0.104343	0	4	0.000292667	1	4	0.996887	0	0	0.00102545	0.542167	✓
* Likelihood ratio test
** Benjamini_Hochberg correction for multiple tests
