# Supplementary material for: Integrated analysis of cervical squamous cell carcinoma cohorts from three continents reveals conserved subtypes of prognostic significance
Source: Nat Commun. 2022 Oct 7;13:5818. doi: 10.1038/s41467-022-33544-x (PMC9547055; doi:10.1038/s41467-022-33544-x)
Supplement: Supplementary file 14 — Supplementary Data 10 [file 41467_2022_33544_MOESM14_ESM.xlsx]

## Sheet: Supplementary Data 10
Supplementary Data 10 - Mutation frequency in SMGs observed in previous studies
	Percentage of cases with mutation
Gene	Our Study	TCGA	Gagliardi et al.	Ojesina et al.
PIK3CA	29	26	35	14
FBXW7	12	11	10	15
KMT2D	19	-	14	-
HLA-A	6	8	-	-
PTEN	5	8	-	6
FAT1	12	-	19	-
CASP8	6	4	7	-
STK11	4	-	-	4
HLA-B	5	-	-	9
EP300	13	11	-	16
MAPK1	5	5	5	8
ZNF750	4	-	4	-
NFE2L2	6	7	-	3
