# Supplementary material for: Integrated analysis of cervical squamous cell carcinoma cohorts from three continents reveals conserved subtypes of prognostic significance
Source: Nat Commun. 2022 Oct 7;13:5818. doi: 10.1038/s41467-022-33544-x (PMC9547055; doi:10.1038/s41467-022-33544-x)
Supplement: Supplementary file 15 — Supplementary Data 11 [file 41467_2022_33544_MOESM15_ESM.xlsx]

## Sheet: Supplementary Data 11
Supplementary Data 11 - Gene set enrichment analysis of C2 gene expression signature genes using Metascape
GroupID	Category	Term	Description	LogP*	Log(q-value)**	InTerm_InList	Genes	Symbols
1_Summary	Hallmark Gene Sets	M5930	HALLMARK EPITHELIAL MESENCHYMAL TRANSITION	-45.5206	-41.0401	52/200	374,388,627,871,1000,1284,1289,1303,2014,2191,2201,2303,2335,2619,2919,3491,3569,3576,3624,3678,3690,3909,3918,4017,4148,4312,4314,4837,4907,5054,5270,5744,5817,6422,7045,7052,7057,7076,7168,7169,7424,7980,8076,10272,10409,10486,10979,11167,22943,51330,56937,284217	AREG,RHOB,BDNF,SERPINH1,CDH2,COL4A2,COL5A1,COL12A1,EMP3,FAP,FBN2,FOXC2,FN1,GAS1,CXCL1,CCN1,IL6,CXCL8,INHBA,ITGA5,ITGB3,LAMA3,LAMC2,LOXL2,MATN3,MMP1,MMP3,NNMT,NT5E,SERPINE1,SERPINE2,PTHLH,PVR,SFRP1,TGFBI,TGM2,THBS1,TIMP1,TPM1,TPM2,VEGFC,TFPI2,MFAP5,FSTL3,BASP1,CAP2,FERMT2,FSTL1,DKK1,TNFRSF12A,PMEPA1,LAMA1
1_Member	Hallmark Gene Sets	M5930	HALLMARK EPITHELIAL MESENCHYMAL TRANSITION	-45.5206	-41.0401	52/200	374,388,627,871,1000,1284,1289,1303,2014,2191,2201,2303,2335,2619,2919,3491,3569,3576,3624,3678,3690,3909,3918,4017,4148,4312,4314,4837,4907,5054,5270,5744,5817,6422,7045,7052,7057,7076,7168,7169,7424,7980,8076,10272,10409,10486,10979,11167,22943,51330,56937,284217	AREG,RHOB,BDNF,SERPINH1,CDH2,COL4A2,COL5A1,COL12A1,EMP3,FAP,FBN2,FOXC2,FN1,GAS1,CXCL1,CCN1,IL6,CXCL8,INHBA,ITGA5,ITGB3,LAMA3,LAMC2,LOXL2,MATN3,MMP1,MMP3,NNMT,NT5E,SERPINE1,SERPINE2,PTHLH,PVR,SFRP1,TGFBI,TGM2,THBS1,TIMP1,TPM1,TPM2,VEGFC,TFPI2,MFAP5,FSTL3,BASP1,CAP2,FERMT2,FSTL1,DKK1,TNFRSF12A,PMEPA1,LAMA1
2_Summary	GO Cellular Components	GO:0031012	extracellular matrix	-27.22	-23.1767	58/570	12,871,1000,1012,1284,1286,1287,1288,1289,1299,1303,1308,1404,1464,1514,1755,2152,2201,2202,2335,3491,3700,3897,3909,3912,3918,4017,4059,4148,4312,4314,4324,4326,4583,5046,5054,5155,5265,5270,6422,7042,7045,7052,7057,7076,7837,7980,8076,23767,54507,55214,59277,64093,114990,147372,170689,284217,727897,3675,3678,3690,7087,7092,283208,388743,857,2191,2303,2683,3569,7124,25818,55959,60681,84830,90102…	SERPINA3,SERPINH1,CDH2,CDH13,COL4A2,COL4A4,COL4A5,COL4A6,COL5A1,COL9A3,COL12A1,COL17A1,HAPLN1,CSPG4,CTSL,DMBT1,F3,FBN2,EFEMP1,FN1,CCN1,ITIH4,L1CAM,LAMA3,LAMB1,LAMC2,LOXL2,BCAM,MATN3,MMP1,MMP3,MMP15,MMP17,MUC2,PCSK6,SERPINE1,PDGFB,SERPINA1,SERPINE2,SFRP1,TGFB2,TGFBI,TGM2,THBS1,TIMP1,PXDN,TFPI2,MFAP5,FLRT3,ADAMTSL4,P3H2,NTN4,SMOC1,VASN,CCBE1,ADAMTS15,LAMA1,MUC5B,ITGA3,ITGA5,ITGB3,ICAM5,TLL1,P4HA3,C…
2_Member	GO Cellular Components	GO:0031012	extracellular matrix	-27.22	-23.1767	58/570	12,871,1000,1012,1284,1286,1287,1288,1289,1299,1303,1308,1404,1464,1514,1755,2152,2201,2202,2335,3491,3700,3897,3909,3912,3918,4017,4059,4148,4312,4314,4324,4326,4583,5046,5054,5155,5265,5270,6422,7042,7045,7052,7057,7076,7837,7980,8076,23767,54507,55214,59277,64093,114990,147372,170689,284217,727897	SERPINA3,SERPINH1,CDH2,CDH13,COL4A2,COL4A4,COL4A5,COL4A6,COL5A1,COL9A3,COL12A1,COL17A1,HAPLN1,CSPG4,CTSL,DMBT1,F3,FBN2,EFEMP1,FN1,CCN1,ITIH4,L1CAM,LAMA3,LAMB1,LAMC2,LOXL2,BCAM,MATN3,MMP1,MMP3,MMP15,MMP17,MUC2,PCSK6,SERPINE1,PDGFB,SERPINA1,SERPINE2,SFRP1,TGFB2,TGFBI,TGM2,THBS1,TIMP1,PXDN,TFPI2,MFAP5,FLRT3,ADAMTSL4,P3H2,NTN4,SMOC1,VASN,CCBE1,ADAMTS15,LAMA1,MUC5B
2_Member	GO Cellular Components	GO:0030312	external encapsulating structure	-27.18	-23.1767	58/571	12,871,1000,1012,1284,1286,1287,1288,1289,1299,1303,1308,1404,1464,1514,1755,2152,2201,2202,2335,3491,3700,3897,3909,3912,3918,4017,4059,4148,4312,4314,4324,4326,4583,5046,5054,5155,5265,5270,6422,7042,7045,7052,7057,7076,7837,7980,8076,23767,54507,55214,59277,64093,114990,147372,170689,284217,727897	SERPINA3,SERPINH1,CDH2,CDH13,COL4A2,COL4A4,COL4A5,COL4A6,COL5A1,COL9A3,COL12A1,COL17A1,HAPLN1,CSPG4,CTSL,DMBT1,F3,FBN2,EFEMP1,FN1,CCN1,ITIH4,L1CAM,LAMA3,LAMB1,LAMC2,LOXL2,BCAM,MATN3,MMP1,MMP3,MMP15,MMP17,MUC2,PCSK6,SERPINE1,PDGFB,SERPINA1,SERPINE2,SFRP1,TGFB2,TGFBI,TGM2,THBS1,TIMP1,PXDN,TFPI2,MFAP5,FLRT3,ADAMTSL4,P3H2,NTN4,SMOC1,VASN,CCBE1,ADAMTS15,LAMA1,MUC5B
2_Member	GO Cellular Components	GO:0062023	collagen-containing extracellular matrix	-24.4624	-20.6809	48/426	12,871,1000,1012,1284,1286,1287,1288,1289,1299,1303,1308,1404,1464,1514,2152,2201,2202,2335,3491,3700,3897,3909,3912,3918,4017,4059,4148,4583,5046,5054,5155,5265,5270,6422,7042,7045,7052,7057,7076,7837,8076,54507,55214,59277,64093,170689,284217	SERPINA3,SERPINH1,CDH2,CDH13,COL4A2,COL4A4,COL4A5,COL4A6,COL5A1,COL9A3,COL12A1,COL17A1,HAPLN1,CSPG4,CTSL,F3,FBN2,EFEMP1,FN1,CCN1,ITIH4,L1CAM,LAMA3,LAMB1,LAMC2,LOXL2,BCAM,MATN3,MUC2,PCSK6,SERPINE1,PDGFB,SERPINA1,SERPINE2,SFRP1,TGFB2,TGFBI,TGM2,THBS1,TIMP1,PXDN,MFAP5,ADAMTSL4,P3H2,NTN4,SMOC1,ADAMTS15,LAMA1
2_Member	Reactome Gene Sets	R-HSA-1474244	Extracellular matrix organization	-23.1124	-19.477	40/301	871,1284,1286,1287,1288,1289,1299,1303,1308,1404,1514,2201,2202,2335,3675,3678,3690,3909,3912,3918,4017,4148,4312,4314,4324,4326,5054,5155,7042,7057,7076,7087,7092,7837,8076,55214,59277,283208,284217,388743	SERPINH1,COL4A2,COL4A4,COL4A5,COL4A6,COL5A1,COL9A3,COL12A1,COL17A1,HAPLN1,CTSL,FBN2,EFEMP1,FN1,ITGA3,ITGA5,ITGB3,LAMA3,LAMB1,LAMC2,LOXL2,MATN3,MMP1,MMP3,MMP15,MMP17,SERPINE1,PDGFB,TGFB2,THBS1,TIMP1,ICAM5,TLL1,PXDN,MFAP5,P3H2,NTN4,P4HA3,LAMA1,CAPN8
2_Member	GO Biological Processes	GO:0030198	extracellular matrix organization	-18.3145	-14.834	35/302	857,871,1284,1286,1287,1288,1289,1299,1303,1308,2191,2303,2683,3491,3569,3912,4017,4312,4314,4324,4326,7042,7045,7092,7124,7837,25818,54507,55959,59277,60681,64093,84830,90102,170689	CAV1,SERPINH1,COL4A2,COL4A4,COL4A5,COL4A6,COL5A1,COL9A3,COL12A1,COL17A1,FAP,FOXC2,B4GALT1,CCN1,IL6,LAMB1,LOXL2,MMP1,MMP3,MMP15,MMP17,TGFB2,TGFBI,TLL1,TNF,PXDN,KLK5,ADAMTSL4,SULF2,NTN4,FKBP10,SMOC1,ADTRP,PHLDB2,ADAMTS15
2_Member	GO Biological Processes	GO:0043062	extracellular structure organization	-18.268	-14.8289	35/303	857,871,1284,1286,1287,1288,1289,1299,1303,1308,2191,2303,2683,3491,3569,3912,4017,4312,4314,4324,4326,7042,7045,7092,7124,7837,25818,54507,55959,59277,60681,64093,84830,90102,170689	CAV1,SERPINH1,COL4A2,COL4A4,COL4A5,COL4A6,COL5A1,COL9A3,COL12A1,COL17A1,FAP,FOXC2,B4GALT1,CCN1,IL6,LAMB1,LOXL2,MMP1,MMP3,MMP15,MMP17,TGFB2,TGFBI,TLL1,TNF,PXDN,KLK5,ADAMTSL4,SULF2,NTN4,FKBP10,SMOC1,ADTRP,PHLDB2,ADAMTS15
2_Member	GO Biological Processes	GO:0045229	external encapsulating structure organization	-18.1755	-14.7742	35/305	857,871,1284,1286,1287,1288,1289,1299,1303,1308,2191,2303,2683,3491,3569,3912,4017,4312,4314,4324,4326,7042,7045,7092,7124,7837,25818,54507,55959,59277,60681,64093,84830,90102,170689	CAV1,SERPINH1,COL4A2,COL4A4,COL4A5,COL4A6,COL5A1,COL9A3,COL12A1,COL17A1,FAP,FOXC2,B4GALT1,CCN1,IL6,LAMB1,LOXL2,MMP1,MMP3,MMP15,MMP17,TGFB2,TGFBI,TLL1,TNF,PXDN,KLK5,ADAMTSL4,SULF2,NTN4,FKBP10,SMOC1,ADTRP,PHLDB2,ADAMTS15
2_Member	GO Molecular Functions	GO:0005201	extracellular matrix structural constituent	-14.5505	-11.485	24/172	1284,1286,1287,1288,1289,1299,1303,1308,1404,2201,2202,2335,3491,3909,3912,3918,4148,4584,7045,7057,7837,7980,8076,284217	COL4A2,COL4A4,COL4A5,COL4A6,COL5A1,COL9A3,COL12A1,COL17A1,HAPLN1,FBN2,EFEMP1,FN1,CCN1,LAMA3,LAMB1,LAMC2,MATN3,MUC3A,TGFBI,THBS1,PXDN,TFPI2,MFAP5,LAMA1
2_Member	Canonical Pathways	M5884	NABA CORE MATRISOME	-14.1709	-11.1218	29/275	1284,1286,1287,1288,1289,1299,1303,1308,1404,1755,2201,2202,2335,3489,3491,3909,3912,3918,4148,7045,7057,7130,7837,8076,11082,51232,59277,64093,284217	COL4A2,COL4A4,COL4A5,COL4A6,COL5A1,COL9A3,COL12A1,COL17A1,HAPLN1,DMBT1,FBN2,EFEMP1,FN1,IGFBP6,CCN1,LAMA3,LAMB1,LAMC2,MATN3,TGFBI,THBS1,TNFAIP6,PXDN,MFAP5,ESM1,CRIM1,NTN4,SMOC1,LAMA1
2_Member	Reactome Gene Sets	R-HSA-1474290	Collagen formation	-13.8647	-10.8466	18/90	871,1284,1286,1287,1288,1289,1299,1303,1308,1514,3909,3918,4017,4314,7092,7837,55214,283208	SERPINH1,COL4A2,COL4A4,COL4A5,COL4A6,COL5A1,COL9A3,COL12A1,COL17A1,CTSL,LAMA3,LAMC2,LOXL2,MMP3,TLL1,PXDN,P3H2,P4HA3
2_Member	Reactome Gene Sets	R-HSA-1474228	Degradation of the extracellular matrix	-13.4446	-10.4412	21/140	1284,1286,1287,1288,1289,1299,1303,1308,1514,2201,2335,3909,3912,3918,4312,4314,4324,4326,7076,7092,388743	COL4A2,COL4A4,COL4A5,COL4A6,COL5A1,COL9A3,COL12A1,COL17A1,CTSL,FBN2,FN1,LAMA3,LAMB1,LAMC2,MMP1,MMP3,MMP15,MMP17,TIMP1,TLL1,CAPN8
2_Member	GO Cellular Components	GO:0005604	basement membrane	-13.3481	-10.3728	18/96	1284,1286,1287,1288,1289,1299,1308,2335,3909,3912,3918,4017,7045,7076,55214,59277,64093,284217	COL4A2,COL4A4,COL4A5,COL4A6,COL5A1,COL9A3,COL17A1,FN1,LAMA3,LAMB1,LAMC2,LOXL2,TGFBI,TIMP1,P3H2,NTN4,SMOC1,LAMA1
2_Member	Reactome Gene Sets	R-HSA-2022090	Assembly of collagen fibrils and other multimeric structures	-13.0703	-10.1339	15/61	1284,1286,1287,1288,1289,1299,1303,1308,1514,3909,3918,4017,4314,7092,7837	COL4A2,COL4A4,COL4A5,COL4A6,COL5A1,COL9A3,COL12A1,COL17A1,CTSL,LAMA3,LAMC2,LOXL2,MMP3,TLL1,PXDN
2_Member	Canonical Pathways	M18	PID INTEGRIN1 PATHWAY	-12.524	-9.62329	15/66	1286,1287,1288,1289,1464,2335,3675,3678,3909,3912,3918,7045,7052,7057,284217	COL4A4,COL4A5,COL4A6,COL5A1,CSPG4,FN1,ITGA3,ITGA5,LAMA3,LAMB1,LAMC2,TGFBI,TGM2,THBS1,LAMA1
2_Member	KEGG Pathway	hsa04510	Focal adhesion	-12.1957	-9.328	23/199	329,330,857,1284,1286,1287,1288,1299,2318,2335,3675,3678,3690,3909,3912,3918,5155,5829,5923,7057,7410,7424,284217	BIRC2,BIRC3,CAV1,COL4A2,COL4A4,COL4A5,COL4A6,COL9A3,FLNC,FN1,ITGA3,ITGA5,ITGB3,LAMA3,LAMB1,LAMC2,PDGFB,PXN,RASGRF1,THBS1,VAV2,VEGFC,LAMA1
2_Member	KEGG Pathway	ko04510	Focal adhesion	-12.1957	-9.328	23/199	329,330,857,1284,1286,1287,1288,1299,2318,2335,3675,3678,3690,3909,3912,3918,5155,5829,5923,7057,7410,7424,284217	BIRC2,BIRC3,CAV1,COL4A2,COL4A4,COL4A5,COL4A6,COL9A3,FLNC,FN1,ITGA3,ITGA5,ITGB3,LAMA3,LAMB1,LAMC2,PDGFB,PXN,RASGRF1,THBS1,VAV2,VEGFC,LAMA1
2_Member	Reactome Gene Sets	R-HSA-3000171	Non-integrin membrane-ECM interactions	-12.0073	-9.1703	14/59	1284,1286,1287,1288,1289,2335,3690,3909,3912,3918,5155,7057,59277,284217	COL4A2,COL4A4,COL4A5,COL4A6,COL5A1,FN1,ITGB3,LAMA3,LAMB1,LAMC2,PDGFB,THBS1,NTN4,LAMA1
2_Member	Reactome Gene Sets	R-HSA-3000178	ECM proteoglycans	-11.5671	-8.74939	15/76	1284,1286,1287,1288,1289,1299,1404,2335,3690,3909,3912,4148,5054,7042,284217	COL4A2,COL4A4,COL4A5,COL4A6,COL5A1,COL9A3,HAPLN1,FN1,ITGB3,LAMA3,LAMB1,MATN3,SERPINE1,TGFB2,LAMA1
2_Member	Canonical Pathways	M53	PID INTEGRIN3 PATHWAY	-11.2916	-8.50133	12/43	1286,1287,1288,2335,3491,3690,3897,3912,5155,5817,7045,7057	COL4A4,COL4A5,COL4A6,FN1,CCN1,ITGB3,L1CAM,LAMB1,PDGFB,PVR,TGFBI,THBS1
2_Member	Reactome Gene Sets	R-HSA-9006934	Signaling by Receptor Tyrosine Kinases	-11.1316	-8.35867	35/521	163,374,558,627,857,1284,1286,1287,1289,1299,1846,1848,2069,2152,2335,3084,3675,3690,3909,3912,3918,4486,5046,5155,5829,6236,6300,7057,7410,7424,8660,10413,23767,255324,284217	AP2B1,AREG,AXL,BDNF,CAV1,COL4A2,COL4A4,COL4A5,COL5A1,COL9A3,DUSP4,DUSP6,EREG,F3,FN1,NRG1,ITGA3,ITGB3,LAMA3,LAMB1,LAMC2,MST1R,PCSK6,PDGFB,PXN,RRAD,MAPK12,THBS1,VAV2,VEGFC,IRS2,YAP1,FLRT3,EPGN,LAMA1
2_Member	KEGG Pathway	ko05146	Amoebiasis	-11.1105	-8.34599	16/96	1284,1286,1287,1288,2335,2919,3553,3569,3576,3909,3912,3918,4583,7042,7124,284217	COL4A2,COL4A4,COL4A5,COL4A6,FN1,CXCL1,IL1B,IL6,CXCL8,LAMA3,LAMB1,LAMC2,MUC2,TGFB2,TNF,LAMA1
2_Member	KEGG Pathway	hsa05146	Amoebiasis	-10.3691	-7.70156	16/107	1284,1286,1287,1288,2335,2919,3553,3569,3576,3909,3912,3918,4583,7042,7124,284217	COL4A2,COL4A4,COL4A5,COL4A6,FN1,CXCL1,IL1B,IL6,CXCL8,LAMA3,LAMB1,LAMC2,MUC2,TGFB2,TNF,LAMA1
2_Member	WikiPathways	WP306	Focal adhesion	-10.306	-7.65161	21/202	329,330,857,1284,1286,1288,2318,2335,3675,3678,3690,3909,3912,3918,5155,5829,5923,7057,7410,7424,284217	BIRC2,BIRC3,CAV1,COL4A2,COL4A4,COL4A6,FLNC,FN1,ITGA3,ITGA5,ITGB3,LAMA3,LAMB1,LAMC2,PDGFB,PXN,RASGRF1,THBS1,VAV2,VEGFC,LAMA1
2_Member	KEGG Pathway	hsa04512	ECM-receptor interaction	-9.94449	-7.33909	14/82	1284,1286,1287,1288,1299,2335,3675,3678,3690,3909,3912,3918,7057,284217	COL4A2,COL4A4,COL4A5,COL4A6,COL9A3,FN1,ITGA3,ITGA5,ITGB3,LAMA3,LAMB1,LAMC2,THBS1,LAMA1
2_Member	KEGG Pathway	ko04512	ECM-receptor interaction	-9.94449	-7.33909	14/82	1284,1286,1287,1288,1299,2335,3675,3678,3690,3909,3912,3918,7057,284217	COL4A2,COL4A4,COL4A5,COL4A6,COL9A3,FN1,ITGA3,ITGA5,ITGB3,LAMA3,LAMB1,LAMC2,THBS1,LAMA1
2_Member	KEGG Pathway	ko04933	AGE-RAGE signaling pathway in diabetic complications	-9.8433	-7.24364	15/99	1284,1286,1287,1288,2152,2335,3552,3553,3569,3576,5054,6300,7042,7124,7424	COL4A2,COL4A4,COL4A5,COL4A6,F3,FN1,IL1A,IL1B,IL6,CXCL8,SERPINE1,MAPK12,TGFB2,TNF,VEGFC
2_Member	KEGG Pathway	hsa04933	AGE-RAGE signaling pathway in diabetic complications	-9.3532	-6.79181	15/107	1284,1286,1287,1288,2152,2335,3552,3553,3569,3576,5054,6300,7042,7124,7424	COL4A2,COL4A4,COL4A5,COL4A6,F3,FN1,IL1A,IL1B,IL6,CXCL8,SERPINE1,MAPK12,TGFB2,TNF,VEGFC
2_Member	Reactome Gene Sets	R-HSA-1442490	Collagen degradation	-9.10194	-6.58126	12/64	1284,1286,1287,1288,1289,1299,1303,1308,1514,4312,4314,4324	COL4A2,COL4A4,COL4A5,COL4A6,COL5A1,COL9A3,COL12A1,COL17A1,CTSL,MMP1,MMP3,MMP15
2_Member	Canonical Pathways	M3008	NABA ECM GLYCOPROTEINS	-8.867	-6.38653	19/196	1755,2201,2202,2335,3489,3491,3909,3912,3918,4148,7045,7057,7130,7837,8076,51232,59277,64093,284217	DMBT1,FBN2,EFEMP1,FN1,IGFBP6,CCN1,LAMA3,LAMB1,LAMC2,MATN3,TGFBI,THBS1,TNFAIP6,PXDN,MFAP5,CRIM1,NTN4,SMOC1,LAMA1
2_Member	Reactome Gene Sets	R-HSA-1650814	Collagen biosynthesis and modifying enzymes	-8.86056	-6.38442	12/67	871,1284,1286,1287,1288,1289,1299,1303,1308,7092,55214,283208	SERPINH1,COL4A2,COL4A4,COL4A5,COL4A6,COL5A1,COL9A3,COL12A1,COL17A1,TLL1,P3H2,P4HA3
2_Member	KEGG Pathway	hsa05222	Small cell lung cancer	-8.72966	-6.26837	13/84	329,330,1284,1286,1287,1288,2335,3675,3909,3912,3918,5743,284217	BIRC2,BIRC3,COL4A2,COL4A4,COL4A5,COL4A6,FN1,ITGA3,LAMA3,LAMB1,LAMC2,PTGS2,LAMA1
2_Member	KEGG Pathway	ko05222	Small cell lung cancer	-8.72966	-6.26837	13/84	329,330,1284,1286,1287,1288,2335,3675,3909,3912,3918,5743,284217	BIRC2,BIRC3,COL4A2,COL4A4,COL4A5,COL4A6,FN1,ITGA3,LAMA3,LAMB1,LAMC2,PTGS2,LAMA1
2_Member	KEGG Pathway	hsa04151	PI3K-Akt signaling pathway	-7.92927	-5.54572	25/380	374,627,1284,1286,1287,1288,1299,1440,2057,2069,2335,3569,3675,3678,3690,3909,3912,3918,5155,5521,7057,7076,7424,9180,284217	AREG,BDNF,COL4A2,COL4A4,COL4A5,COL4A6,COL9A3,CSF3,EPOR,EREG,FN1,IL6,ITGA3,ITGA5,ITGB3,LAMA3,LAMB1,LAMC2,PDGFB,PPP2R2B,THBS1,TIMP1,VEGFC,OSMR,LAMA1
2_Member	WikiPathways	WP4658	Small cell lung cancer	-7.89002	-5.50993	13/98	329,330,1284,1286,1287,1288,2335,3675,3909,3912,3918,5743,284217	BIRC2,BIRC3,COL4A2,COL4A4,COL4A5,COL4A6,FN1,ITGA3,LAMA3,LAMB1,LAMC2,PTGS2,LAMA1
2_Member	Reactome Gene Sets	R-HSA-216083	Integrin cell surface interactions	-7.64	-5.32388	12/85	1284,1286,1287,1288,1289,1299,2335,3675,3678,3690,7057,7087	COL4A2,COL4A4,COL4A5,COL4A6,COL5A1,COL9A3,FN1,ITGA3,ITGA5,ITGB3,THBS1,ICAM5
2_Member	WikiPathways	WP3932	Focal adhesion: PI3K-Akt-mTOR-signaling pathway	-6.99351	-4.75609	21/309	1284,1286,1288,1289,1440,2057,2335,3675,3678,3690,3909,3912,3918,5155,5521,7057,7424,8660,9180,10891,284217	COL4A2,COL4A4,COL4A6,COL5A1,CSF3,EPOR,FN1,ITGA3,ITGA5,ITGB3,LAMA3,LAMB1,LAMC2,PDGFB,PPP2R2B,THBS1,VEGFC,IRS2,OSMR,PPARGC1A,LAMA1
2_Member	KEGG Pathway	hsa05200	Pathways in cancer	-6.98698	-4.75448	24/395	329,330,1284,1286,1287,1288,1612,2335,2535,3569,3576,3675,3909,3912,3918,4312,5155,5743,5979,7042,7424,8322,9915,284217	BIRC2,BIRC3,COL4A2,COL4A4,COL4A5,COL4A6,DAPK1,FN1,FZD2,IL6,CXCL8,ITGA3,LAMA3,LAMB1,LAMC2,MMP1,PDGFB,PTGS2,RET,TGFB2,VEGFC,FZD4,ARNT2,LAMA1
2_Member	WikiPathways	WP4172	PI3K-Akt signaling pathway	-6.81436	-4.61264	22/345	627,1284,1286,1287,1288,1299,1440,2057,2335,3569,3675,3678,3690,3909,3912,3918,5155,5521,7057,7424,9180,284217	BDNF,COL4A2,COL4A4,COL4A5,COL4A6,COL9A3,CSF3,EPOR,FN1,IL6,ITGA3,ITGA5,ITGB3,LAMA3,LAMB1,LAMC2,PDGFB,PPP2R2B,THBS1,VEGFC,OSMR,LAMA1
2_Member	Canonical Pathways	M160	PID AVB3 INTEGRIN PATHWAY	-6.28335	-4.13127	10/74	1286,1287,1288,1289,1299,1303,1308,2335,3690,5829	COL4A4,COL4A5,COL4A6,COL5A1,COL9A3,COL12A1,COL17A1,FN1,ITGB3,PXN
2_Member	KEGG Pathway	ko04151	PI3K-Akt signaling pathway	-6.26325	-4.11522	21/342	1284,1286,1287,1288,1299,1440,2057,2335,3569,3675,3678,3690,3909,3912,3918,5155,5521,7057,7424,9180,284217	COL4A2,COL4A4,COL4A5,COL4A6,COL9A3,CSF3,EPOR,FN1,IL6,ITGA3,ITGA5,ITGB3,LAMA3,LAMB1,LAMC2,PDGFB,PPP2R2B,THBS1,VEGFC,OSMR,LAMA1
2_Member	KEGG Pathway	hsa04974	Protein digestion and absorption	-6.2065	-4.07042	11/94	1284,1286,1287,1288,1289,1299,1303,1308,3783,4311,51200	COL4A2,COL4A4,COL4A5,COL4A6,COL5A1,COL9A3,COL12A1,COL17A1,KCNN4,MME,CPA4
2_Member	GO Molecular Functions	GO:0005198	structural molecule activity	-5.70785	-3.63361	31/706	1284,1286,1287,1288,1289,1299,1303,1308,1404,2201,2202,2335,3491,3872,3875,3909,3912,3918,4148,4584,6676,7045,7057,7168,7169,7837,7980,8076,10381,83742,284217	COL4A2,COL4A4,COL4A5,COL4A6,COL5A1,COL9A3,COL12A1,COL17A1,HAPLN1,FBN2,EFEMP1,FN1,CCN1,KRT17,KRT18,LAMA3,LAMB1,LAMC2,MATN3,MUC3A,SPAG4,TGFBI,THBS1,TPM1,TPM2,PXDN,TFPI2,MFAP5,TUBB3,MARVELD1,LAMA1
2_Member	GO Cellular Components	GO:0005581	collagen trimer	-5.62346	-3.56624	10/87	1284,1286,1287,1288,1289,1299,1303,1308,114904,147372	COL4A2,COL4A4,COL4A5,COL4A6,COL5A1,COL9A3,COL12A1,COL17A1,C1QTNF6,CCBE1
2_Member	KEGG Pathway	ko04974	Protein digestion and absorption	-5.48796	-3.44366	10/90	1284,1286,1287,1288,1289,1299,1303,1308,3783,4311	COL4A2,COL4A4,COL4A5,COL4A6,COL5A1,COL9A3,COL12A1,COL17A1,KCNN4,MME
2_Member	Reactome Gene Sets	R-HSA-9675108	Nervous system development	-4.17955	-2.30005	24/577	163,388,1284,1286,1287,1289,1299,2048,3678,3690,3897,3912,4628,5979,6300,7410,8660,10371,10381,10413,10486,23767,59277,284217	AP2B1,RHOB,COL4A2,COL4A4,COL4A5,COL5A1,COL9A3,EPHB2,ITGA5,ITGB3,L1CAM,LAMB1,MYH10,RET,MAPK12,VAV2,IRS2,SEMA3A,TUBB3,YAP1,CAP2,FLRT3,NTN4,LAMA1
2_Member	Reactome Gene Sets	R-HSA-422475	Axon guidance	-4.04066	-2.17824	23/552	163,388,1284,1286,1287,1289,1299,2048,3678,3690,3897,3912,4628,5979,6300,7410,8660,10371,10381,10486,23767,59277,284217	AP2B1,RHOB,COL4A2,COL4A4,COL4A5,COL5A1,COL9A3,EPHB2,ITGA5,ITGB3,L1CAM,LAMB1,MYH10,RET,MAPK12,VAV2,IRS2,SEMA3A,TUBB3,CAP2,FLRT3,NTN4,LAMA1
3_Summary	Canonical Pathways	M5885	NABA MATRISOME ASSOCIATED	-24.9166	-21.0382	63/751	12,306,374,627,654,871,1440,1464,1474,1514,2069,2919,2920,2921,3084,3552,3553,3569,3576,3589,3624,3700,3976,4017,4312,4314,4324,4326,4583,4584,5046,5054,5069,5155,5265,5270,6286,6364,6374,6422,7042,7052,7076,7092,7124,7424,10272,10371,10468,11009,11167,23529,54507,55214,55959,94025,114904,147372,170689,255324,283208,338376,727897	SERPINA3,ANXA3,AREG,BDNF,BMP6,SERPINH1,CSF3,CSPG4,CST6,CTSL,EREG,CXCL1,CXCL2,CXCL3,NRG1,IL1A,IL1B,IL6,CXCL8,IL11,INHBA,ITIH4,LIF,LOXL2,MMP1,MMP3,MMP15,MMP17,MUC2,MUC3A,PCSK6,SERPINE1,PAPPA,PDGFB,SERPINA1,SERPINE2,S100P,CCL20,CXCL5,SFRP1,TGFB2,TGM2,TIMP1,TLL1,TNF,VEGFC,FSTL3,SEMA3A,FST,IL24,FSTL1,CLCF1,ADAMTSL4,P3H2,SULF2,MUC16,C1QTNF6,CCBE1,ADAMTS15,EPGN,P4HA3,IFNE,MUC5B
3_Member	Canonical Pathways	M5885	NABA MATRISOME ASSOCIATED	-24.9166	-21.0382	63/751	12,306,374,627,654,871,1440,1464,1474,1514,2069,2919,2920,2921,3084,3552,3553,3569,3576,3589,3624,3700,3976,4017,4312,4314,4324,4326,4583,4584,5046,5054,5069,5155,5265,5270,6286,6364,6374,6422,7042,7052,7076,7092,7124,7424,10272,10371,10468,11009,11167,23529,54507,55214,55959,94025,114904,147372,170689,255324,283208,338376,727897	SERPINA3,ANXA3,AREG,BDNF,BMP6,SERPINH1,CSF3,CSPG4,CST6,CTSL,EREG,CXCL1,CXCL2,CXCL3,NRG1,IL1A,IL1B,IL6,CXCL8,IL11,INHBA,ITIH4,LIF,LOXL2,MMP1,MMP3,MMP15,MMP17,MUC2,MUC3A,PCSK6,SERPINE1,PAPPA,PDGFB,SERPINA1,SERPINE2,S100P,CCL20,CXCL5,SFRP1,TGFB2,TGM2,TIMP1,TLL1,TNF,VEGFC,FSTL3,SEMA3A,FST,IL24,FSTL1,CLCF1,ADAMTSL4,P3H2,SULF2,MUC16,C1QTNF6,CCBE1,ADAMTS15,EPGN,P4HA3,IFNE,MUC5B
3_Member	Canonical Pathways	M3468	NABA ECM REGULATORS	-10.5772	-7.87488	23/238	12,871,1474,1514,3700,4017,4312,4314,4324,4326,5046,5054,5069,5265,5270,7052,7076,7092,54507,55214,55959,170689,283208	SERPINA3,SERPINH1,CST6,CTSL,ITIH4,LOXL2,MMP1,MMP3,MMP15,MMP17,PCSK6,SERPINE1,PAPPA,SERPINA1,SERPINE2,TGM2,TIMP1,TLL1,ADAMTSL4,P3H2,SULF2,ADAMTS15,P4HA3
4_Summary	Hallmark Gene Sets	M5890	HALLMARK TNFA SIGNALING VIA NFKB	-24.3705	-20.6682	35/200	329,330,374,388,597,1846,2152,2526,2683,2919,2920,2921,3491,3552,3553,3569,3624,3976,4973,5054,5743,6364,7124,7130,8660,8942,9945,10769,11182,23529,24147,50486,55332,56937,65986	BIRC2,BIRC3,AREG,RHOB,BCL2A1,DUSP4,F3,FUT4,B4GALT1,CXCL1,CXCL2,CXCL3,CCN1,IL1A,IL1B,IL6,INHBA,LIF,OLR1,SERPINE1,PTGS2,CCL20,TNF,TNFAIP6,IRS2,KYNU,GFPT2,PLK2,SLC2A6,CLCF1,FJX1,G0S2,DRAM1,PMEPA1,ZBTB10
4_Member	Hallmark Gene Sets	M5890	HALLMARK TNFA SIGNALING VIA NFKB	-24.3705	-20.6682	35/200	329,330,374,388,597,1846,2152,2526,2683,2919,2920,2921,3491,3552,3553,3569,3624,3976,4973,5054,5743,6364,7124,7130,8660,8942,9945,10769,11182,23529,24147,50486,55332,56937,65986	BIRC2,BIRC3,AREG,RHOB,BCL2A1,DUSP4,F3,FUT4,B4GALT1,CXCL1,CXCL2,CXCL3,CCN1,IL1A,IL1B,IL6,INHBA,LIF,OLR1,SERPINE1,PTGS2,CCL20,TNF,TNFAIP6,IRS2,KYNU,GFPT2,PLK2,SLC2A6,CLCF1,FJX1,G0S2,DRAM1,PMEPA1,ZBTB10
5_Summary	GO Biological Processes	GO:0001568	blood vessel development	-21.3126	-17.7353	59/771	163,306,388,718,857,1000,1012,1284,1289,1464,1747,2048,2069,2152,2191,2303,2335,2348,2627,2683,3198,3491,3552,3553,3569,3576,3678,3690,4017,5054,5138,5155,5743,5797,6422,7042,7045,7057,7124,7137,7410,7424,8091,8322,8862,10267,10413,10769,11082,28514,29775,51330,51421,57343,60681,84830,147372,255324,284217,949,3675,3912,3918,5031,5979,6364,6615,7130,7803,8660,9590,9638,10371,10979,79567,80005,8536…	AP2B1,ANXA3,RHOB,C3,CAV1,CDH2,CDH13,COL4A2,COL5A1,CSPG4,DLX3,EPHB2,EREG,F3,FAP,FOXC2,FN1,FOLR1,GATA6,B4GALT1,HOXA1,CCN1,IL1A,IL1B,IL6,CXCL8,ITGA5,ITGB3,LOXL2,SERPINE1,PDE2A,PDGFB,PTGS2,PTPRM,SFRP1,TGFB2,TGFBI,THBS1,TNF,TNNI3,VAV2,VEGFC,HMGA2,FZD4,APLN,RAMP1,YAP1,PLK2,ESM1,DLL1,CARD10,TNFRSF12A,AMOTL2,ZNF304,FKBP10,ADTRP,CCBE1,EPGN,LAMA1,SCARB1,ITGA3,LAMB1,LAMC2,P2RY6,RET,CCL20,SNAI1,TNFAIP6,PTP4A…
5_Member	GO Biological Processes	GO:0001568	blood vessel development	-21.3126	-17.7353	59/771	163,306,388,718,857,1000,1012,1284,1289,1464,1747,2048,2069,2152,2191,2303,2335,2348,2627,2683,3198,3491,3552,3553,3569,3576,3678,3690,4017,5054,5138,5155,5743,5797,6422,7042,7045,7057,7124,7137,7410,7424,8091,8322,8862,10267,10413,10769,11082,28514,29775,51330,51421,57343,60681,84830,147372,255324,284217	AP2B1,ANXA3,RHOB,C3,CAV1,CDH2,CDH13,COL4A2,COL5A1,CSPG4,DLX3,EPHB2,EREG,F3,FAP,FOXC2,FN1,FOLR1,GATA6,B4GALT1,HOXA1,CCN1,IL1A,IL1B,IL6,CXCL8,ITGA5,ITGB3,LOXL2,SERPINE1,PDE2A,PDGFB,PTGS2,PTPRM,SFRP1,TGFB2,TGFBI,THBS1,TNF,TNNI3,VAV2,VEGFC,HMGA2,FZD4,APLN,RAMP1,YAP1,PLK2,ESM1,DLL1,CARD10,TNFRSF12A,AMOTL2,ZNF304,FKBP10,ADTRP,CCBE1,EPGN,LAMA1
5_Member	GO Biological Processes	GO:0048514	blood vessel morphogenesis	-19.8599	-16.3336	54/693	306,388,718,857,1000,1012,1284,1464,2048,2069,2152,2191,2303,2335,2348,2627,2683,3198,3491,3552,3553,3569,3576,3678,3690,4017,5054,5743,5797,6422,7042,7045,7057,7124,7137,7410,7424,8091,8322,8862,10267,10413,10769,11082,28514,29775,51330,51421,57343,60681,84830,147372,255324,284217	ANXA3,RHOB,C3,CAV1,CDH2,CDH13,COL4A2,CSPG4,EPHB2,EREG,F3,FAP,FOXC2,FN1,FOLR1,GATA6,B4GALT1,HOXA1,CCN1,IL1A,IL1B,IL6,CXCL8,ITGA5,ITGB3,LOXL2,SERPINE1,PTGS2,PTPRM,SFRP1,TGFB2,TGFBI,THBS1,TNF,TNNI3,VAV2,VEGFC,HMGA2,FZD4,APLN,RAMP1,YAP1,PLK2,ESM1,DLL1,CARD10,TNFRSF12A,AMOTL2,ZNF304,FKBP10,ADTRP,CCBE1,EPGN,LAMA1
5_Member	GO Biological Processes	GO:0001525	angiogenesis	-16.6675	-13.4174	46/600	306,388,718,857,1012,1284,1464,2048,2069,2152,2191,2303,2335,2627,2683,3491,3552,3553,3569,3576,3678,3690,4017,5054,5743,5797,6422,7042,7045,7057,7124,7410,7424,8091,8862,10267,10769,11082,28514,29775,51330,51421,57343,84830,147372,255324	ANXA3,RHOB,C3,CAV1,CDH13,COL4A2,CSPG4,EPHB2,EREG,F3,FAP,FOXC2,FN1,GATA6,B4GALT1,CCN1,IL1A,IL1B,IL6,CXCL8,ITGA5,ITGB3,LOXL2,SERPINE1,PTGS2,PTPRM,SFRP1,TGFB2,TGFBI,THBS1,TNF,VAV2,VEGFC,HMGA2,APLN,RAMP1,PLK2,ESM1,DLL1,CARD10,TNFRSF12A,AMOTL2,ZNF304,ADTRP,CCBE1,EPGN
5_Member	GO Biological Processes	GO:0051272	positive regulation of cellular component movement	-15.4076	-12.2282	44/594	306,388,857,949,1012,2048,2152,2303,2335,3491,3553,3569,3576,3675,3690,3912,3918,5031,5054,5155,5743,5979,6364,6615,7042,7057,7124,7130,7424,7803,8322,8660,9590,9638,10371,10769,10979,57343,79567,80005,85360,91663,147372,284119	ANXA3,RHOB,CAV1,SCARB1,CDH13,EPHB2,F3,FOXC2,FN1,CCN1,IL1B,IL6,CXCL8,ITGA3,ITGB3,LAMB1,LAMC2,P2RY6,SERPINE1,PDGFB,PTGS2,RET,CCL20,SNAI1,TGFB2,THBS1,TNF,TNFAIP6,VEGFC,PTP4A1,FZD4,IRS2,AKAP12,FEZ1,SEMA3A,PLK2,FERMT2,ZNF304,RIPOR1,DOCK5,SYDE1,MYADM,CCBE1,CAVIN1
5_Member	GO Biological Processes	GO:2000147	positive regulation of cell motility	-15.0249	-11.8812	43/582	306,388,857,949,1012,2048,2152,2303,2335,3491,3553,3569,3576,3675,3690,3912,3918,5031,5054,5155,5743,5979,6364,6615,7042,7057,7124,7130,7424,7803,8322,8660,9590,10371,10769,10979,57343,79567,80005,85360,91663,147372,284119	ANXA3,RHOB,CAV1,SCARB1,CDH13,EPHB2,F3,FOXC2,FN1,CCN1,IL1B,IL6,CXCL8,ITGA3,ITGB3,LAMB1,LAMC2,P2RY6,SERPINE1,PDGFB,PTGS2,RET,CCL20,SNAI1,TGFB2,THBS1,TNF,TNFAIP6,VEGFC,PTP4A1,FZD4,IRS2,AKAP12,SEMA3A,PLK2,FERMT2,ZNF304,RIPOR1,DOCK5,SYDE1,MYADM,CCBE1,CAVIN1
5_Member	GO Biological Processes	GO:0030335	positive regulation of cell migration	-15.0192	-11.8812	42/556	306,388,857,949,1012,2048,2152,2303,2335,3491,3553,3569,3576,3675,3690,3912,3918,5031,5054,5155,5743,5979,6364,6615,7042,7057,7124,7130,7424,7803,8322,8660,9590,10371,10769,10979,57343,79567,80005,85360,91663,147372	ANXA3,RHOB,CAV1,SCARB1,CDH13,EPHB2,F3,FOXC2,FN1,CCN1,IL1B,IL6,CXCL8,ITGA3,ITGB3,LAMB1,LAMC2,P2RY6,SERPINE1,PDGFB,PTGS2,RET,CCL20,SNAI1,TGFB2,THBS1,TNF,TNFAIP6,VEGFC,PTP4A1,FZD4,IRS2,AKAP12,SEMA3A,PLK2,FERMT2,ZNF304,RIPOR1,DOCK5,SYDE1,MYADM,CCBE1
5_Member	GO Biological Processes	GO:0040017	positive regulation of locomotion	-14.659	-11.5587	43/596	306,388,857,949,1012,2048,2152,2303,2335,3491,3553,3569,3576,3675,3690,3912,3918,5031,5054,5155,5743,5979,6364,6615,7042,7057,7124,7130,7424,7803,8322,8660,9590,10371,10769,10979,57343,79567,80005,85360,91663,147372,284119	ANXA3,RHOB,CAV1,SCARB1,CDH13,EPHB2,F3,FOXC2,FN1,CCN1,IL1B,IL6,CXCL8,ITGA3,ITGB3,LAMB1,LAMC2,P2RY6,SERPINE1,PDGFB,PTGS2,RET,CCL20,SNAI1,TGFB2,THBS1,TNF,TNFAIP6,VEGFC,PTP4A1,FZD4,IRS2,AKAP12,SEMA3A,PLK2,FERMT2,ZNF304,RIPOR1,DOCK5,SYDE1,MYADM,CCBE1,CAVIN1
5_Member	GO Biological Processes	GO:0001667	ameboidal-type cell migration	-11.5098	-8.70143	34/478	306,388,949,1000,1012,2191,2303,2335,2348,3675,3690,4017,5155,5743,5797,5829,5979,6286,6781,7042,7057,7076,7124,7424,9590,10371,10769,11167,29775,51421,80005,84830,85360,147372	ANXA3,RHOB,SCARB1,CDH2,CDH13,FAP,FOXC2,FN1,FOLR1,ITGA3,ITGB3,LOXL2,PDGFB,PTGS2,PTPRM,PXN,RET,S100P,STC1,TGFB2,THBS1,TIMP1,TNF,VEGFC,AKAP12,SEMA3A,PLK2,FSTL1,CARD10,AMOTL2,DOCK5,ADTRP,SYDE1,CCBE1
5_Member	GO Biological Processes	GO:0010631	epithelial cell migration	-9.09794	-6.58126	26/359	306,388,949,1012,2191,2303,3675,3690,4017,5155,5743,5797,5829,6286,6781,7042,7057,7124,7424,10371,10769,11167,29775,80005,84830,147372	ANXA3,RHOB,SCARB1,CDH13,FAP,FOXC2,ITGA3,ITGB3,LOXL2,PDGFB,PTGS2,PTPRM,PXN,S100P,STC1,TGFB2,THBS1,TNF,VEGFC,SEMA3A,PLK2,FSTL1,CARD10,DOCK5,ADTRP,CCBE1
5_Member	GO Biological Processes	GO:0090132	epithelium migration	-9.02106	-6.50907	26/362	306,388,949,1012,2191,2303,3675,3690,4017,5155,5743,5797,5829,6286,6781,7042,7057,7124,7424,10371,10769,11167,29775,80005,84830,147372	ANXA3,RHOB,SCARB1,CDH13,FAP,FOXC2,ITGA3,ITGB3,LOXL2,PDGFB,PTGS2,PTPRM,PXN,S100P,STC1,TGFB2,THBS1,TNF,VEGFC,SEMA3A,PLK2,FSTL1,CARD10,DOCK5,ADTRP,CCBE1
5_Member	GO Biological Processes	GO:0090130	tissue migration	-8.89476	-6.40106	26/367	306,388,949,1012,2191,2303,3675,3690,4017,5155,5743,5797,5829,6286,6781,7042,7057,7124,7424,10371,10769,11167,29775,80005,84830,147372	ANXA3,RHOB,SCARB1,CDH13,FAP,FOXC2,ITGA3,ITGB3,LOXL2,PDGFB,PTGS2,PTPRM,PXN,S100P,STC1,TGFB2,THBS1,TNF,VEGFC,SEMA3A,PLK2,FSTL1,CARD10,DOCK5,ADTRP,CCBE1
5_Member	GO Biological Processes	GO:0043542	endothelial cell migration	-8.40758	-5.9953	22/281	306,388,949,1012,2191,2303,3690,4017,5155,5743,5797,5829,6286,6781,7057,7124,7424,10769,11167,29775,84830,147372	ANXA3,RHOB,SCARB1,CDH13,FAP,FOXC2,ITGB3,LOXL2,PDGFB,PTGS2,PTPRM,PXN,S100P,STC1,THBS1,TNF,VEGFC,PLK2,FSTL1,CARD10,ADTRP,CCBE1
5_Member	GO Biological Processes	GO:0045765	regulation of angiogenesis	-8.0777	-5.68002	24/346	306,388,718,1284,2152,2303,2627,3552,3553,3569,3576,3678,5054,5797,6422,7042,7057,7124,7424,8091,10769,28514,57343,147372	ANXA3,RHOB,C3,COL4A2,F3,FOXC2,GATA6,IL1A,IL1B,IL6,CXCL8,ITGA5,SERPINE1,PTPRM,SFRP1,TGFB2,THBS1,TNF,VEGFC,HMGA2,PLK2,DLL1,ZNF304,CCBE1
5_Member	GO Biological Processes	GO:1901342	regulation of vasculature development	-7.9333	-5.54626	24/352	306,388,718,1284,2152,2303,2627,3552,3553,3569,3576,3678,5054,5797,6422,7042,7057,7124,7424,8091,10769,28514,57343,147372	ANXA3,RHOB,C3,COL4A2,F3,FOXC2,GATA6,IL1A,IL1B,IL6,CXCL8,ITGA5,SERPINE1,PTPRM,SFRP1,TGFB2,THBS1,TNF,VEGFC,HMGA2,PLK2,DLL1,ZNF304,CCBE1
5_Member	GO Biological Processes	GO:0045766	positive regulation of angiogenesis	-7.7926	-5.44246	17/181	306,388,718,2152,2303,2627,3552,3553,3576,3678,5054,7057,7424,8091,28514,57343,147372	ANXA3,RHOB,C3,F3,FOXC2,GATA6,IL1A,IL1B,CXCL8,ITGA5,SERPINE1,THBS1,VEGFC,HMGA2,DLL1,ZNF304,CCBE1
5_Member	GO Biological Processes	GO:1904018	positive regulation of vasculature development	-7.7926	-5.44246	17/181	306,388,718,2152,2303,2627,3552,3553,3576,3678,5054,7057,7424,8091,28514,57343,147372	ANXA3,RHOB,C3,F3,FOXC2,GATA6,IL1A,IL1B,CXCL8,ITGA5,SERPINE1,THBS1,VEGFC,HMGA2,DLL1,ZNF304,CCBE1
5_Member	GO Biological Processes	GO:0010632	regulation of epithelial cell migration	-6.07705	-3.95665	19/293	306,388,949,2303,3675,3690,5155,5743,5797,6781,7042,7057,7124,7424,10371,10769,29775,80005,147372	ANXA3,RHOB,SCARB1,FOXC2,ITGA3,ITGB3,PDGFB,PTGS2,PTPRM,STC1,TGFB2,THBS1,TNF,VEGFC,SEMA3A,PLK2,CARD10,DOCK5,CCBE1
5_Member	GO Biological Processes	GO:0010634	positive regulation of epithelial cell migration	-5.62512	-3.56626	14/177	306,388,949,2303,3675,3690,5155,5743,7042,7057,7424,10769,80005,147372	ANXA3,RHOB,SCARB1,FOXC2,ITGA3,ITGB3,PDGFB,PTGS2,TGFB2,THBS1,VEGFC,PLK2,DOCK5,CCBE1
5_Member	GO Biological Processes	GO:0010594	regulation of endothelial cell migration	-4.88758	-2.9243	15/233	306,388,949,2303,3690,5155,5743,5797,6781,7057,7124,7424,10769,29775,147372	ANXA3,RHOB,SCARB1,FOXC2,ITGB3,PDGFB,PTGS2,PTPRM,STC1,THBS1,TNF,VEGFC,PLK2,CARD10,CCBE1
5_Member	GO Biological Processes	GO:0010595	positive regulation of endothelial cell migration	-4.69719	-2.75705	11/134	306,388,949,2303,3690,5155,5743,7057,7424,10769,147372	ANXA3,RHOB,SCARB1,FOXC2,ITGB3,PDGFB,PTGS2,THBS1,VEGFC,PLK2,CCBE1
5_Member	GO Biological Processes	GO:0002040	sprouting angiogenesis	-4.63833	-2.70441	13/188	1012,2303,3678,4017,5743,7057,7424,10769,11082,28514,29775,84830,147372	CDH13,FOXC2,ITGA5,LOXL2,PTGS2,THBS1,VEGFC,PLK2,ESM1,DLL1,CARD10,ADTRP,CCBE1
5_Member	GO Biological Processes	GO:0043534	blood vessel endothelial cell migration	-3.00858	-1.26131	10/177	949,2303,5155,5743,7057,7124,7424,10769,29775,84830	SCARB1,FOXC2,PDGFB,PTGS2,THBS1,TNF,VEGFC,PLK2,CARD10,ADTRP
6_Summary	GO Biological Processes	GO:0009611	response to wounding	-18.0794	-14.7129	46/552	558,664,857,949,1289,2048,2069,2152,2191,2303,2335,2348,2683,3084,3491,3552,3569,3624,3678,3690,5054,5155,5265,5270,6288,6484,7035,7042,7057,7076,7124,7168,7410,7980,8291,10413,10979,11009,23767,51330,55959,60681,79567,84830,90102,375033,3783,6583,8862,10391,65266,4907,7130,10371,10769,64838	AXL,BNIP3,CAV1,SCARB1,COL5A1,EPHB2,EREG,F3,FAP,FOXC2,FN1,FOLR1,B4GALT1,NRG1,CCN1,IL1A,IL6,INHBA,ITGA5,ITGB3,SERPINE1,PDGFB,SERPINA1,SERPINE2,SAA1,ST3GAL4,TFPI,TGFB2,THBS1,TIMP1,TNF,TPM1,VAV2,TFPI2,DYSF,YAP1,FERMT2,IL24,FLRT3,TNFRSF12A,SULF2,FKBP10,RIPOR1,ADTRP,PHLDB2,PEAR1,KCNN4,SLC22A4,APLN,CORO2B,WNK4,NT5E,TNFAIP6,SEMA3A,PLK2,FNDC4
6_Member	GO Biological Processes	GO:0009611	response to wounding	-18.0794	-14.7129	46/552	558,664,857,949,1289,2048,2069,2152,2191,2303,2335,2348,2683,3084,3491,3552,3569,3624,3678,3690,5054,5155,5265,5270,6288,6484,7035,7042,7057,7076,7124,7168,7410,7980,8291,10413,10979,11009,23767,51330,55959,60681,79567,84830,90102,375033	AXL,BNIP3,CAV1,SCARB1,COL5A1,EPHB2,EREG,F3,FAP,FOXC2,FN1,FOLR1,B4GALT1,NRG1,CCN1,IL1A,IL6,INHBA,ITGA5,ITGB3,SERPINE1,PDGFB,SERPINA1,SERPINE2,SAA1,ST3GAL4,TFPI,TGFB2,THBS1,TIMP1,TNF,TPM1,VAV2,TFPI2,DYSF,YAP1,FERMT2,IL24,FLRT3,TNFRSF12A,SULF2,FKBP10,RIPOR1,ADTRP,PHLDB2,PEAR1
6_Member	GO Biological Processes	GO:0042060	wound healing	-17.6373	-14.333	40/424	558,857,949,1289,2048,2069,2152,2191,2303,2335,2683,3084,3491,3552,3569,3678,3690,5054,5155,5265,5270,6288,6484,7035,7042,7057,7076,7124,7168,7410,7980,8291,10413,10979,11009,51330,60681,84830,90102,375033	AXL,CAV1,SCARB1,COL5A1,EPHB2,EREG,F3,FAP,FOXC2,FN1,B4GALT1,NRG1,CCN1,IL1A,IL6,ITGA5,ITGB3,SERPINE1,PDGFB,SERPINA1,SERPINE2,SAA1,ST3GAL4,TFPI,TGFB2,THBS1,TIMP1,TNF,TPM1,VAV2,TFPI2,DYSF,YAP1,FERMT2,IL24,TNFRSF12A,FKBP10,ADTRP,PHLDB2,PEAR1
6_Member	GO Biological Processes	GO:0061041	regulation of wound healing	-8.88124	-6.39466	16/134	857,2048,2152,2191,2303,5054,5155,5270,6484,7035,7057,7124,10979,51330,84830,90102	CAV1,EPHB2,F3,FAP,FOXC2,SERPINE1,PDGFB,SERPINE2,ST3GAL4,TFPI,THBS1,TNF,FERMT2,TNFRSF12A,ADTRP,PHLDB2
6_Member	GO Biological Processes	GO:0007596	blood coagulation	-8.8795	-6.39466	20/218	558,857,2048,2152,2191,2335,3569,3690,5054,5155,5265,5270,6288,6484,7035,7057,7410,7980,84830,375033	AXL,CAV1,EPHB2,F3,FAP,FN1,IL6,ITGB3,SERPINE1,PDGFB,SERPINA1,SERPINE2,SAA1,ST3GAL4,TFPI,THBS1,VAV2,TFPI2,ADTRP,PEAR1
6_Member	GO Biological Processes	GO:0007599	hemostasis	-8.7076	-6.26456	20/223	558,857,2048,2152,2191,2335,3569,3690,5054,5155,5265,5270,6288,6484,7035,7057,7410,7980,84830,375033	AXL,CAV1,EPHB2,F3,FAP,FN1,IL6,ITGB3,SERPINE1,PDGFB,SERPINA1,SERPINE2,SAA1,ST3GAL4,TFPI,THBS1,VAV2,TFPI2,ADTRP,PEAR1
6_Member	GO Biological Processes	GO:0050817	coagulation	-8.7076	-6.26456	20/223	558,857,2048,2152,2191,2335,3569,3690,5054,5155,5265,5270,6288,6484,7035,7057,7410,7980,84830,375033	AXL,CAV1,EPHB2,F3,FAP,FN1,IL6,ITGB3,SERPINE1,PDGFB,SERPINA1,SERPINE2,SAA1,ST3GAL4,TFPI,THBS1,VAV2,TFPI2,ADTRP,PEAR1
6_Member	GO Biological Processes	GO:0050878	regulation of body fluid levels	-7.88407	-5.5074	25/382	558,857,2048,2152,2191,2335,3569,3690,3783,5054,5155,5265,5270,6288,6484,6583,7035,7057,7410,7980,8862,10391,65266,84830,375033	AXL,CAV1,EPHB2,F3,FAP,FN1,IL6,ITGB3,KCNN4,SERPINE1,PDGFB,SERPINA1,SERPINE2,SAA1,ST3GAL4,SLC22A4,TFPI,THBS1,VAV2,TFPI2,APLN,CORO2B,WNK4,ADTRP,PEAR1
6_Member	GO Biological Processes	GO:0030193	regulation of blood coagulation	-7.82811	-5.46492	11/66	857,2048,2152,2191,5054,5155,5270,6484,7035,7057,84830	CAV1,EPHB2,F3,FAP,SERPINE1,PDGFB,SERPINE2,ST3GAL4,TFPI,THBS1,ADTRP
6_Member	GO Biological Processes	GO:1900046	regulation of hemostasis	-7.68693	-5.35259	11/68	857,2048,2152,2191,5054,5155,5270,6484,7035,7057,84830	CAV1,EPHB2,F3,FAP,SERPINE1,PDGFB,SERPINE2,ST3GAL4,TFPI,THBS1,ADTRP
6_Member	GO Biological Processes	GO:1903034	regulation of response to wounding	-7.49256	-5.19107	16/167	857,2048,2152,2191,2303,5054,5155,5270,6484,7035,7057,7124,10979,51330,84830,90102	CAV1,EPHB2,F3,FAP,FOXC2,SERPINE1,PDGFB,SERPINE2,ST3GAL4,TFPI,THBS1,TNF,FERMT2,TNFRSF12A,ADTRP,PHLDB2
6_Member	GO Biological Processes	GO:0050818	regulation of coagulation	-7.48415	-5.18553	11/71	857,2048,2152,2191,5054,5155,5270,6484,7035,7057,84830	CAV1,EPHB2,F3,FAP,SERPINE1,PDGFB,SERPINE2,ST3GAL4,TFPI,THBS1,ADTRP
6_Member	GO Biological Processes	GO:0032102	negative regulation of response to external stimulus	-2.21823	-0.543268	15/419	2191,4907,5054,5155,5270,6288,7035,7057,7124,7130,10371,10769,64838,84830,90102	FAP,NT5E,SERPINE1,PDGFB,SERPINE2,SAA1,TFPI,THBS1,TNF,TNFAIP6,SEMA3A,PLK2,FNDC4,ADTRP,PHLDB2
7_Summary	GO Cellular Components	GO:0005788	endoplasmic reticulum lumen	-17.8128	-14.4785	35/313	718,720,871,1000,1284,1286,1287,1288,1289,1299,1303,1308,2335,3491,3569,3912,4148,5155,5265,5743,7057,7076,8614,10232,10272,11098,11167,54507,54863,55214,60681,84141,121506,283208,340075,721,3489,4312,5069	C3,C4A,SERPINH1,CDH2,COL4A2,COL4A4,COL4A5,COL4A6,COL5A1,COL9A3,COL12A1,COL17A1,FN1,CCN1,IL6,LAMB1,MATN3,PDGFB,SERPINA1,PTGS2,THBS1,TIMP1,STC2,MSLN,FSTL3,PRSS23,FSTL1,ADAMTSL4,TOR4A,P3H2,FKBP10,EVA1A,ERP27,P4HA3,ARSI,C4B,IGFBP6,MMP1,PAPPA
7_Member	GO Cellular Components	GO:0005788	endoplasmic reticulum lumen	-17.8128	-14.4785	35/313	718,720,871,1000,1284,1286,1287,1288,1289,1299,1303,1308,2335,3491,3569,3912,4148,5155,5265,5743,7057,7076,8614,10232,10272,11098,11167,54507,54863,55214,60681,84141,121506,283208,340075	C3,C4A,SERPINH1,CDH2,COL4A2,COL4A4,COL4A5,COL4A6,COL5A1,COL9A3,COL12A1,COL17A1,FN1,CCN1,IL6,LAMB1,MATN3,PDGFB,SERPINA1,PTGS2,THBS1,TIMP1,STC2,MSLN,FSTL3,PRSS23,FSTL1,ADAMTSL4,TOR4A,P3H2,FKBP10,EVA1A,ERP27,P4HA3,ARSI
7_Member	Reactome Gene Sets	R-HSA-381426	Regulation of Insulin-like Growth Factor (IGF) transport and uptake by Insulin-like Growth Factor Binding Proteins (IGFBPs)	-13.383	-10.3939	20/125	718,720,721,1000,2335,3489,3491,3569,3912,4148,4312,5069,5265,7076,8614,10232,10272,11098,11167,84141	C3,C4A,C4B,CDH2,FN1,IGFBP6,CCN1,IL6,LAMB1,MATN3,MMP1,PAPPA,SERPINA1,TIMP1,STC2,MSLN,FSTL3,PRSS23,FSTL1,EVA1A
7_Member	Reactome Gene Sets	R-HSA-8957275	Post-translational protein phosphorylation	-11.3491	-8.54986	17/108	718,720,721,1000,2335,3491,3569,3912,4148,5265,7076,8614,10232,10272,11098,11167,84141	C3,C4A,C4B,CDH2,FN1,CCN1,IL6,LAMB1,MATN3,SERPINA1,TIMP1,STC2,MSLN,FSTL3,PRSS23,FSTL1,EVA1A
8_Summary	GO Biological Processes	GO:0048598	embryonic morphogenesis	-16.8076	-13.5313	46/595	1284,1289,1303,1846,2048,2201,2202,2303,2335,2348,2535,2627,3198,3225,3491,3624,3675,3678,3690,3909,3912,4324,4488,5979,6422,6615,7042,7424,8076,8091,8862,9096,9645,10413,22943,23242,23528,23767,25902,28514,57167,57619,84189,90102,91663,348093,374,388,768,2300,3084,3872,3976,5318,6781,7052,7124,7137,7168,10371,10468,10979,59277,65266,284217,3576,3856,5155,3294,9915,10683,50861,55959,57718,60681,1…	COL4A2,COL5A1,COL12A1,DUSP4,EPHB2,FBN2,EFEMP1,FOXC2,FN1,FOLR1,FZD2,GATA6,HOXA1,HOXC9,CCN1,INHBA,ITGA3,ITGA5,ITGB3,LAMA3,LAMB1,MMP15,MSX2,RET,SFRP1,SNAI1,TGFB2,VEGFC,MFAP5,HMGA2,APLN,TBX18,MICAL2,YAP1,DKK1,COBL,ZNF281,FLRT3,MTHFD1L,DLL1,SALL4,SHROOM3,SLITRK6,PHLDB2,MYADM,RBPMS2,AREG,RHOB,CA9,FOXL1,NRG1,KRT17,LIF,PKP2,STC1,TGM2,TNF,TNNI3,TPM1,SEMA3A,FST,FERMT2,NTN4,WNK4,LAMA1,CXCL8,KRT8,PDGFB,HSD17…
8_Member	GO Biological Processes	GO:0048598	embryonic morphogenesis	-16.8076	-13.5313	46/595	1284,1289,1303,1846,2048,2201,2202,2303,2335,2348,2535,2627,3198,3225,3491,3624,3675,3678,3690,3909,3912,4324,4488,5979,6422,6615,7042,7424,8076,8091,8862,9096,9645,10413,22943,23242,23528,23767,25902,28514,57167,57619,84189,90102,91663,348093	COL4A2,COL5A1,COL12A1,DUSP4,EPHB2,FBN2,EFEMP1,FOXC2,FN1,FOLR1,FZD2,GATA6,HOXA1,HOXC9,CCN1,INHBA,ITGA3,ITGA5,ITGB3,LAMA3,LAMB1,MMP15,MSX2,RET,SFRP1,SNAI1,TGFB2,VEGFC,MFAP5,HMGA2,APLN,TBX18,MICAL2,YAP1,DKK1,COBL,ZNF281,FLRT3,MTHFD1L,DLL1,SALL4,SHROOM3,SLITRK6,PHLDB2,MYADM,RBPMS2
8_Member	GO Biological Processes	GO:0048729	tissue morphogenesis	-16.1751	-12.9499	46/618	374,388,768,1289,2300,2303,2348,2535,3084,3491,3624,3675,3678,3690,3872,3909,3976,5318,5979,6422,6615,6781,7042,7052,7124,7137,7168,7424,8091,9096,9645,10371,10413,10468,10979,22943,23242,23767,25902,28514,57167,57619,59277,65266,90102,284217	AREG,RHOB,CA9,COL5A1,FOXL1,FOXC2,FOLR1,FZD2,NRG1,CCN1,INHBA,ITGA3,ITGA5,ITGB3,KRT17,LAMA3,LIF,PKP2,RET,SFRP1,SNAI1,STC1,TGFB2,TGM2,TNF,TNNI3,TPM1,VEGFC,HMGA2,TBX18,MICAL2,SEMA3A,YAP1,FST,FERMT2,DKK1,COBL,FLRT3,MTHFD1L,DLL1,SALL4,SHROOM3,NTN4,WNK4,PHLDB2,LAMA1
8_Member	GO Biological Processes	GO:0002009	morphogenesis of an epithelium	-12.0858	-9.23876	36/509	374,388,768,1289,2303,2348,2535,3491,3678,3872,3909,3976,5979,6422,6615,7042,7052,7124,7424,9096,9645,10371,10413,10468,10979,22943,23242,23767,25902,28514,57167,57619,59277,65266,90102,284217	AREG,RHOB,CA9,COL5A1,FOXC2,FOLR1,FZD2,CCN1,ITGA5,KRT17,LAMA3,LIF,RET,SFRP1,SNAI1,TGFB2,TGM2,TNF,VEGFC,TBX18,MICAL2,SEMA3A,YAP1,FST,FERMT2,DKK1,COBL,FLRT3,MTHFD1L,DLL1,SALL4,SHROOM3,NTN4,WNK4,PHLDB2,LAMA1
8_Member	GO Biological Processes	GO:0048568	embryonic organ development	-6.83002	-4.62139	25/433	2048,2201,2202,2303,2348,2535,3198,3225,3491,3576,3856,3976,5155,6615,7042,7124,8076,9096,9645,10413,23242,25902,28514,84189,348093	EPHB2,FBN2,EFEMP1,FOXC2,FOLR1,FZD2,HOXA1,HOXC9,CCN1,CXCL8,KRT8,LIF,PDGFB,SNAI1,TGFB2,TNF,MFAP5,TBX18,MICAL2,YAP1,COBL,MTHFD1L,DLL1,SLITRK6,RBPMS2
8_Member	GO Biological Processes	GO:0043009	chordate embryonic development	-5.53229	-3.48479	28/613	2303,2348,2535,2627,3198,3225,3294,3491,3856,3976,5155,6422,6615,7042,9096,9915,10413,10683,23242,25902,28514,50861,55959,57167,57619,57718,60681,196051	FOXC2,FOLR1,FZD2,GATA6,HOXA1,HOXC9,HSD17B2,CCN1,KRT8,LIF,PDGFB,SFRP1,SNAI1,TGFB2,TBX18,ARNT2,YAP1,DLL3,COBL,MTHFD1L,DLL1,STMN3,SULF2,SALL4,SHROOM3,PPP4R4,FKBP10,PLPP4
8_Member	GO Biological Processes	GO:0009792	embryo development ending in birth or egg hatching	-5.26984	-3.25027	28/633	2303,2348,2535,2627,3198,3225,3294,3491,3856,3976,5155,6422,6615,7042,9096,9915,10413,10683,23242,25902,28514,50861,55959,57167,57619,57718,60681,196051	FOXC2,FOLR1,FZD2,GATA6,HOXA1,HOXC9,HSD17B2,CCN1,KRT8,LIF,PDGFB,SFRP1,SNAI1,TGFB2,TBX18,ARNT2,YAP1,DLL3,COBL,MTHFD1L,DLL1,STMN3,SULF2,SALL4,SHROOM3,PPP4R4,FKBP10,PLPP4
8_Member	GO Biological Processes	GO:0060562	epithelial tube morphogenesis	-4.75271	-2.80754	18/330	374,388,2303,2348,2535,5979,6422,7042,7124,9645,10413,23242,25902,28514,57167,57619,65266,284217	AREG,RHOB,FOXC2,FOLR1,FZD2,RET,SFRP1,TGFB2,TNF,MICAL2,YAP1,COBL,MTHFD1L,DLL1,SALL4,SHROOM3,WNK4,LAMA1
8_Member	GO Biological Processes	GO:0048562	embryonic organ morphogenesis	-4.34967	-2.44208	16/290	2048,2201,2202,2303,2348,2535,3198,3225,8076,9096,9645,10413,25902,28514,84189,348093	EPHB2,FBN2,EFEMP1,FOXC2,FOLR1,FZD2,HOXA1,HOXC9,MFAP5,TBX18,MICAL2,YAP1,MTHFD1L,DLL1,SLITRK6,RBPMS2
8_Member	GO Biological Processes	GO:0016331	morphogenesis of embryonic epithelium	-4.29735	-2.40008	11/148	2348,2535,5979,6422,7042,7424,9096,23242,25902,57167,57619	FOLR1,FZD2,RET,SFRP1,TGFB2,VEGFC,TBX18,COBL,MTHFD1L,SALL4,SHROOM3
8_Member	GO Biological Processes	GO:0035148	tube formation	-4.27065	-2.38014	11/149	2348,2535,3198,5979,6422,7042,7052,23242,25902,57167,57619	FOLR1,FZD2,HOXA1,RET,SFRP1,TGFB2,TGM2,COBL,MTHFD1L,SALL4,SHROOM3
8_Member	GO Biological Processes	GO:0001701	in utero embryonic development	-2.31887	-0.634978	14/369	2627,3294,3491,3856,3976,5155,6615,9915,10413,50861,57167,57718,60681,196051	GATA6,HSD17B2,CCN1,KRT8,LIF,PDGFB,SNAI1,ARNT2,YAP1,STMN3,SALL4,PPP4R4,FKBP10,PLPP4
9_Summary	GO Molecular Functions	GO:0030545	signaling receptor regulator activity	-15.4081	-12.2282	42/542	374,627,654,1440,2069,2202,2919,2920,2921,3084,3552,3553,3569,3576,3589,3624,3976,5155,5744,6364,6374,6781,7042,7076,7124,7424,7837,8614,8862,10371,10468,11009,22943,23529,23767,79006,90226,90865,116372,151176,255324,338376,6286,6422,10272,11167,147372,658,2057,8771,8793,8794,9180,51330,329,330,597,4312,4314,5743,6300,727897,558,857,2152,3856,3875,4486,8322,10413,10581,117854,3678,3690,10979,1514…	AREG,BDNF,BMP6,CSF3,EREG,EFEMP1,CXCL1,CXCL2,CXCL3,NRG1,IL1A,IL1B,IL6,CXCL8,IL11,INHBA,LIF,PDGFB,PTHLH,CCL20,CXCL5,STC1,TGFB2,TIMP1,TNF,VEGFC,PXDN,STC2,APLN,SEMA3A,FST,IL24,DKK1,CLCF1,FLRT3,METRN,UCN2,IL33,LYPD1,ERFE,EPGN,IFNE,S100P,SFRP1,FSTL3,FSTL1,CCBE1,BMPR1B,EPOR,TNFRSF6B,TNFRSF10D,TNFRSF10C,OSMR,TNFRSF12A,BIRC2,BIRC3,BCL2A1,MMP1,MMP3,PTGS2,MAPK12,MUC5B,AXL,CAV1,F3,KRT8,KRT18,MST1R,FZD4,YAP1,…
9_Member	GO Molecular Functions	GO:0030545	signaling receptor regulator activity	-15.4081	-12.2282	42/542	374,627,654,1440,2069,2202,2919,2920,2921,3084,3552,3553,3569,3576,3589,3624,3976,5155,5744,6364,6374,6781,7042,7076,7124,7424,7837,8614,8862,10371,10468,11009,22943,23529,23767,79006,90226,90865,116372,151176,255324,338376	AREG,BDNF,BMP6,CSF3,EREG,EFEMP1,CXCL1,CXCL2,CXCL3,NRG1,IL1A,IL1B,IL6,CXCL8,IL11,INHBA,LIF,PDGFB,PTHLH,CCL20,CXCL5,STC1,TGFB2,TIMP1,TNF,VEGFC,PXDN,STC2,APLN,SEMA3A,FST,IL24,DKK1,CLCF1,FLRT3,METRN,UCN2,IL33,LYPD1,ERFE,EPGN,IFNE
9_Member	GO Molecular Functions	GO:0048018	receptor ligand activity	-14.8334	-11.7147	39/486	374,627,654,1440,2069,2202,2919,2920,2921,3084,3552,3553,3569,3576,3589,3624,3976,5155,5744,6364,6374,6781,7042,7076,7124,7424,8614,8862,10371,11009,22943,23529,23767,79006,90226,90865,151176,255324,338376	AREG,BDNF,BMP6,CSF3,EREG,EFEMP1,CXCL1,CXCL2,CXCL3,NRG1,IL1A,IL1B,IL6,CXCL8,IL11,INHBA,LIF,PDGFB,PTHLH,CCL20,CXCL5,STC1,TGFB2,TIMP1,TNF,VEGFC,STC2,APLN,SEMA3A,IL24,DKK1,CLCF1,FLRT3,METRN,UCN2,IL33,ERFE,EPGN,IFNE
9_Member	GO Molecular Functions	GO:0030546	signaling receptor activator activity	-14.5998	-11.5173	39/494	374,627,654,1440,2069,2202,2919,2920,2921,3084,3552,3553,3569,3576,3589,3624,3976,5155,5744,6364,6374,6781,7042,7076,7124,7424,8614,8862,10371,11009,22943,23529,23767,79006,90226,90865,151176,255324,338376	AREG,BDNF,BMP6,CSF3,EREG,EFEMP1,CXCL1,CXCL2,CXCL3,NRG1,IL1A,IL1B,IL6,CXCL8,IL11,INHBA,LIF,PDGFB,PTHLH,CCL20,CXCL5,STC1,TGFB2,TIMP1,TNF,VEGFC,STC2,APLN,SEMA3A,IL24,DKK1,CLCF1,FLRT3,METRN,UCN2,IL33,ERFE,EPGN,IFNE
9_Member	Canonical Pathways	M5883	NABA SECRETED FACTORS	-14.062	-11.0286	32/343	374,627,654,1440,2069,2919,2920,2921,3084,3552,3553,3569,3576,3589,3624,3976,5155,6286,6364,6374,6422,7042,7124,7424,10272,10468,11009,11167,23529,147372,255324,338376	AREG,BDNF,BMP6,CSF3,EREG,CXCL1,CXCL2,CXCL3,NRG1,IL1A,IL1B,IL6,CXCL8,IL11,INHBA,LIF,PDGFB,S100P,CCL20,CXCL5,SFRP1,TGFB2,TNF,VEGFC,FSTL3,FST,IL24,FSTL1,CLCF1,CCBE1,EPGN,IFNE
9_Member	KEGG Pathway	hsa04060	Cytokine-cytokine receptor interaction	-12.6714	-9.75916	27/270	658,1440,2057,2919,2920,2921,3552,3553,3569,3576,3589,3624,3976,5155,6364,6374,7042,7124,7424,8771,8793,8794,9180,11009,23529,51330,338376	BMPR1B,CSF3,EPOR,CXCL1,CXCL2,CXCL3,IL1A,IL1B,IL6,CXCL8,IL11,INHBA,LIF,PDGFB,CCL20,CXCL5,TGFB2,TNF,VEGFC,TNFRSF6B,TNFRSF10D,TNFRSF10C,OSMR,IL24,CLCF1,TNFRSF12A,IFNE
9_Member	KEGG Pathway	ko04060	Cytokine-cytokine receptor interaction	-12.6714	-9.75916	27/270	658,1440,2057,2919,2920,2921,3552,3553,3569,3576,3589,3624,3976,5155,6364,6374,7042,7124,7424,8771,8793,8794,9180,11009,23529,51330,338376	BMPR1B,CSF3,EPOR,CXCL1,CXCL2,CXCL3,IL1A,IL1B,IL6,CXCL8,IL11,INHBA,LIF,PDGFB,CCL20,CXCL5,TGFB2,TNF,VEGFC,TNFRSF6B,TNFRSF10D,TNFRSF10C,OSMR,IL24,CLCF1,TNFRSF12A,IFNE
9_Member	WikiPathways	WP3617	Photodynamic therapy-induced NF-kB survival signaling	-12.5022	-9.61282	12/35	329,330,597,2920,3552,3553,3569,3576,4312,4314,5743,7124	BIRC2,BIRC3,BCL2A1,CXCL2,IL1A,IL1B,IL6,CXCL8,MMP1,MMP3,PTGS2,TNF
9_Member	Reactome Gene Sets	R-HSA-6783783	Interleukin-10 signaling	-10.7862	-8.05388	12/47	1440,2919,2920,3552,3553,3569,3576,3976,5743,6364,7076,7124	CSF3,CXCL1,CXCL2,IL1A,IL1B,IL6,CXCL8,LIF,PTGS2,CCL20,TIMP1,TNF
9_Member	GO Molecular Functions	GO:0005125	cytokine activity	-10.6897	-7.96511	23/235	374,654,1440,2919,2920,2921,3084,3552,3553,3569,3576,3589,3624,3976,6364,6374,7042,7076,7124,11009,23529,90865,338376	AREG,BMP6,CSF3,CXCL1,CXCL2,CXCL3,NRG1,IL1A,IL1B,IL6,CXCL8,IL11,INHBA,LIF,CCL20,CXCL5,TGFB2,TIMP1,TNF,IL24,CLCF1,IL33,IFNE
9_Member	KEGG Pathway	ko04657	IL-17 signaling pathway	-10.243	-7.60141	15/93	1440,2919,2920,2921,3553,3569,3576,4312,4314,5743,6300,6364,6374,7124,727897	CSF3,CXCL1,CXCL2,CXCL3,IL1B,IL6,CXCL8,MMP1,MMP3,PTGS2,MAPK12,CCL20,CXCL5,TNF,MUC5B
9_Member	KEGG Pathway	hsa04657	IL-17 signaling pathway	-10.1064	-7.48331	15/95	1440,2919,2920,2921,3553,3569,3576,4312,4314,5743,6300,6364,6374,7124,727897	CSF3,CXCL1,CXCL2,CXCL3,IL1B,IL6,CXCL8,MMP1,MMP3,PTGS2,MAPK12,CCL20,CXCL5,TNF,MUC5B
9_Member	GO Biological Processes	GO:0019221	cytokine-mediated signaling pathway	-9.67654	-7.08257	31/472	329,330,558,857,1440,2057,2069,2152,2919,2920,2921,3552,3553,3569,3576,3856,3875,4486,5155,6364,6374,7124,7837,8322,9180,10413,10581,23529,90865,117854,338376	BIRC2,BIRC3,AXL,CAV1,CSF3,EPOR,EREG,F3,CXCL1,CXCL2,CXCL3,IL1A,IL1B,IL6,CXCL8,KRT8,KRT18,MST1R,PDGFB,CCL20,CXCL5,TNF,PXDN,FZD4,OSMR,YAP1,IFITM2,CLCF1,IL33,TRIM6,IFNE
9_Member	GO Molecular Functions	GO:0005126	cytokine receptor binding	-9.44581	-6.86843	23/271	627,1440,2919,2920,2921,3552,3553,3569,3576,3589,3678,3690,3976,6364,6374,7042,7124,7424,7837,9180,10979,23529,338376	BDNF,CSF3,CXCL1,CXCL2,CXCL3,IL1A,IL1B,IL6,CXCL8,IL11,ITGA5,ITGB3,LIF,CCL20,CXCL5,TGFB2,TNF,VEGFC,PXDN,OSMR,FERMT2,CLCF1,IFNE
9_Member	KEGG Pathway	ko04668	TNF signaling pathway	-9.29503	-6.74906	15/108	329,330,2919,2920,2921,3553,3569,3976,4314,5743,6300,6364,6374,7124,7424	BIRC2,BIRC3,CXCL1,CXCL2,CXCL3,IL1B,IL6,LIF,MMP3,PTGS2,MAPK12,CCL20,CXCL5,TNF,VEGFC
9_Member	KEGG Pathway	hsa04668	TNF signaling pathway	-8.90515	-6.40695	15/115	329,330,2919,2920,2921,3553,3569,3976,4314,5743,6300,6364,6374,7124,7424	BIRC2,BIRC3,CXCL1,CXCL2,CXCL3,IL1B,IL6,LIF,MMP3,PTGS2,MAPK12,CCL20,CXCL5,TNF,VEGFC
9_Member	KEGG Pathway	ko05323	Rheumatoid arthritis	-8.35074	-5.94582	13/90	1514,2919,3552,3553,3569,3576,3589,4312,4314,6364,6374,7042,7124	CTSL,CXCL1,IL1A,IL1B,IL6,CXCL8,IL11,MMP1,MMP3,CCL20,CXCL5,TGFB2,TNF
9_Member	WikiPathways	WP3624	Lung fibrosis	-8.04971	-5.65915	11/63	1440,2920,3553,3569,3576,4502,5155,5265,7076,7124,727897	CSF3,CXCL2,IL1B,IL6,CXCL8,MT2A,PDGFB,SERPINA1,TIMP1,TNF,MUC5B
9_Member	KEGG Pathway	hsa05323	Rheumatoid arthritis	-7.83561	-5.46573	13/99	1514,2919,3552,3553,3569,3576,3589,4312,4314,6364,6374,7042,7124	CTSL,CXCL1,IL1A,IL1B,IL6,CXCL8,IL11,MMP1,MMP3,CCL20,CXCL5,TGFB2,TNF
9_Member	GO Biological Processes	GO:0071396	cellular response to lipid	-7.64289	-5.32388	31/575	558,654,949,1440,1591,2919,2920,2921,3552,3553,3569,3576,3624,4330,5054,5979,6097,6374,6422,6781,7035,7124,8091,8322,10413,10891,11009,55022,56937,57476,84830	AXL,BMP6,SCARB1,CSF3,CYP24A1,CXCL1,CXCL2,CXCL3,IL1A,IL1B,IL6,CXCL8,INHBA,MN1,SERPINE1,RET,RORC,CXCL5,SFRP1,STC1,TFPI,TNF,HMGA2,FZD4,YAP1,PPARGC1A,IL24,PID1,PMEPA1,GRAMD1B,ADTRP
9_Member	KEGG Pathway	ko05134	Legionellosis	-7.54786	-5.24058	10/55	664,718,1917,2919,2920,2921,3553,3569,3576,7124	BNIP3,C3,EEF1A2,CXCL1,CXCL2,CXCL3,IL1B,IL6,CXCL8,TNF
9_Member	Reactome Gene Sets	R-HSA-6785807	Interleukin-4 and Interleukin-13 signaling	-7.37383	-5.08649	13/108	2335,3552,3553,3569,3576,3976,4312,4314,5743,6097,6288,7076,7124	FN1,IL1A,IL1B,IL6,CXCL8,LIF,MMP1,MMP3,PTGS2,RORC,SAA1,TIMP1,TNF
9_Member	KEGG Pathway	hsa05134	Legionellosis	-7.24231	-4.98195	10/59	664,718,1917,2919,2920,2921,3553,3569,3576,7124	BNIP3,C3,EEF1A2,CXCL1,CXCL2,CXCL3,IL1B,IL6,CXCL8,TNF
9_Member	KEGG Pathway	ko05133	Pertussis	-7.16786	-4.91466	11/76	718,720,721,3552,3553,3569,3576,3678,6300,6374,7124	C3,C4A,C4B,IL1A,IL1B,IL6,CXCL8,ITGA5,MAPK12,CXCL5,TNF
9_Member	GO Biological Processes	GO:0002237	response to molecule of bacterial origin	-7.06806	-4.82814	23/362	558,654,721,949,1440,1755,2919,2920,2921,3552,3553,3569,3576,5054,5743,6374,7035,7124,9536,9590,10891,11009,117854	AXL,BMP6,C4B,SCARB1,CSF3,DMBT1,CXCL1,CXCL2,CXCL3,IL1A,IL1B,IL6,CXCL8,SERPINE1,PTGS2,CXCL5,TFPI,TNF,PTGES,AKAP12,PPARGC1A,IL24,TRIM6
9_Member	GO Biological Processes	GO:0071222	cellular response to lipopolysaccharide	-6.90438	-4.68417	17/208	558,654,949,1440,2919,2920,2921,3552,3553,3569,3576,5054,6374,7035,7124,10891,11009	AXL,BMP6,SCARB1,CSF3,CXCL1,CXCL2,CXCL3,IL1A,IL1B,IL6,CXCL8,SERPINE1,CXCL5,TFPI,TNF,PPARGC1A,IL24
9_Member	KEGG Pathway	hsa05133	Pertussis	-6.87545	-4.66216	11/81	718,720,721,3552,3553,3569,3576,3678,6300,6374,7124	C3,C4A,C4B,IL1A,IL1B,IL6,CXCL8,ITGA5,MAPK12,CXCL5,TNF
9_Member	GO Biological Processes	GO:0071219	cellular response to molecule of bacterial origin	-6.55533	-4.37806	17/220	558,654,949,1440,2919,2920,2921,3552,3553,3569,3576,5054,6374,7035,7124,10891,11009	AXL,BMP6,SCARB1,CSF3,CXCL1,CXCL2,CXCL3,IL1A,IL1B,IL6,CXCL8,SERPINE1,CXCL5,TFPI,TNF,PPARGC1A,IL24
9_Member	Reactome Gene Sets	R-HSA-1280215	Cytokine Signaling in Immune system	-6.52111	-4.35028	33/715	329,330,1440,1846,1848,2335,2919,2920,3552,3553,3569,3576,3589,3976,4312,4314,4502,5743,6097,6288,6364,7076,7124,8660,8771,9180,10581,11009,23529,51127,51330,90865,117854	BIRC2,BIRC3,CSF3,DUSP4,DUSP6,FN1,CXCL1,CXCL2,IL1A,IL1B,IL6,CXCL8,IL11,LIF,MMP1,MMP3,MT2A,PTGS2,RORC,SAA1,CCL20,TIMP1,TNF,IRS2,TNFRSF6B,OSMR,IFITM2,IL24,CLCF1,TRIM17,TNFRSF12A,IL33,TRIM6
9_Member	Reactome Gene Sets	R-HSA-449147	Signaling by Interleukins	-6.30464	-4.14846	25/462	1440,1846,1848,2335,2919,2920,3552,3553,3569,3576,3589,3976,4312,4314,5743,6097,6288,6364,7076,7124,8660,9180,11009,23529,90865	CSF3,DUSP4,DUSP6,FN1,CXCL1,CXCL2,IL1A,IL1B,IL6,CXCL8,IL11,LIF,MMP1,MMP3,PTGS2,RORC,SAA1,CCL20,TIMP1,TNF,IRS2,OSMR,IL24,CLCF1,IL33
9_Member	GO Biological Processes	GO:0032496	response to lipopolysaccharide	-6.26325	-4.11522	21/342	558,654,949,1440,2919,2920,2921,3552,3553,3569,3576,5054,5743,6374,7035,7124,9536,9590,10891,11009,117854	AXL,BMP6,SCARB1,CSF3,CXCL1,CXCL2,CXCL3,IL1A,IL1B,IL6,CXCL8,SERPINE1,PTGS2,CXCL5,TFPI,TNF,PTGES,AKAP12,PPARGC1A,IL24,TRIM6
9_Member	GO Biological Processes	GO:0071216	cellular response to biotic stimulus	-5.90138	-3.79566	17/245	558,654,949,1440,2919,2920,2921,3552,3553,3569,3576,5054,6374,7035,7124,10891,11009	AXL,BMP6,SCARB1,CSF3,CXCL1,CXCL2,CXCL3,IL1A,IL1B,IL6,CXCL8,SERPINE1,CXCL5,TFPI,TNF,PPARGC1A,IL24
9_Member	KEGG Pathway	ko05132	Salmonella infection	-5.66989	-3.60607	10/86	2318,2919,2920,2921,3552,3553,3569,3576,4628,6300	FLNC,CXCL1,CXCL2,CXCL3,IL1A,IL1B,IL6,CXCL8,MYH10,MAPK12
9_Member	KEGG Pathway	hsa05132	Salmonella infection	-5.27386	-3.25278	10/95	2318,2919,2920,2921,3552,3553,3569,3576,4628,6300	FLNC,CXCL1,CXCL2,CXCL3,IL1A,IL1B,IL6,CXCL8,MYH10,MAPK12
9_Member	GO Biological Processes	GO:0009617	response to bacterium	-5.20049	-3.19569	31/748	306,558,654,664,718,721,857,949,1440,1755,2919,2920,2921,3552,3553,3569,3576,5054,5743,6364,6374,7035,7124,9536,9590,10891,11009,25818,54210,117854,338376	ANXA3,AXL,BMP6,BNIP3,C3,C4B,CAV1,SCARB1,CSF3,DMBT1,CXCL1,CXCL2,CXCL3,IL1A,IL1B,IL6,CXCL8,SERPINE1,PTGS2,CCL20,CXCL5,TFPI,TNF,PTGES,AKAP12,PPARGC1A,IL24,KLK5,TREM1,TRIM6,IFNE
9_Member	WikiPathways	WP2431	Spinal cord injury	-5.15358	-3.15599	11/120	388,627,1464,2919,2920,3552,3553,3569,3576,5743,7124	RHOB,BDNF,CSPG4,CXCL1,CXCL2,IL1A,IL1B,IL6,CXCL8,PTGS2,TNF
9_Member	GO Biological Processes	GO:0006959	humoral immune response	-4.95043	-2.97916	18/319	629,718,720,721,1755,2627,2919,2920,2921,3426,3553,3569,3576,6374,7124,25818,54210,338376	CFB,C3,C4A,C4B,DMBT1,GATA6,CXCL1,CXCL2,CXCL3,CFI,IL1B,IL6,CXCL8,CXCL5,TNF,KLK5,TREM1,IFNE
9_Member	WikiPathways	WP615	Senescence and autophagy in cancer	-4.77608	-2.82709	10/108	2335,2919,3552,3553,3569,3576,3624,5054,7057,11009	FN1,CXCL1,IL1A,IL1B,IL6,CXCL8,INHBA,SERPINE1,THBS1,IL24
9_Member	WikiPathways	WP4754	IL-18 signaling pathway	-3.98945	-2.13327	15/279	330,2335,2920,2921,3553,3569,3576,3801,4312,4314,5743,6364,7052,7076,7124	BIRC3,FN1,CXCL2,CXCL3,IL1B,IL6,CXCL8,KIFC3,MMP1,MMP3,PTGS2,CCL20,TGM2,TIMP1,TNF
9_Member	WikiPathways	WP706	Sudden infant death syndrome (SIDS) susceptibility pathways	-3.30591	-1.53216	10/162	627,720,721,3552,3553,3569,3576,5979,7124,10891	BDNF,C4A,C4B,IL1A,IL1B,IL6,CXCL8,RET,TNF,PPARGC1A
9_Member	KEGG Pathway	hsa04621	NOD-like receptor signaling pathway	-3.1429	-1.38671	10/170	329,330,2919,2920,2921,3553,3569,3576,6300,7124	BIRC2,BIRC3,CXCL1,CXCL2,CXCL3,IL1B,IL6,CXCL8,MAPK12,TNF
9_Member	KEGG Pathway	ko04621	NOD-like receptor signaling pathway	-3.1429	-1.38671	10/170	329,330,2919,2920,2921,3553,3569,3576,6300,7124	BIRC2,BIRC3,CXCL1,CXCL2,CXCL3,IL1B,IL6,CXCL8,MAPK12,TNF
10_Summary	GO Biological Processes	GO:0003013	circulatory system process	-13.2549	-10.2929	41/598	654,857,2303,3269,3352,3768,4311,4882,4973,5138,5139,5144,5155,5318,5743,6508,6542,6566,6567,6573,6581,6781,7042,7136,7137,7168,7424,8140,8714,8862,9096,9590,10371,10391,10413,10979,27345,28514,55450,80005,143872,3624,7138,10891,27092,65266,2627,3553,7169,55959	BMP6,CAV1,FOXC2,HRH1,HTR1D,KCNJ12,MME,NPR2,OLR1,PDE2A,PDE3A,PDE4D,PDGFB,PKP2,PTGS2,SLC4A3,SLC7A2,SLC16A1,SLC16A2,SLC19A1,SLC22A3,STC1,TGFB2,TNNI2,TNNI3,TPM1,VEGFC,SLC7A5,ABCC3,APLN,TBX18,AKAP12,SEMA3A,CORO2B,YAP1,FERMT2,KCNMB4,DLL1,CAMK2N1,DOCK5,ARHGAP42,INHBA,TNNT1,PPARGC1A,CACNG4,WNK4,GATA6,IL1B,TPM2,SULF2
10_Member	GO Biological Processes	GO:0003013	circulatory system process	-13.2549	-10.2929	41/598	654,857,2303,3269,3352,3768,4311,4882,4973,5138,5139,5144,5155,5318,5743,6508,6542,6566,6567,6573,6581,6781,7042,7136,7137,7168,7424,8140,8714,8862,9096,9590,10371,10391,10413,10979,27345,28514,55450,80005,143872	BMP6,CAV1,FOXC2,HRH1,HTR1D,KCNJ12,MME,NPR2,OLR1,PDE2A,PDE3A,PDE4D,PDGFB,PKP2,PTGS2,SLC4A3,SLC7A2,SLC16A1,SLC16A2,SLC19A1,SLC22A3,STC1,TGFB2,TNNI2,TNNI3,TPM1,VEGFC,SLC7A5,ABCC3,APLN,TBX18,AKAP12,SEMA3A,CORO2B,YAP1,FERMT2,KCNMB4,DLL1,CAMK2N1,DOCK5,ARHGAP42
10_Member	GO Biological Processes	GO:0008015	blood circulation	-10.0308	-7.41363	33/513	654,857,2303,3269,3352,3768,4311,4882,4973,5138,5139,5144,5155,5318,5743,6508,6781,7042,7136,7137,7168,7424,8862,9096,9590,10371,10391,10979,27345,28514,55450,80005,143872	BMP6,CAV1,FOXC2,HRH1,HTR1D,KCNJ12,MME,NPR2,OLR1,PDE2A,PDE3A,PDE4D,PDGFB,PKP2,PTGS2,SLC4A3,STC1,TGFB2,TNNI2,TNNI3,TPM1,VEGFC,APLN,TBX18,AKAP12,SEMA3A,CORO2B,FERMT2,KCNMB4,DLL1,CAMK2N1,DOCK5,ARHGAP42
10_Member	GO Biological Processes	GO:0003018	vascular process in circulatory system	-8.94302	-6.44028	22/263	654,857,2303,3269,3352,5138,5139,5743,6508,6542,6566,6567,6573,6581,8140,8714,8862,9590,10979,27345,80005,143872	BMP6,CAV1,FOXC2,HRH1,HTR1D,PDE2A,PDE3A,PTGS2,SLC4A3,SLC7A2,SLC16A1,SLC16A2,SLC19A1,SLC22A3,SLC7A5,ABCC3,APLN,AKAP12,FERMT2,KCNMB4,DOCK5,ARHGAP42
10_Member	GO Biological Processes	GO:1903522	regulation of blood circulation	-5.61784	-3.56226	17/257	857,3269,3768,5144,5318,5743,6508,6781,7042,7137,7168,8862,9096,10371,27345,80005,143872	CAV1,HRH1,KCNJ12,PDE4D,PKP2,PTGS2,SLC4A3,STC1,TGFB2,TNNI3,TPM1,APLN,TBX18,SEMA3A,KCNMB4,DOCK5,ARHGAP42
10_Member	GO Biological Processes	GO:0044057	regulation of system process	-5.0223	-3.03737	26/581	654,857,3269,3624,3768,5144,5155,5318,5743,6508,6781,7042,7136,7137,7138,7168,8862,9096,10371,10391,10891,27092,27345,65266,80005,143872	BMP6,CAV1,HRH1,INHBA,KCNJ12,PDE4D,PDGFB,PKP2,PTGS2,SLC4A3,STC1,TGFB2,TNNI2,TNNI3,TNNT1,TPM1,APLN,TBX18,SEMA3A,CORO2B,PPARGC1A,CACNG4,KCNMB4,WNK4,DOCK5,ARHGAP42
10_Member	GO Biological Processes	GO:0008217	regulation of blood pressure	-4.68738	-2.74849	13/186	4311,4882,5144,5155,5743,7137,7168,7424,8862,10391,28514,55450,143872	MME,NPR2,PDE4D,PDGFB,PTGS2,TNNI3,TPM1,VEGFC,APLN,CORO2B,DLL1,CAMK2N1,ARHGAP42
10_Member	GO Biological Processes	GO:0003015	heart process	-3.91063	-2.06262	14/252	857,3768,5144,5318,6508,6781,7042,7136,7137,7168,8862,9096,10371,10413	CAV1,KCNJ12,PDE4D,PKP2,SLC4A3,STC1,TGFB2,TNNI2,TNNI3,TPM1,APLN,TBX18,SEMA3A,YAP1
10_Member	GO Biological Processes	GO:0006937	regulation of muscle contraction	-3.78116	-1.93918	11/169	857,5144,5318,5743,6781,7136,7137,7138,7168,80005,143872	CAV1,PDE4D,PKP2,PTGS2,STC1,TNNI2,TNNI3,TNNT1,TPM1,DOCK5,ARHGAP42
10_Member	GO Biological Processes	GO:0008016	regulation of heart contraction	-3.60183	-1.79068	12/207	857,3768,5144,5318,6508,6781,7042,7137,7168,8862,9096,10371	CAV1,KCNJ12,PDE4D,PKP2,SLC4A3,STC1,TGFB2,TNNI3,TPM1,APLN,TBX18,SEMA3A
10_Member	GO Biological Processes	GO:0060047	heart contraction	-3.53092	-1.73142	13/242	857,3768,5144,5318,6508,6781,7042,7136,7137,7168,8862,9096,10371	CAV1,KCNJ12,PDE4D,PKP2,SLC4A3,STC1,TGFB2,TNNI2,TNNI3,TPM1,APLN,TBX18,SEMA3A
10_Member	GO Biological Processes	GO:0003012	muscle system process	-3.06115	-1.31033	18/452	857,2627,3352,3553,3768,5144,5318,5743,6781,7136,7137,7138,7168,7169,10891,55959,80005,143872	CAV1,GATA6,HTR1D,IL1B,KCNJ12,PDE4D,PKP2,PTGS2,STC1,TNNI2,TNNI3,TNNT1,TPM1,TPM2,PPARGC1A,SULF2,DOCK5,ARHGAP42
10_Member	GO Biological Processes	GO:0006936	muscle contraction	-2.99066	-1.24499	15/347	857,3352,3768,5144,5318,5743,6781,7136,7137,7138,7168,7169,55959,80005,143872	CAV1,HTR1D,KCNJ12,PDE4D,PKP2,PTGS2,STC1,TNNI2,TNNI3,TNNT1,TPM1,TPM2,SULF2,DOCK5,ARHGAP42
10_Member	GO Biological Processes	GO:0090257	regulation of muscle system process	-2.84834	-1.11451	12/252	857,5144,5318,5743,6781,7136,7137,7138,7168,10891,80005,143872	CAV1,PDE4D,PKP2,PTGS2,STC1,TNNI2,TNNI3,TNNT1,TPM1,PPARGC1A,DOCK5,ARHGAP42
11_Summary	GO Biological Processes	GO:0007169	transmembrane receptor protein tyrosine kinase signaling pathway	-13.181	-10.232	42/629	374,558,627,1012,1284,1287,1288,1464,2048,2069,2152,2202,2303,2888,3084,3489,3553,3678,3690,4486,5155,5829,5979,7057,7410,7424,8322,8412,8660,8862,9052,11082,23516,23767,28514,51232,55022,55959,79628,147372,151176,255324	AREG,AXL,BDNF,CDH13,COL4A2,COL4A5,COL4A6,CSPG4,EPHB2,EREG,F3,EFEMP1,FOXC2,GRB14,NRG1,IGFBP6,IL1B,ITGA5,ITGB3,MST1R,PDGFB,PXN,RET,THBS1,VAV2,VEGFC,FZD4,BCAR3,IRS2,APLN,GPRC5A,ESM1,SLC39A14,FLRT3,DLL1,CRIM1,PID1,SULF2,SH3TC2,CCBE1,ERFE,EPGN
11_Member	GO Biological Processes	GO:0007169	transmembrane receptor protein tyrosine kinase signaling pathway	-13.181	-10.232	42/629	374,558,627,1012,1284,1287,1288,1464,2048,2069,2152,2202,2303,2888,3084,3489,3553,3678,3690,4486,5155,5829,5979,7057,7410,7424,8322,8412,8660,8862,9052,11082,23516,23767,28514,51232,55022,55959,79628,147372,151176,255324	AREG,AXL,BDNF,CDH13,COL4A2,COL4A5,COL4A6,CSPG4,EPHB2,EREG,F3,EFEMP1,FOXC2,GRB14,NRG1,IGFBP6,IL1B,ITGA5,ITGB3,MST1R,PDGFB,PXN,RET,THBS1,VAV2,VEGFC,FZD4,BCAR3,IRS2,APLN,GPRC5A,ESM1,SLC39A14,FLRT3,DLL1,CRIM1,PID1,SULF2,SH3TC2,CCBE1,ERFE,EPGN
12_Summary	Hallmark Gene Sets	M5932	HALLMARK INFLAMMATORY RESPONSE	-12.1495	-9.29224	23/200	366,558,1440,2014,2069,2152,3269,3552,3553,3569,3576,3624,3678,3690,3976,4973,5054,5817,6364,6542,7076,7130,9180,857,1464,2303,6422,7052	AQP9,AXL,CSF3,EMP3,EREG,F3,HRH1,IL1A,IL1B,IL6,CXCL8,INHBA,ITGA5,ITGB3,LIF,OLR1,SERPINE1,PVR,CCL20,SLC7A2,TIMP1,TNFAIP6,OSMR,CAV1,CSPG4,FOXC2,SFRP1,TGM2
12_Member	Hallmark Gene Sets	M5932	HALLMARK INFLAMMATORY RESPONSE	-12.1495	-9.29224	23/200	366,558,1440,2014,2069,2152,3269,3552,3553,3569,3576,3624,3678,3690,3976,4973,5054,5817,6364,6542,7076,7130,9180	AQP9,AXL,CSF3,EMP3,EREG,F3,HRH1,IL1A,IL1B,IL6,CXCL8,INHBA,ITGA5,ITGB3,LIF,OLR1,SERPINE1,PVR,CCL20,SLC7A2,TIMP1,TNFAIP6,OSMR
12_Member	GO Biological Processes	GO:0048771	tissue remodeling	-3.60628	-1.7942	11/177	558,857,1464,2303,3552,3569,3690,3976,6422,7052,7076	AXL,CAV1,CSPG4,FOXC2,IL1A,IL6,ITGB3,LIF,SFRP1,TGM2,TIMP1
13_Summary	GO Biological Processes	GO:0070848	response to growth factor	-11.8496	-9.02234	43/720	306,627,654,658,857,1284,1848,2201,2348,2619,2627,3491,3553,3576,3675,3678,3690,5046,5138,5139,5155,5829,6422,7042,7057,7424,8322,8862,9638,10272,10468,10891,10979,11167,23767,28514,51232,55959,56937,64838,114990,147372,348093,3624,22943,168002	ANXA3,BDNF,BMP6,BMPR1B,CAV1,COL4A2,DUSP6,FBN2,FOLR1,GAS1,GATA6,CCN1,IL1B,CXCL8,ITGA3,ITGA5,ITGB3,PCSK6,PDE2A,PDE3A,PDGFB,PXN,SFRP1,TGFB2,THBS1,VEGFC,FZD4,APLN,FEZ1,FSTL3,FST,PPARGC1A,FERMT2,FSTL1,FLRT3,DLL1,CRIM1,SULF2,PMEPA1,FNDC4,VASN,CCBE1,RBPMS2,INHBA,DKK1,DACT2
13_Member	GO Biological Processes	GO:0070848	response to growth factor	-11.8496	-9.02234	43/720	306,627,654,658,857,1284,1848,2201,2348,2619,2627,3491,3553,3576,3675,3678,3690,5046,5138,5139,5155,5829,6422,7042,7057,7424,8322,8862,9638,10272,10468,10891,10979,11167,23767,28514,51232,55959,56937,64838,114990,147372,348093	ANXA3,BDNF,BMP6,BMPR1B,CAV1,COL4A2,DUSP6,FBN2,FOLR1,GAS1,GATA6,CCN1,IL1B,CXCL8,ITGA3,ITGA5,ITGB3,PCSK6,PDE2A,PDE3A,PDGFB,PXN,SFRP1,TGFB2,THBS1,VEGFC,FZD4,APLN,FEZ1,FSTL3,FST,PPARGC1A,FERMT2,FSTL1,FLRT3,DLL1,CRIM1,SULF2,PMEPA1,FNDC4,VASN,CCBE1,RBPMS2
13_Member	GO Biological Processes	GO:0071363	cellular response to growth factor stimulus	-10.6756	-7.96413	40/689	627,654,658,857,1284,2201,2348,2619,2627,3491,3553,3576,3675,3678,3690,5046,5138,5139,5155,5829,6422,7042,7057,7424,8322,8862,9638,10272,10468,10891,10979,11167,23767,28514,51232,55959,56937,114990,147372,348093	BDNF,BMP6,BMPR1B,CAV1,COL4A2,FBN2,FOLR1,GAS1,GATA6,CCN1,IL1B,CXCL8,ITGA3,ITGA5,ITGB3,PCSK6,PDE2A,PDE3A,PDGFB,PXN,SFRP1,TGFB2,THBS1,VEGFC,FZD4,APLN,FEZ1,FSTL3,FST,PPARGC1A,FERMT2,FSTL1,FLRT3,DLL1,CRIM1,SULF2,PMEPA1,VASN,CCBE1,RBPMS2
13_Member	GO Biological Processes	GO:0090287	regulation of cellular response to growth factor stimulus	-9.18994	-6.66372	24/304	857,2201,2348,3491,3553,3675,3678,3690,5046,6422,7057,7424,8322,8862,10272,10468,11167,28514,51232,55959,56937,114990,147372,348093	CAV1,FBN2,FOLR1,CCN1,IL1B,ITGA3,ITGA5,ITGB3,PCSK6,SFRP1,THBS1,VEGFC,FZD4,APLN,FSTL3,FST,FSTL1,DLL1,CRIM1,SULF2,PMEPA1,VASN,CCBE1,RBPMS2
13_Member	GO Biological Processes	GO:0090092	regulation of transmembrane receptor protein serine/threonine kinase signaling pathway	-7.65499	-5.33288	20/257	654,857,2201,2348,3491,3624,3675,5046,6422,7042,7057,10272,10468,11167,22943,51232,56937,114990,168002,348093	BMP6,CAV1,FBN2,FOLR1,CCN1,INHBA,ITGA3,PCSK6,SFRP1,TGFB2,THBS1,FSTL3,FST,FSTL1,DKK1,CRIM1,PMEPA1,VASN,DACT2,RBPMS2
13_Member	GO Biological Processes	GO:0007178	transmembrane receptor protein serine/threonine kinase signaling pathway	-7.13336	-4.88763	23/359	654,658,857,2201,2348,3491,3624,3675,5046,5829,6422,7042,7057,10272,10468,10979,11167,22943,51232,56937,114990,168002,348093	BMP6,BMPR1B,CAV1,FBN2,FOLR1,CCN1,INHBA,ITGA3,PCSK6,PXN,SFRP1,TGFB2,THBS1,FSTL3,FST,FERMT2,FSTL1,DKK1,CRIM1,PMEPA1,VASN,DACT2,RBPMS2
13_Member	GO Biological Processes	GO:0071772	response to BMP	-5.27657	-3.25399	13/164	654,658,2627,3491,3675,5046,6422,7042,10272,10468,11167,51232,348093	BMP6,BMPR1B,GATA6,CCN1,ITGA3,PCSK6,SFRP1,TGFB2,FSTL3,FST,FSTL1,CRIM1,RBPMS2
13_Member	GO Biological Processes	GO:0071773	cellular response to BMP stimulus	-5.27657	-3.25399	13/164	654,658,2627,3491,3675,5046,6422,7042,10272,10468,11167,51232,348093	BMP6,BMPR1B,GATA6,CCN1,ITGA3,PCSK6,SFRP1,TGFB2,FSTL3,FST,FSTL1,CRIM1,RBPMS2
13_Member	GO Biological Processes	GO:0071559	response to transforming growth factor beta	-4.92775	-2.96158	16/260	857,1284,2201,2348,3675,5138,5139,5829,6422,7042,7057,10891,10979,56937,64838,114990	CAV1,COL4A2,FBN2,FOLR1,ITGA3,PDE2A,PDE3A,PXN,SFRP1,TGFB2,THBS1,PPARGC1A,FERMT2,PMEPA1,FNDC4,VASN
13_Member	GO Biological Processes	GO:0030509	BMP signaling pathway	-4.9275	-2.96158	12/151	654,658,3491,3675,5046,6422,7042,10272,10468,11167,51232,348093	BMP6,BMPR1B,CCN1,ITGA3,PCSK6,SFRP1,TGFB2,FSTL3,FST,FSTL1,CRIM1,RBPMS2
13_Member	GO Biological Processes	GO:0090101	negative regulation of transmembrane receptor protein serine/threonine kinase signaling pathway	-4.82126	-2.86454	11/130	857,2201,6422,10272,10468,22943,51232,56937,114990,168002,348093	CAV1,FBN2,SFRP1,FSTL3,FST,DKK1,CRIM1,PMEPA1,VASN,DACT2,RBPMS2
13_Member	GO Biological Processes	GO:0071560	cellular response to transforming growth factor beta stimulus	-4.4498	-2.53163	15/254	857,1284,2201,2348,3675,5138,5139,5829,6422,7042,7057,10891,10979,56937,114990	CAV1,COL4A2,FBN2,FOLR1,ITGA3,PDE2A,PDE3A,PXN,SFRP1,TGFB2,THBS1,PPARGC1A,FERMT2,PMEPA1,VASN
13_Member	GO Biological Processes	GO:0007179	transforming growth factor beta receptor signaling pathway	-2.58326	-0.875111	10/202	857,2201,2348,3675,5829,7042,7057,10979,56937,114990	CAV1,FBN2,FOLR1,ITGA3,PXN,TGFB2,THBS1,FERMT2,PMEPA1,VASN
14_Summary	GO Biological Processes	GO:0001706	endoderm formation	-11.2794	-8.49786	13/54	1284,1289,1303,1846,2335,2627,3624,3678,3909,3912,4324,8091,22943,2303,3675,3690,6422,6615,8862,90102,91663,3227	COL4A2,COL5A1,COL12A1,DUSP4,FN1,GATA6,INHBA,ITGA5,LAMA3,LAMB1,MMP15,HMGA2,DKK1,FOXC2,ITGA3,ITGB3,SFRP1,SNAI1,APLN,PHLDB2,MYADM,HOXC11
14_Member	GO Biological Processes	GO:0001706	endoderm formation	-11.2794	-8.49786	13/54	1284,1289,1303,1846,2335,2627,3624,3678,3909,3912,4324,8091,22943	COL4A2,COL5A1,COL12A1,DUSP4,FN1,GATA6,INHBA,ITGA5,LAMA3,LAMB1,MMP15,HMGA2,DKK1
14_Member	GO Biological Processes	GO:0035987	endodermal cell differentiation	-11.032	-8.28396	12/45	1284,1289,1303,2335,2627,3624,3678,3909,3912,4324,8091,22943	COL4A2,COL5A1,COL12A1,FN1,GATA6,INHBA,ITGA5,LAMA3,LAMB1,MMP15,HMGA2,DKK1
14_Member	GO Biological Processes	GO:0007369	gastrulation	-10.9912	-8.2511	21/186	1284,1289,1303,1846,2303,2335,2627,3624,3675,3678,3690,3909,3912,4324,6422,6615,8091,8862,22943,90102,91663	COL4A2,COL5A1,COL12A1,DUSP4,FOXC2,FN1,GATA6,INHBA,ITGA3,ITGA5,ITGB3,LAMA3,LAMB1,MMP15,SFRP1,SNAI1,HMGA2,APLN,DKK1,PHLDB2,MYADM
14_Member	GO Biological Processes	GO:0001704	formation of primary germ layer	-10.5333	-7.85214	17/121	1284,1289,1303,1846,2303,2335,2627,3624,3675,3678,3690,3909,3912,4324,6615,8091,22943	COL4A2,COL5A1,COL12A1,DUSP4,FOXC2,FN1,GATA6,INHBA,ITGA3,ITGA5,ITGB3,LAMA3,LAMB1,MMP15,SNAI1,HMGA2,DKK1
14_Member	GO Biological Processes	GO:0007492	endoderm development	-10.3286	-7.66766	14/77	1284,1289,1303,1846,2335,2627,3227,3624,3678,3909,3912,4324,8091,22943	COL4A2,COL5A1,COL12A1,DUSP4,FN1,GATA6,HOXC11,INHBA,ITGA5,LAMA3,LAMB1,MMP15,HMGA2,DKK1
15_Summary	GO Biological Processes	GO:0002526	acute inflammatory response	-11.0861	-8.32987	17/112	12,718,2152,2335,2683,3552,3553,3569,3700,5265,5743,6288,6289,7124,9180,9536,54210,949,1491,2348,5054,6573,1735,8942,654,1012,2069,3576,5138,5155,5817,7052,7057,7424,25818,90865,117854,353091,2048,2627,5144,8140,9590,55959,80381,147372,329,330,4314,4907,7130,10769,64838,558,3624,7042,10642,10644,28514	SERPINA3,C3,F3,FN1,B4GALT1,IL1A,IL1B,IL6,ITIH4,SERPINA1,PTGS2,SAA1,SAA2,TNF,OSMR,PTGES,TREM1,SCARB1,CTH,FOLR1,SERPINE1,SLC19A1,DIO3,KYNU,BMP6,CDH13,EREG,CXCL8,PDE2A,PDGFB,PVR,TGM2,THBS1,VEGFC,KLK5,IL33,TRIM6,RAET1G,EPHB2,GATA6,PDE4D,SLC7A5,AKAP12,SULF2,CD276,CCBE1,BIRC2,BIRC3,MMP3,NT5E,TNFAIP6,PLK2,FNDC4,AXL,INHBA,TGFB2,IGF2BP1,IGF2BP2,DLL1
15_Member	GO Biological Processes	GO:0002526	acute inflammatory response	-11.0861	-8.32987	17/112	12,718,2152,2335,2683,3552,3553,3569,3700,5265,5743,6288,6289,7124,9180,9536,54210	SERPINA3,C3,F3,FN1,B4GALT1,IL1A,IL1B,IL6,ITIH4,SERPINA1,PTGS2,SAA1,SAA2,TNF,OSMR,PTGES,TREM1
15_Member	GO Biological Processes	GO:0006953	acute-phase response	-10.5527	-7.86458	12/49	12,2335,3552,3553,3569,3700,5265,5743,6288,6289,7124,9536	SERPINA3,FN1,IL1A,IL1B,IL6,ITIH4,SERPINA1,PTGS2,SAA1,SAA2,TNF,PTGES
15_Member	WikiPathways	WP176	Folate metabolism	-7.35455	-5.06998	11/73	12,949,1491,2348,3553,3569,5054,6288,6289,6573,7124	SERPINA3,SCARB1,CTH,FOLR1,IL1B,IL6,SERPINE1,SAA1,SAA2,SLC19A1,TNF
15_Member	WikiPathways	WP15	Selenium micronutrient network	-7.24632	-4.98334	12/92	12,949,1491,1735,3553,3569,5054,5743,6288,6289,7124,8942	SERPINA3,SCARB1,CTH,DIO3,IL1B,IL6,SERPINE1,PTGS2,SAA1,SAA2,TNF,KYNU
15_Member	GO Biological Processes	GO:0032103	positive regulation of response to external stimulus	-5.27789	-3.25399	22/427	654,718,1012,2069,2152,3553,3569,3576,5054,5138,5155,5743,5817,7052,7057,7124,7424,9180,25818,90865,117854,353091	BMP6,C3,CDH13,EREG,F3,IL1B,IL6,CXCL8,SERPINE1,PDE2A,PDGFB,PTGS2,PVR,TGM2,THBS1,TNF,VEGFC,OSMR,KLK5,IL33,TRIM6,RAET1G
15_Member	GO Biological Processes	GO:0001819	positive regulation of cytokine production	-4.67387	-2.73623	22/467	718,2048,2069,2152,2627,3552,3553,3569,5054,5144,5743,6288,7057,7124,8140,9590,55959,80381,90865,117854,147372,353091	C3,EPHB2,EREG,F3,GATA6,IL1A,IL1B,IL6,SERPINE1,PDE4D,PTGS2,SAA1,THBS1,TNF,SLC7A5,AKAP12,SULF2,CD276,IL33,TRIM6,CCBE1,RAET1G
15_Member	GO Biological Processes	GO:0050727	regulation of inflammatory response	-4.32507	-2.42209	19/389	329,330,718,3553,3569,4314,4907,5054,5138,5743,6288,7052,7124,7130,9180,9536,10769,64838,90865	BIRC2,BIRC3,C3,IL1B,IL6,MMP3,NT5E,SERPINE1,PDE2A,PTGS2,SAA1,TGM2,TNF,TNFAIP6,OSMR,PTGES,PLK2,FNDC4,IL33
15_Member	GO Biological Processes	GO:0031349	positive regulation of defense response	-4.02412	-2.16379	15/277	718,2069,3553,3569,5054,5138,5743,5817,7052,7124,9180,25818,90865,117854,353091	C3,EREG,IL1B,IL6,SERPINE1,PDE2A,PTGS2,PVR,TGM2,TNF,OSMR,KLK5,IL33,TRIM6,RAET1G
15_Member	GO Biological Processes	GO:0001817	regulation of cytokine production	-3.87662	-2.03164	29/799	558,718,2048,2069,2152,2335,2627,3552,3553,3569,3624,5054,5144,5743,6288,7042,7057,7124,8140,9590,10642,10644,28514,55959,80381,90865,117854,147372,353091	AXL,C3,EPHB2,EREG,F3,FN1,GATA6,IL1A,IL1B,IL6,INHBA,SERPINE1,PDE4D,PTGS2,SAA1,TGFB2,THBS1,TNF,SLC7A5,AKAP12,IGF2BP1,IGF2BP2,DLL1,SULF2,CD276,IL33,TRIM6,CCBE1,RAET1G
15_Member	GO Biological Processes	GO:0050729	positive regulation of inflammatory response	-3.76506	-1.92639	10/142	718,3553,3569,5054,5138,5743,7052,7124,9180,90865	C3,IL1B,IL6,SERPINE1,PDE2A,PTGS2,TGM2,TNF,OSMR,IL33
15_Member	GO Biological Processes	GO:0031347	regulation of defense response	-3.65702	-1.83931	24/625	329,330,718,2069,3553,3569,4314,4907,5054,5138,5743,5817,6288,7052,7124,7130,9180,9536,10769,25818,64838,90865,117854,353091	BIRC2,BIRC3,C3,EREG,IL1B,IL6,MMP3,NT5E,SERPINE1,PDE2A,PTGS2,PVR,SAA1,TGM2,TNF,TNFAIP6,OSMR,PTGES,PLK2,KLK5,FNDC4,IL33,TRIM6,RAET1G
16_Summary	GO Biological Processes	GO:0030155	regulation of cell adhesion	-10.6737	-7.96413	42/751	654,857,1012,2048,2303,2335,2526,3491,3552,3553,3569,3576,3675,3909,3976,5054,5155,5270,5979,6288,6422,6484,7042,7045,7052,7057,7124,7168,8322,10272,10391,10979,22998,28514,80005,80381,84830,84978,90102,91663,168002,284217	BMP6,CAV1,CDH13,EPHB2,FOXC2,FN1,FUT4,CCN1,IL1A,IL1B,IL6,CXCL8,ITGA3,LAMA3,LIF,SERPINE1,PDGFB,SERPINE2,RET,SAA1,SFRP1,ST3GAL4,TGFB2,TGFBI,TGM2,THBS1,TNF,TPM1,FZD4,FSTL3,CORO2B,FERMT2,LIMCH1,DLL1,DOCK5,CD276,ADTRP,FRMD5,PHLDB2,MYADM,DACT2,LAMA1
16_Member	GO Biological Processes	GO:0030155	regulation of cell adhesion	-10.6737	-7.96413	42/751	654,857,1012,2048,2303,2335,2526,3491,3552,3553,3569,3576,3675,3909,3976,5054,5155,5270,5979,6288,6422,6484,7042,7045,7052,7057,7124,7168,8322,10272,10391,10979,22998,28514,80005,80381,84830,84978,90102,91663,168002,284217	BMP6,CAV1,CDH13,EPHB2,FOXC2,FN1,FUT4,CCN1,IL1A,IL1B,IL6,CXCL8,ITGA3,LAMA3,LIF,SERPINE1,PDGFB,SERPINE2,RET,SAA1,SFRP1,ST3GAL4,TGFB2,TGFBI,TGM2,THBS1,TNF,TPM1,FZD4,FSTL3,CORO2B,FERMT2,LIMCH1,DLL1,DOCK5,CD276,ADTRP,FRMD5,PHLDB2,MYADM,DACT2,LAMA1
16_Member	GO Biological Processes	GO:0045785	positive regulation of cell adhesion	-7.33757	-5.0585	26/437	857,1012,2303,2335,2526,3491,3552,3553,3569,3675,3976,5155,5979,6288,6422,6484,7042,7052,7124,7168,10272,10979,80005,80381,84978,91663	CAV1,CDH13,FOXC2,FN1,FUT4,CCN1,IL1A,IL1B,IL6,ITGA3,LIF,PDGFB,RET,SAA1,SFRP1,ST3GAL4,TGFB2,TGM2,TNF,TPM1,FSTL3,FERMT2,DOCK5,CD276,FRMD5,MYADM
16_Member	GO Biological Processes	GO:0022407	regulation of cell-cell adhesion	-1.32815	0	13/450	654,857,2526,3552,3553,3569,5270,6484,7124,10272,80381,84830,91663	BMP6,CAV1,FUT4,IL1A,IL1B,IL6,SERPINE2,ST3GAL4,TNF,FSTL3,CD276,ADTRP,MYADM
17_Summary	Hallmark Gene Sets	M5946	HALLMARK COAGULATION	-10.5621	-7.86694	18/138	629,718,1848,2152,2335,3426,3690,4312,4314,4324,4973,5054,5155,5265,7057,7076,7980,11098,978,1012,1284,1514,2919,3569,8942,12,329,330,720,721,871,1474,3700,5270,5918,7035,51232,5743,7124,857,7042,7137,23516,57718,7424,54863,1612,3491,6300,2619,55450,306,2048,3553,6422,8660,9052,10769,147372,2191,3675,54507,6286,84766,388,7410	CFB,C3,DUSP6,F3,FN1,CFI,ITGB3,MMP1,MMP3,MMP15,OLR1,SERPINE1,PDGFB,SERPINA1,THBS1,TIMP1,TFPI2,PRSS23,CDA,CDH13,COL4A2,CTSL,CXCL1,IL6,KYNU,SERPINA3,BIRC2,BIRC3,C4A,C4B,SERPINH1,CST6,ITIH4,SERPINE2,RARRES1,TFPI,CRIM1,PTGS2,TNF,CAV1,TGFB2,TNNI3,SLC39A14,PPP4R4,VEGFC,TOR4A,DAPK1,CCN1,MAPK12,GAS1,CAMK2N1,ANXA3,EPHB2,IL1B,SFRP1,IRS2,GPRC5A,PLK2,CCBE1,FAP,ITGA3,ADAMTSL4,S100P,CRACR2A,RHOB,VAV2
17_Member	Hallmark Gene Sets	M5946	HALLMARK COAGULATION	-10.5621	-7.86694	18/138	629,718,1848,2152,2335,3426,3690,4312,4314,4324,4973,5054,5155,5265,7057,7076,7980,11098	CFB,C3,DUSP6,F3,FN1,CFI,ITGB3,MMP1,MMP3,MMP15,OLR1,SERPINE1,PDGFB,SERPINA1,THBS1,TIMP1,TFPI2,PRSS23
17_Member	Hallmark Gene Sets	M5921	HALLMARK COMPLEMENT	-8.71945	-6.26837	19/200	629,718,978,1012,1284,1514,1848,2152,2335,2919,3569,4324,4973,5054,5155,5265,7076,7980,8942	CFB,C3,CDA,CDH13,COL4A2,CTSL,DUSP6,F3,FN1,CXCL1,IL6,MMP15,OLR1,SERPINE1,PDGFB,SERPINA1,TIMP1,TFPI2,KYNU
17_Member	GO Molecular Functions	GO:0004866	endopeptidase inhibitor activity	-7.82864	-5.46492	17/180	12,329,330,718,720,721,871,1474,3700,5054,5265,5270,5918,7035,7076,7980,51232	SERPINA3,BIRC2,BIRC3,C3,C4A,C4B,SERPINH1,CST6,ITIH4,SERPINE1,SERPINA1,SERPINE2,RARRES1,TFPI,TIMP1,TFPI2,CRIM1
17_Member	GO Biological Processes	GO:0010951	negative regulation of endopeptidase activity	-7.79829	-5.44246	20/252	12,329,330,718,720,721,871,1474,3700,5054,5265,5270,5743,5918,7035,7057,7076,7124,7980,51232	SERPINA3,BIRC2,BIRC3,C3,C4A,C4B,SERPINH1,CST6,ITIH4,SERPINE1,SERPINA1,SERPINE2,PTGS2,RARRES1,TFPI,THBS1,TIMP1,TNF,TFPI2,CRIM1
17_Member	GO Molecular Functions	GO:0061134	peptidase regulator activity	-7.71907	-5.37849	19/230	12,329,330,718,720,721,857,871,1474,2335,3700,5054,5265,5270,5918,7035,7076,7980,51232	SERPINA3,BIRC2,BIRC3,C3,C4A,C4B,CAV1,SERPINH1,CST6,FN1,ITIH4,SERPINE1,SERPINA1,SERPINE2,RARRES1,TFPI,TIMP1,TFPI2,CRIM1
17_Member	GO Molecular Functions	GO:0030414	peptidase inhibitor activity	-7.58142	-5.26827	17/187	12,329,330,718,720,721,871,1474,3700,5054,5265,5270,5918,7035,7076,7980,51232	SERPINA3,BIRC2,BIRC3,C3,C4A,C4B,SERPINH1,CST6,ITIH4,SERPINE1,SERPINA1,SERPINE2,RARRES1,TFPI,TIMP1,TFPI2,CRIM1
17_Member	GO Biological Processes	GO:0010466	negative regulation of peptidase activity	-7.51524	-5.21087	20/262	12,329,330,718,720,721,871,1474,3700,5054,5265,5270,5743,5918,7035,7057,7076,7124,7980,51232	SERPINA3,BIRC2,BIRC3,C3,C4A,C4B,SERPINH1,CST6,ITIH4,SERPINE1,SERPINA1,SERPINE2,PTGS2,RARRES1,TFPI,THBS1,TIMP1,TNF,TFPI2,CRIM1
17_Member	GO Molecular Functions	GO:0061135	endopeptidase regulator activity	-7.34552	-5.06371	17/194	12,329,330,718,720,721,871,1474,3700,5054,5265,5270,5918,7035,7076,7980,51232	SERPINA3,BIRC2,BIRC3,C3,C4A,C4B,SERPINH1,CST6,ITIH4,SERPINE1,SERPINA1,SERPINE2,RARRES1,TFPI,TIMP1,TFPI2,CRIM1
17_Member	GO Biological Processes	GO:0051346	negative regulation of hydrolase activity	-7.32205	-5.04841	24/379	12,329,330,718,720,721,871,1474,3700,5054,5265,5270,5743,5918,7035,7042,7057,7076,7124,7137,7980,23516,51232,57718	SERPINA3,BIRC2,BIRC3,C3,C4A,C4B,SERPINH1,CST6,ITIH4,SERPINE1,SERPINA1,SERPINE2,PTGS2,RARRES1,TFPI,TGFB2,THBS1,TIMP1,TNF,TNNI3,TFPI2,SLC39A14,CRIM1,PPP4R4
17_Member	GO Cellular Components	GO:0031091	platelet alpha granule	-7.30032	-5.03204	12/91	12,2335,3690,5054,5155,5265,5270,7042,7057,7076,7424,54863	SERPINA3,FN1,ITGB3,SERPINE1,PDGFB,SERPINA1,SERPINE2,TGFB2,THBS1,TIMP1,VEGFC,TOR4A
17_Member	GO Biological Processes	GO:0052547	regulation of peptidase activity	-6.82558	-4.61927	26/464	12,329,330,718,720,721,857,871,1474,1612,2152,2335,3491,3700,5054,5265,5270,5743,5918,6300,7035,7057,7076,7124,7980,51232	SERPINA3,BIRC2,BIRC3,C3,C4A,C4B,CAV1,SERPINH1,CST6,DAPK1,F3,FN1,CCN1,ITIH4,SERPINE1,SERPINA1,SERPINE2,PTGS2,RARRES1,MAPK12,TFPI,THBS1,TIMP1,TNF,TFPI2,CRIM1
17_Member	GO Cellular Components	GO:0031093	platelet alpha granule lumen	-6.69898	-4.50855	10/67	12,2335,5054,5155,5265,7042,7057,7076,7424,54863	SERPINA3,FN1,SERPINE1,PDGFB,SERPINA1,TGFB2,THBS1,TIMP1,VEGFC,TOR4A
17_Member	GO Biological Processes	GO:0045861	negative regulation of proteolysis	-6.68536	-4.49936	22/351	12,329,330,718,720,721,871,1474,2619,3700,5054,5265,5270,5743,5918,7035,7057,7076,7124,7980,51232,55450	SERPINA3,BIRC2,BIRC3,C3,C4A,C4B,SERPINH1,CST6,GAS1,ITIH4,SERPINE1,SERPINA1,SERPINE2,PTGS2,RARRES1,TFPI,THBS1,TIMP1,TNF,TFPI2,CRIM1,CAMK2N1
17_Member	GO Biological Processes	GO:0052548	regulation of endopeptidase activity	-5.67823	-3.6077	23/435	12,329,330,718,720,721,871,1474,1612,2152,3491,3700,5054,5265,5270,5743,5918,7035,7057,7076,7124,7980,51232	SERPINA3,BIRC2,BIRC3,C3,C4A,C4B,SERPINH1,CST6,DAPK1,F3,CCN1,ITIH4,SERPINE1,SERPINA1,SERPINE2,PTGS2,RARRES1,TFPI,THBS1,TIMP1,TNF,TFPI2,CRIM1
17_Member	Reactome Gene Sets	R-HSA-114608	Platelet degranulation	-5.63573	-3.57522	12/129	12,2335,3690,3700,5054,5155,5265,7042,7057,7076,7424,54863	SERPINA3,FN1,ITGB3,ITIH4,SERPINE1,PDGFB,SERPINA1,TGFB2,THBS1,TIMP1,VEGFC,TOR4A
17_Member	Reactome Gene Sets	R-HSA-76005	Response to elevated platelet cytosolic Ca2+	-5.4621	-3.42254	12/134	12,2335,3690,3700,5054,5155,5265,7042,7057,7076,7424,54863	SERPINA3,FN1,ITGB3,ITIH4,SERPINE1,PDGFB,SERPINA1,TGFB2,THBS1,TIMP1,VEGFC,TOR4A
17_Member	GO Biological Processes	GO:0043086	negative regulation of catalytic activity	-5.15916	-3.15726	32/789	12,306,329,330,718,720,721,857,871,1474,2048,3553,3700,5054,5265,5270,5743,5918,6422,7035,7042,7057,7076,7124,7137,7980,8660,9052,23516,51232,55450,57718	SERPINA3,ANXA3,BIRC2,BIRC3,C3,C4A,C4B,CAV1,SERPINH1,CST6,EPHB2,IL1B,ITIH4,SERPINE1,SERPINA1,SERPINE2,PTGS2,RARRES1,SFRP1,TFPI,TGFB2,THBS1,TIMP1,TNF,TNNI3,TFPI2,IRS2,GPRC5A,SLC39A14,CRIM1,CAMK2N1,PPP4R4
17_Member	GO Biological Processes	GO:0030162	regulation of proteolysis	-5.15456	-3.15599	31/752	12,329,330,718,720,721,857,871,1474,1612,2152,2335,2619,3491,3553,3700,5054,5265,5270,5743,5918,6300,7035,7057,7076,7124,7980,10769,51232,55450,147372	SERPINA3,BIRC2,BIRC3,C3,C4A,C4B,CAV1,SERPINH1,CST6,DAPK1,F3,FN1,GAS1,CCN1,IL1B,ITIH4,SERPINE1,SERPINA1,SERPINE2,PTGS2,RARRES1,MAPK12,TFPI,THBS1,TIMP1,TNF,TFPI2,PLK2,CRIM1,CAMK2N1,CCBE1
17_Member	GO Molecular Functions	GO:0002020	protease binding	-4.6669	-2.73073	11/135	2152,2191,2335,3675,3690,5054,5265,7076,7124,54507,147372	F3,FAP,FN1,ITGA3,ITGB3,SERPINE1,SERPINA1,TIMP1,TNF,ADAMTSL4,CCBE1
17_Member	GO Molecular Functions	GO:0004857	enzyme inhibitor activity	-4.28049	-2.38773	19/392	12,306,329,330,718,720,721,871,1474,3700,5054,5265,5270,5918,7035,7076,7980,51232,55450	SERPINA3,ANXA3,BIRC2,BIRC3,C3,C4A,C4B,SERPINH1,CST6,ITIH4,SERPINE1,SERPINA1,SERPINE2,RARRES1,TFPI,TIMP1,TFPI2,CRIM1,CAMK2N1
17_Member	GO Cellular Components	GO:0034774	secretory granule lumen	-3.81923	-1.97625	16/322	12,718,978,2335,2919,3700,5054,5155,5265,6286,7042,7057,7076,7424,54863,84766	SERPINA3,C3,CDA,FN1,CXCL1,ITIH4,SERPINE1,PDGFB,SERPINA1,S100P,TGFB2,THBS1,TIMP1,VEGFC,TOR4A,CRACR2A
17_Member	GO Cellular Components	GO:0060205	cytoplasmic vesicle lumen	-3.77342	-1.93244	16/325	12,718,978,2335,2919,3700,5054,5155,5265,6286,7042,7057,7076,7424,54863,84766	SERPINA3,C3,CDA,FN1,CXCL1,ITIH4,SERPINE1,PDGFB,SERPINA1,S100P,TGFB2,THBS1,TIMP1,VEGFC,TOR4A,CRACR2A
17_Member	GO Cellular Components	GO:0031983	vesicle lumen	-3.74322	-1.91013	16/327	12,718,978,2335,2919,3700,5054,5155,5265,6286,7042,7057,7076,7424,54863,84766	SERPINA3,C3,CDA,FN1,CXCL1,ITIH4,SERPINE1,PDGFB,SERPINA1,S100P,TGFB2,THBS1,TIMP1,VEGFC,TOR4A,CRACR2A
17_Member	Reactome Gene Sets	R-HSA-76002	Platelet activation, signaling and aggregation	-3.71758	-1.89033	14/263	12,388,2335,3690,3700,5054,5155,5265,7042,7057,7076,7410,7424,54863	SERPINA3,RHOB,FN1,ITGB3,ITIH4,SERPINE1,PDGFB,SERPINA1,TGFB2,THBS1,TIMP1,VAV2,VEGFC,TOR4A
18_Summary	GO Biological Processes	GO:0001934	positive regulation of protein phosphorylation	-10.45	-7.77573	41/732	374,627,654,658,718,857,1440,1464,2069,3084,3491,3553,3569,3589,3624,3678,3690,3976,4486,5155,5743,5979,7042,7057,7124,7424,8091,8322,8412,9052,10979,11009,22943,22998,23529,29775,84830,117854,255324,285489,338376,2202,2919,7076,1000,1687,1846,1848,1852,2048,2335,3489,5031,6364,6422,9590,10371,23286,55450,60370,112464,344558,558,9625,6300,148170,1917,7410,84259,8660,79616	AREG,BDNF,BMP6,BMPR1B,C3,CAV1,CSF3,CSPG4,EREG,NRG1,CCN1,IL1B,IL6,IL11,INHBA,ITGA5,ITGB3,LIF,MST1R,PDGFB,PTGS2,RET,TGFB2,THBS1,TNF,VEGFC,HMGA2,FZD4,BCAR3,GPRC5A,FERMT2,IL24,DKK1,LIMCH1,CLCF1,CARD10,ADTRP,TRIM6,EPGN,DOK7,IFNE,EFEMP1,CXCL1,TIMP1,CDH2,GSDME,DUSP4,DUSP6,DUSP9,EPHB2,FN1,IGFBP6,P2RY6,CCL20,SFRP1,AKAP12,SEMA3A,WWC1,CAMK2N1,AVPI1,CAVIN3,SH3RF3,AXL,AATK,MAPK12,CDC42EP5,EEF1A2,VAV2,DCUN1D5,…
18_Member	GO Biological Processes	GO:0001934	positive regulation of protein phosphorylation	-10.45	-7.77573	41/732	374,627,654,658,718,857,1440,1464,2069,3084,3491,3553,3569,3589,3624,3678,3690,3976,4486,5155,5743,5979,7042,7057,7124,7424,8091,8322,8412,9052,10979,11009,22943,22998,23529,29775,84830,117854,255324,285489,338376	AREG,BDNF,BMP6,BMPR1B,C3,CAV1,CSF3,CSPG4,EREG,NRG1,CCN1,IL1B,IL6,IL11,INHBA,ITGA5,ITGB3,LIF,MST1R,PDGFB,PTGS2,RET,TGFB2,THBS1,TNF,VEGFC,HMGA2,FZD4,BCAR3,GPRC5A,FERMT2,IL24,DKK1,LIMCH1,CLCF1,CARD10,ADTRP,TRIM6,EPGN,DOK7,IFNE
18_Member	GO Molecular Functions	GO:0008083	growth factor activity	-10.2929	-7.64495	19/162	374,627,654,1440,2069,2202,2919,3084,3569,3589,3624,3976,5155,7042,7076,7424,22943,23529,255324	AREG,BDNF,BMP6,CSF3,EREG,EFEMP1,CXCL1,NRG1,IL6,IL11,INHBA,LIF,PDGFB,TGFB2,TIMP1,VEGFC,DKK1,CLCF1,EPGN
18_Member	GO Biological Processes	GO:0043408	regulation of MAPK cascade	-9.23472	-6.69873	37/674	857,1000,1464,1687,1846,1848,1852,2048,2335,3084,3489,3491,3553,3569,3589,3976,4486,5031,5155,5979,6364,6422,7042,7057,7124,8322,8412,9590,10371,10979,22943,23286,55450,60370,112464,255324,344558	CAV1,CDH2,CSPG4,GSDME,DUSP4,DUSP6,DUSP9,EPHB2,FN1,NRG1,IGFBP6,CCN1,IL1B,IL6,IL11,LIF,MST1R,P2RY6,PDGFB,RET,CCL20,SFRP1,TGFB2,THBS1,TNF,FZD4,BCAR3,AKAP12,SEMA3A,FERMT2,DKK1,WWC1,CAMK2N1,AVPI1,CAVIN3,EPGN,SH3RF3
18_Member	GO Biological Processes	GO:0018108	peptidyl-tyrosine phosphorylation	-8.67305	-6.2379	26/376	374,558,654,857,1440,1464,2048,2069,2202,3084,3569,3589,3678,3690,3976,4486,5155,5979,6422,7124,9052,9625,11009,23529,255324,285489	AREG,AXL,BMP6,CAV1,CSF3,CSPG4,EPHB2,EREG,EFEMP1,NRG1,IL6,IL11,ITGA5,ITGB3,LIF,MST1R,PDGFB,RET,SFRP1,TNF,GPRC5A,AATK,IL24,CLCF1,EPGN,DOK7
18_Member	GO Biological Processes	GO:0000165	MAPK cascade	-8.6353	-6.20405	39/775	857,1000,1464,1687,1846,1848,1852,2048,2335,3084,3489,3491,3553,3569,3589,3976,4486,5031,5155,5979,6300,6364,6422,7042,7057,7124,8322,8412,9590,10371,10979,22943,23286,55450,60370,112464,148170,255324,344558	CAV1,CDH2,CSPG4,GSDME,DUSP4,DUSP6,DUSP9,EPHB2,FN1,NRG1,IGFBP6,CCN1,IL1B,IL6,IL11,LIF,MST1R,P2RY6,PDGFB,RET,MAPK12,CCL20,SFRP1,TGFB2,THBS1,TNF,FZD4,BCAR3,AKAP12,SEMA3A,FERMT2,DKK1,WWC1,CAMK2N1,AVPI1,CAVIN3,CDC42EP5,EPGN,SH3RF3
18_Member	GO Biological Processes	GO:0018212	peptidyl-tyrosine modification	-8.6007	-6.17714	26/379	374,558,654,857,1440,1464,2048,2069,2202,3084,3569,3589,3678,3690,3976,4486,5155,5979,6422,7124,9052,9625,11009,23529,255324,285489	AREG,AXL,BMP6,CAV1,CSF3,CSPG4,EPHB2,EREG,EFEMP1,NRG1,IL6,IL11,ITGA5,ITGB3,LIF,MST1R,PDGFB,RET,SFRP1,TNF,GPRC5A,AATK,IL24,CLCF1,EPGN,DOK7
18_Member	GO Biological Processes	GO:0043410	positive regulation of MAPK cascade	-7.65498	-5.33288	28/481	1000,1464,1687,3084,3489,3553,3569,3589,3976,4486,5031,5155,5979,6364,7042,7057,7124,8322,8412,9590,10371,10979,22943,23286,60370,112464,255324,344558	CDH2,CSPG4,GSDME,NRG1,IGFBP6,IL1B,IL6,IL11,LIF,MST1R,P2RY6,PDGFB,RET,CCL20,TGFB2,THBS1,TNF,FZD4,BCAR3,AKAP12,SEMA3A,FERMT2,DKK1,WWC1,AVPI1,CAVIN3,EPGN,SH3RF3
18_Member	GO Biological Processes	GO:0050730	regulation of peptidyl-tyrosine phosphorylation	-7.46031	-5.16453	20/264	374,654,857,1440,1464,2069,3084,3569,3589,3678,3690,3976,5155,6422,7124,9052,11009,23529,255324,285489	AREG,BMP6,CAV1,CSF3,CSPG4,EREG,NRG1,IL6,IL11,ITGA5,ITGB3,LIF,PDGFB,SFRP1,TNF,GPRC5A,IL24,CLCF1,EPGN,DOK7
18_Member	GO Biological Processes	GO:0050731	positive regulation of peptidyl-tyrosine phosphorylation	-7.37856	-5.08842	17/193	374,654,1440,1464,2069,3084,3569,3589,3678,3690,3976,5155,7124,11009,23529,255324,285489	AREG,BMP6,CSF3,CSPG4,EREG,NRG1,IL6,IL11,ITGA5,ITGB3,LIF,PDGFB,TNF,IL24,CLCF1,EPGN,DOK7
18_Member	GO Biological Processes	GO:0033674	positive regulation of kinase activity	-6.54158	-4.36647	26/480	374,558,658,1917,2048,2069,3084,3491,3553,3690,4486,5155,5979,7042,7057,7124,7410,7424,8091,8322,9052,10979,22943,29775,255324,285489	AREG,AXL,BMPR1B,EEF1A2,EPHB2,EREG,NRG1,CCN1,IL1B,ITGB3,MST1R,PDGFB,RET,TGFB2,THBS1,TNF,VAV2,VEGFC,HMGA2,FZD4,GPRC5A,FERMT2,DKK1,CARD10,EPGN,DOK7
18_Member	GO Biological Processes	GO:0051347	positive regulation of transferase activity	-5.7478	-3.66353	27/563	374,558,658,1917,2048,2069,3084,3491,3553,3690,4486,5155,5979,7042,7057,7124,7410,7424,8091,8322,9052,10979,22943,29775,84259,255324,285489	AREG,AXL,BMPR1B,EEF1A2,EPHB2,EREG,NRG1,CCN1,IL1B,ITGB3,MST1R,PDGFB,RET,TGFB2,THBS1,TNF,VAV2,VEGFC,HMGA2,FZD4,GPRC5A,FERMT2,DKK1,CARD10,DCUN1D5,EPGN,DOK7
18_Member	GO Biological Processes	GO:0045860	positive regulation of protein kinase activity	-5.2059	-3.19819	21/399	374,658,2069,3084,3491,3553,3690,4486,5155,7042,7057,7124,7424,8091,8322,9052,10979,22943,29775,255324,285489	AREG,BMPR1B,EREG,NRG1,CCN1,IL1B,ITGB3,MST1R,PDGFB,TGFB2,THBS1,TNF,VEGFC,HMGA2,FZD4,GPRC5A,FERMT2,DKK1,CARD10,EPGN,DOK7
18_Member	GO Biological Processes	GO:0043549	regulation of kinase activity	-5.01914	-3.0356	31/764	374,558,658,857,1917,2048,2069,3084,3491,3553,3690,4486,5155,5979,6422,7042,7057,7124,7410,7424,8091,8322,8660,9052,10979,22943,29775,55450,79616,255324,285489	AREG,AXL,BMPR1B,CAV1,EEF1A2,EPHB2,EREG,NRG1,CCN1,IL1B,ITGB3,MST1R,PDGFB,RET,SFRP1,TGFB2,THBS1,TNF,VAV2,VEGFC,HMGA2,FZD4,IRS2,GPRC5A,FERMT2,DKK1,CARD10,CAMK2N1,CCNJL,EPGN,DOK7
18_Member	GO Biological Processes	GO:0070372	regulation of ERK1 and ERK2 cascade	-4.46365	-2.54428	17/315	1846,1848,1852,2048,2335,3084,3491,3553,3976,5031,5155,6364,7124,9590,10979,55450,112464	DUSP4,DUSP6,DUSP9,EPHB2,FN1,NRG1,CCN1,IL1B,LIF,P2RY6,PDGFB,CCL20,TNF,AKAP12,FERMT2,CAMK2N1,CAVIN3
18_Member	GO Biological Processes	GO:0045859	regulation of protein kinase activity	-4.25429	-2.36489	26/645	374,658,857,2048,2069,3084,3491,3553,3690,4486,5155,6422,7042,7057,7124,7424,8091,8322,9052,10979,22943,29775,55450,79616,255324,285489	AREG,BMPR1B,CAV1,EPHB2,EREG,NRG1,CCN1,IL1B,ITGB3,MST1R,PDGFB,SFRP1,TGFB2,THBS1,TNF,VEGFC,HMGA2,FZD4,GPRC5A,FERMT2,DKK1,CARD10,CAMK2N1,CCNJL,EPGN,DOK7
18_Member	GO Biological Processes	GO:0070371	ERK1 and ERK2 cascade	-4.10105	-2.23231	17/337	1846,1848,1852,2048,2335,3084,3491,3553,3976,5031,5155,6364,7124,9590,10979,55450,112464	DUSP4,DUSP6,DUSP9,EPHB2,FN1,NRG1,CCN1,IL1B,LIF,P2RY6,PDGFB,CCL20,TNF,AKAP12,FERMT2,CAMK2N1,CAVIN3
18_Member	GO Biological Processes	GO:0071902	positive regulation of protein serine/threonine kinase activity	-3.06969	-1.31757	11/205	658,3553,4486,5155,7057,7124,8091,8322,10979,22943,255324	BMPR1B,IL1B,MST1R,PDGFB,THBS1,TNF,HMGA2,FZD4,FERMT2,DKK1,EPGN
18_Member	GO Biological Processes	GO:0043405	regulation of MAP kinase activity	-2.93506	-1.19496	10/181	857,3553,4486,5155,6422,7057,7124,8322,22943,255324	CAV1,IL1B,MST1R,PDGFB,SFRP1,THBS1,TNF,FZD4,DKK1,EPGN
18_Member	GO Biological Processes	GO:0071900	regulation of protein serine/threonine kinase activity	-2.34956	-0.661489	14/366	658,857,3553,4486,5155,6422,7057,7124,8091,8322,10979,22943,79616,255324	BMPR1B,CAV1,IL1B,MST1R,PDGFB,SFRP1,THBS1,TNF,HMGA2,FZD4,FERMT2,DKK1,CCNJL,EPGN
19_Summary	Reactome Gene Sets	R-HSA-109582	Hemostasis	-10.2278	-7.59239	37/621	12,388,857,2152,2335,2627,2888,3675,3678,3690,3700,3897,4312,4973,5026,5054,5138,5155,5265,5270,6566,7035,7042,7057,7076,7410,7424,8140,8793,9123,10381,10846,27345,54210,54863,80005,113220	SERPINA3,RHOB,CAV1,F3,FN1,GATA6,GRB14,ITGA3,ITGA5,ITGB3,ITIH4,L1CAM,MMP1,OLR1,P2RX5,SERPINE1,PDE2A,PDGFB,SERPINA1,SERPINE2,SLC16A1,TFPI,TGFB2,THBS1,TIMP1,VAV2,VEGFC,SLC7A5,TNFRSF10D,SLC16A3,TUBB3,PDE10A,KCNMB4,TREM1,TOR4A,DOCK5,KIF12
19_Member	Reactome Gene Sets	R-HSA-109582	Hemostasis	-10.2278	-7.59239	37/621	12,388,857,2152,2335,2627,2888,3675,3678,3690,3700,3897,4312,4973,5026,5054,5138,5155,5265,5270,6566,7035,7042,7057,7076,7410,7424,8140,8793,9123,10381,10846,27345,54210,54863,80005,113220	SERPINA3,RHOB,CAV1,F3,FN1,GATA6,GRB14,ITGA3,ITGA5,ITGB3,ITIH4,L1CAM,MMP1,OLR1,P2RX5,SERPINE1,PDE2A,PDGFB,SERPINA1,SERPINE2,SLC16A1,TFPI,TGFB2,THBS1,TIMP1,VAV2,VEGFC,SLC7A5,TNFRSF10D,SLC16A3,TUBB3,PDE10A,KCNMB4,TREM1,TOR4A,DOCK5,KIF12
19_Member	Reactome Gene Sets	R-HSA-202733	Cell surface interactions at the vascular wall	-6.98265	-4.7526	14/137	857,2335,2888,3675,3678,3690,3897,4312,4973,6566,8140,8793,9123,54210	CAV1,FN1,GRB14,ITGA3,ITGA5,ITGB3,L1CAM,MMP1,OLR1,SLC16A1,SLC7A5,TNFRSF10D,SLC16A3,TREM1
20_Summary	GO Biological Processes	GO:0007507	heart development	-10.1493	-7.52009	36/595	163,1289,1848,1852,2057,2274,2300,2303,2335,2348,2535,2627,3084,3491,3675,4488,5138,5155,5318,6615,7042,7137,7168,8862,9096,9645,10409,10413,22943,23363,23767,28514,57158,57167,80114,80206,627,857,1000,1491,2069,2318,3856,3976,6300,7124,7138,8291,9099,170689,348093,10891	AP2B1,COL5A1,DUSP6,DUSP9,EPOR,FHL2,FOXL1,FOXC2,FN1,FOLR1,FZD2,GATA6,NRG1,CCN1,ITGA3,MSX2,PDE2A,PDGFB,PKP2,SNAI1,TGFB2,TNNI3,TPM1,APLN,TBX18,MICAL2,BASP1,YAP1,DKK1,OBSL1,FLRT3,DLL1,JPH2,SALL4,BICC1,FHOD3,BDNF,CAV1,CDH2,CTH,EREG,FLNC,KRT8,LIF,MAPK12,TNF,TNNT1,DYSF,USP2,ADAMTS15,RBPMS2,PPARGC1A
20_Member	GO Biological Processes	GO:0007507	heart development	-10.1493	-7.52009	36/595	163,1289,1848,1852,2057,2274,2300,2303,2335,2348,2535,2627,3084,3491,3675,4488,5138,5155,5318,6615,7042,7137,7168,8862,9096,9645,10409,10413,22943,23363,23767,28514,57158,57167,80114,80206	AP2B1,COL5A1,DUSP6,DUSP9,EPOR,FHL2,FOXL1,FOXC2,FN1,FOLR1,FZD2,GATA6,NRG1,CCN1,ITGA3,MSX2,PDE2A,PDGFB,PKP2,SNAI1,TGFB2,TNNI3,TPM1,APLN,TBX18,MICAL2,BASP1,YAP1,DKK1,OBSL1,FLRT3,DLL1,JPH2,SALL4,BICC1,FHOD3
20_Member	GO Biological Processes	GO:0061061	muscle structure development	-7.17666	-4.91891	32/636	627,857,1000,1491,2069,2274,2303,2318,2535,2627,3084,3856,3976,5155,5318,6300,7042,7124,7137,7138,7168,8291,9096,9099,10409,22943,23363,28514,57158,80206,170689,348093	BDNF,CAV1,CDH2,CTH,EREG,FHL2,FOXC2,FLNC,FZD2,GATA6,NRG1,KRT8,LIF,PDGFB,PKP2,MAPK12,TGFB2,TNF,TNNI3,TNNT1,TPM1,DYSF,TBX18,USP2,BASP1,DKK1,OBSL1,DLL1,JPH2,FHOD3,ADAMTS15,RBPMS2
20_Member	GO Biological Processes	GO:0003007	heart morphogenesis	-5.75736	-3.67135	17/251	1289,2274,2303,2348,2535,2627,3084,3491,5318,6615,7042,7137,7168,9645,10413,22943,28514	COL5A1,FHL2,FOXC2,FOLR1,FZD2,GATA6,NRG1,CCN1,PKP2,SNAI1,TGFB2,TNNI3,TPM1,MICAL2,YAP1,DKK1,DLL1
20_Member	GO Biological Processes	GO:0042692	muscle cell differentiation	-5.46254	-3.42254	21/384	627,1000,1491,2069,2274,2318,2627,3084,3856,5155,6300,7138,7168,8291,9096,22943,23363,28514,80206,170689,348093	BDNF,CDH2,CTH,EREG,FHL2,FLNC,GATA6,NRG1,KRT8,PDGFB,MAPK12,TNNT1,TPM1,DYSF,TBX18,DKK1,OBSL1,DLL1,FHOD3,ADAMTS15,RBPMS2
20_Member	GO Biological Processes	GO:0048738	cardiac muscle tissue development	-5.43636	-3.39993	16/237	2274,2303,2627,3084,4488,5318,7042,7137,7168,9096,10413,22943,23363,28514,57158,80206	FHL2,FOXC2,GATA6,NRG1,MSX2,PKP2,TGFB2,TNNI3,TPM1,TBX18,YAP1,DKK1,OBSL1,DLL1,JPH2,FHOD3
20_Member	GO Biological Processes	GO:0003205	cardiac chamber development	-5.36478	-3.33456	13/161	163,2274,2303,2535,2627,3084,3491,5138,5318,7042,7137,7168,57167	AP2B1,FHL2,FOXC2,FZD2,GATA6,NRG1,CCN1,PDE2A,PKP2,TGFB2,TNNI3,TPM1,SALL4
20_Member	GO Biological Processes	GO:0003231	cardiac ventricle development	-5.05036	-3.06125	11/123	163,2303,2535,3084,3491,5138,5318,7042,7137,7168,57167	AP2B1,FOXC2,FZD2,NRG1,CCN1,PDE2A,PKP2,TGFB2,TNNI3,TPM1,SALL4
20_Member	GO Biological Processes	GO:0003206	cardiac chamber morphogenesis	-4.34739	-2.44095	10/121	2274,2303,2535,2627,3084,3491,5318,7042,7137,7168	FHL2,FOXC2,FZD2,GATA6,NRG1,CCN1,PKP2,TGFB2,TNNI3,TPM1
20_Member	GO Biological Processes	GO:0060537	muscle tissue development	-3.6463	-1.82953	18/403	857,2274,2303,2627,3084,4488,5318,7042,7137,7168,9096,10413,10891,22943,23363,28514,57158,80206	CAV1,FHL2,FOXC2,GATA6,NRG1,MSX2,PKP2,TGFB2,TNNI3,TPM1,TBX18,YAP1,PPARGC1A,DKK1,OBSL1,DLL1,JPH2,FHOD3
20_Member	GO Biological Processes	GO:0014706	striated muscle tissue development	-3.43166	-1.64492	17/384	857,2274,2303,2627,3084,4488,5318,7042,7137,7168,9096,10413,22943,23363,28514,57158,80206	CAV1,FHL2,FOXC2,GATA6,NRG1,MSX2,PKP2,TGFB2,TNNI3,TPM1,TBX18,YAP1,DKK1,OBSL1,DLL1,JPH2,FHOD3
20_Member	GO Biological Processes	GO:0035051	cardiocyte differentiation	-3.41339	-1.62928	10/157	2274,2348,2627,3084,7042,9096,22943,23363,28514,80206	FHL2,FOLR1,GATA6,NRG1,TGFB2,TBX18,DKK1,OBSL1,DLL1,FHOD3
20_Member	GO Biological Processes	GO:0051146	striated muscle cell differentiation	-3.36399	-1.58509	14/285	627,1000,2274,2627,3084,3856,7138,7168,9096,22943,23363,28514,80206,170689	BDNF,CDH2,FHL2,GATA6,NRG1,KRT8,TNNT1,TPM1,TBX18,DKK1,OBSL1,DLL1,FHOD3,ADAMTS15
20_Member	GO Biological Processes	GO:0007517	muscle organ development	-2.78934	-1.05861	14/327	857,2303,2535,3084,3976,5318,6300,7042,7137,7168,9099,10409,28514,57158	CAV1,FOXC2,FZD2,NRG1,LIF,PKP2,MAPK12,TGFB2,TNNI3,TPM1,USP2,BASP1,DLL1,JPH2
* Hypergeometric statistical test used by Metascape
** Benjamini-Hochberg correction for multiple testing
