# Supplementary material for: Integrated analysis of cervical squamous cell carcinoma cohorts from three continents reveals conserved subtypes of prognostic significance
Source: Nat Commun. 2022 Oct 7;13:5818. doi: 10.1038/s41467-022-33544-x (PMC9547055; doi:10.1038/s41467-022-33544-x)
Supplement: Supplementary file 16 — Supplementary Data 12 [file 41467_2022_33544_MOESM16_ESM.xlsx]

## Sheet: Supplementary Data 12
Supplementary Data 12 - Histology of TCGA samples by pathologist blinded to cluster allocation
TCGA ID	HPV Type	Histology - TCGA.	Histology - Pathologist (JM)	Cluster	Histology - Pathologist (GJT)	Agreement	Notes
TCGAC5A1BL	HPV16	SCC	SCC	C1	SCC	Y
TCGAC5A1BN	HPV45	SCC	SCC	C2	SCC	Y
TCGAC5A1M9	HPV16	Adeno	Adeno	NA	Adeno	Y
TCGAC5A1MF	HPV45	SCC	SCC	C2	SCC	Y
TCGAC5A2LS	HPV16	Adeno	Adeno	NA	Adeno	Y
TCGAC5A2LY	HPV16	SCC	SCC	C1	SCC	Y
TCGAC5A2LZ	HPV16	SCC	SCC	C1	SCC	Y
TCGAC5A2M2	HPV16	Adeno	Adeno	NA	Adeno	Y
TCGAC5A3HL	HPV16	SCC	SCC	C1	SCC	Y
TCGAC5A7UC	HPV45	SCC	SCC	C2	SCC	Y
TCGAC5A7X3	HPV45	SCC	SCC	C2	SCC	Y
TCGAC5A7XC	HPV16	SCC	SCC	C1	SCC	Y
TCGAC5A8YR	HPV45	SCC	SCC	C2	SCC	Y
TCGAC5A901	HPV16	SCC	SCC	C1	SCC	Y
TCGADGA2KK	HPV16	SCC	SCC	C1	SCC	Y
TCGADRA0ZL	HPV16	SCC	SCC	C1	SCC	Y
TCGADSA5RQ	HPV16	SCC	poor quality image	C1	Adeno	NA
TCGADSA7WF	HPV16	Adeno	SCC	NA	Adeno	N
TCGAEAA3Y4	HPV45	SCC	SCC	C2	SCC	Y
TCGAEKA2PI	HPV16	SCC	SCC	C1	SCC	Y
TCGAEKA2R8	HPV45	SCC	SCC	C2	SCC	Y
TCGAEKA2RE	HPV16	SCC	SCC	C1	SCC	Y
TCGAEKA2RL	HPV16	Adeno	Adeno	NA	Adeno	Y
TCGAEKA3GM	HPV45	Adeno	Poor quality section	NA	Adeno	NA
TCGAEXA3L1	HPV45	SCC	SCC	C2	SCC	Y
TCGAFUA23L	HPV45	SCC	SCC	C1	SCC	Y
TCGAFUA3EO	HPV16	Adeno	Adeno	NA	Adeno	Y
TCGAFUA3YQ	HPV16	SCC	SCC	C1	SCC	Y
TCGAFUA40J	HPV16	Adeno	Adeno	NA	Adeno	Y
TCGAGHA9DA	HPV45	SCC	SCC	C2	SCC	Y
TCGAHMA3JJ	HPV16	SCC	SCC	C1	SCC	Y
TCGAIRA3LB	HPV45	Adeno	Adeno	NA	Adeno	Y
TCGAIRA3LF	HPV16	Adeno	Adeno	NA	Adeno	Y
TCGAIRA3LH	HPV45	SCC	SCC	C2	SCC	Y
TCGAIRA3LI	HPV16	Adeno	SCC	NA	Adeno	N
TCGAJWA69B	HPV16	Adeno	Adeno	NA	Adeno	Y
TCGAJXA3PZ	HPV45	SCC	SCC	C2	SCC	Y
TCGAJXA3Q8	HPV16	Adeno	Adeno	NA	Adeno	Y
TCGALPA7HU	HPV16	Adeno	Adeno	NA	Adeno	Y
TCGAMYA913	HPV45	SCC	SCC	C2	SCC	Y
TCGAQ1A6DT	HPV16	SCC	SCC	C2	SCC	Y
TCGAQ1A6DV	HPV16	Adeno	Adeno	NA	Adeno	Y
TCGAUCA7PG	HPV16	SCC	SCC	C1	SCC	Y
TCGAVSA94X	HPV45	SCC	SCC	C2	SCC	Y
TCGAVSA94Y	HPV45	SCC	SCC	C2	SCC	Y
TCGAVSA9UB	HPV45	SCC	SCC	C2	SCC	Y
TCGAVSA9UH	HPV45	SCC	SCC	C2	SCC	Y
TCGAVSA9UR	HPV16	Adeno	Adeno	NA	Adeno	Y
TCGAVSA9V1	HPV45	Adeno	Adeno	NA	Adeno	Y
TCGAVSA9V5	HPV16	Adeno	Adeno	NA	Adeno	Y
TCGAVSAA62	HPV45	SCC	SCC	C2	SCC	Y
TCGAZJAAXN	HPV45	SCC	SCC	C2	SCC	Y
TCGA-4J-AA1J	HPV18	SCC	SCC	C1	SCC	Y
TCGA-C5-A1BF	HPV18	SCC	SCC	C2	SCC	Y
TCGA-C5-A1BM	HPV18	SCC	SCC	C1	SCC	Y
TCGA-C5-A1M6	HPV18	SCC	SCC	C2	SCC	Y
TCGA-C5-A1M7	HPV18	SCC	SCC	C1	SCC	Y
TCGA-C5-A1MI	HPV18	SCC	SCC	C1	SCC	Y
TCGA-C5-A3HE	HPV18	SCC	SCC	C2	SCC	Y	(poor section)
TCGA-C5-A907	HPV18	SCC	SCC	C2	SCC	Y	(poor section)
TCGA-DG-A2KJ	HPV18	SCC	SCC	C1	SCC	Y	(poor section)
TCGA-EA-A439	HPV18	SCC	SCC	C1	SCC	Y
TCGA-EA-A5ZF	HPV18	SCC	SCC	C1	SCC	Y	(poor section)
TCGA-EK-A2PK	HPV18	SCC	SCC	C2	SCC	Y	(poor section)
TCGA-EK-A2R7	HPV18	SCC	SCC	C1	SCC	Y	(poor section)
TCGA-EK-A2RM	HPV18	SCC	SCC	C2	Poor quality section	NA	(poor section)
TCGA-EX-A8YF	HPV18	SCC	SCC	C2	SCC	Y
TCGA-FU-A3TX	HPV18	SCC	SCC	C1	SCC	Y	(poor section)
TCGA-FU-A5XV	HPV18	SCC	SCC	C1	SCC	Y
TCGA-IR-A3L7	HPV18	SCC	SCC	C1	Adeno	N
TCGA-JW-A5VJ	HPV18	SCC	SCC	C1	SCC	Y	(poor section)
TCGA-LP-A4AU	HPV18	SCC	SCC	C2	SCC	Y
TCGA-MA-AA43	HPV18	SCC	Adeno	C2	Adeno	N
TCGA-Q1-A5R3	HPV18	SCC	SCC	C1	SCC	Y
TCGA-Q1-A73O	HPV18	SCC	SCC	C2	SCC	Y
TCGA-VS-A9UL	HPV18	SCC	SCC	C2	SCC	Y	basaloid
TCGA-ZJ-AAXT	HPV18	SCC	SCC	C1	SCC	Y	(poor section)
TCGA-ZJ-AB0H	HPV18	SCC	SCC	C1	SCC	Y	(poor section)
Not included in Kappa calculation
C2 SCC actually adeno
		95% CI
Gohen Kappa	0.89	(0.77 - 1)
