# Supplementary material for: Integrated analysis of cervical squamous cell carcinoma cohorts from three continents reveals conserved subtypes of prognostic significance
Source: Nat Commun. 2022 Oct 7;13:5818. doi: 10.1038/s41467-022-33544-x (PMC9547055; doi:10.1038/s41467-022-33544-x)
Supplement: Supplementary file 17 — Supplementary Data 13 [file 41467_2022_33544_MOESM17_ESM.xlsx]

## Sheet: Supplementary Data 13
Supplementary Data 13 - Paramaters for TSNE multidimensional visualisation analyses
Analysis	Cohort	Data	Samples (n)	Genes (n)	Optimum Principal Components	Optimum Perplexity	Iterations
Histology	TCGA	RNAseq	280	1385	24	17	1000
Histology	Bergen	RNAseq	61	1430	9	8	1000
Histology	Uganda	RNAseq	118	1371	15	11	1000
MVPs	Combined	MVPs	549	129	23	12	1000
