# Supplementary material for: Integrated analysis of cervical squamous cell carcinoma cohorts from three continents reveals conserved subtypes of prognostic significance
Source: Nat Commun. 2022 Oct 7;13:5818. doi: 10.1038/s41467-022-33544-x (PMC9547055; doi:10.1038/s41467-022-33544-x)
Supplement: Supplementary file 18 — Supplementary Data 14 [file 41467_2022_33544_MOESM18_ESM.xlsx]

## Sheet: Supplementary Data 14
Supplementary Data 14 - 116 MVP signature probes (Ugandan validation cohort)
ID	logFC	AveExpr	t	P.Value	adj.P.Val	B	mean.C1	mean.C2	median.C1	median.C2	dB	CHR	MAPINFO	arm	gene	distancetoGene	feature	cgi	feat.cgi	conserved_tfbs	FANTOM5	is.CTCF
cg00107982	0.254743	0.324369	8.00327	5.3775e-14	1.41144e-11	21.2035	0.258524	0.513268	0.182229	0.581416	0.254743	chr22	37813098	q	ELFN2	NA	5'UTR	shelf	5'UTR - shelf	NA	Robust	No
cg00446123	0.305824	0.361322	9.4851	2.66444e-18	2.48351e-15	30.9297	0.282274	0.588098	0.205099	0.640954	0.305824	chr20	62367888	q	LIME1	NA	TSS200	shore	TSS200 - shore	NA	Not	No
cg00465319	0.250346	0.486903	8.87818	1.70428e-16	9.25149e-14	26.8457	0.422195	0.672541	0.397524	0.754702	0.250346	chr3	123339568	q	MYLK	NA	TSS200	open sea	TSS200 - open sea	NA	Not	No
cg01244043	0.264083	0.443055	8.81382	2.62884e-16	1.35945e-13	26.4203	0.374797	0.638879	0.337417	0.704277	0.264083	chr20	1448437	p	NSFL1C	NA	TSS200	shore	TSS200 - shore	NA	Not	No
cg01856529	-0.261301	0.714305	-12.3879	1.63373e-27	2.60142e-23	51.8044	0.781844	0.520544	0.819317	0.50427	-0.261301	chr12	54653091	q	CBX5	NA	1stExon	open sea	1stExon - open sea	NA	Not	No
cg01898377	0.276632	0.658163	8.26769	9.7604e-15	3.14239e-12	22.8754	0.586661	0.863292	0.577916	0.925244	0.276632	chr20	48960272	q	RP11-290F20.1	51015	IGR	island	IGR - island	NA	Not	No
cg01922485	0.285858	0.569309	7.92383	8.92594e-14	2.20538e-11	20.7072	0.495422	0.78128	0.433175	0.9011	0.285858	chr1	942696	p	ISG15	-6151	IGR	open sea	IGR - open sea	NA	Not	No
cg02037307	0.262791	0.426883	7.27583	4.99953e-12	7.6029e-10	16.7701	0.358958	0.621749	0.226987	0.66347	0.262791	chr5	134363562	q	PITX1	NA	3'UTR	island	3'UTR - island	NA	Not	No
cg02080857	0.292561	0.48445	11.9058	6.19037e-26	6.06589e-22	48.2249	0.40883	0.701392	0.393696	0.736517	0.292561	chr1	85279323	p	LPAR3	NA	3'UTR	open sea	3'UTR - open sea	NA	Not	No
cg02100150	-0.251562	0.621028	-10.6077	9.07864e-22	2.56998e-18	38.7813	0.68605	0.434488	0.725147	0.413258	-0.251562	chr8	128920485	q	PVT1	NA	Body	open sea	Body - open sea	NA	Robust	No
cg02257708	0.251842	0.552886	11.6425	4.44106e-25	3.13624e-21	46.2846	0.487792	0.739634	0.462544	0.797919	0.251842	chr7	98989843	q	ARPC1B	NA	Body	shore	Body - shore	NA	Not	No
cg02440214	0.254637	0.669062	11.7947	1.42359e-25	1.13341e-21	47.4049	0.603245	0.857882	0.600681	0.893847	0.254637	chr19	55912388	q	UBE2S	-262	IGR	shore	IGR - shore	NA	Not	No
cg02611507	0.289528	0.497993	8.06302	3.66629e-14	1.00007e-11	21.5786	0.423158	0.712686	0.369409	0.886029	0.289528	chr3	148804746	q	HLTF	NA	TSS1500	shore	TSS1500 - shore	NA	Not	No
cg02614549	-0.255256	0.712937	-11.8124	1.24719e-25	1.08656e-21	47.5352	0.778914	0.523658	0.84374	0.512176	-0.255256	chr4	7844918	p	AFAP1	NA	Body	open sea	Body - open sea	NA	Not	No
cg02999390	0.31824	0.523613	9.14735	2.73712e-17	1.82705e-14	28.6413	0.441356	0.759595	0.384012	0.814394	0.31824	chr2	98357802	q	ZAP70	6933	IGR	open sea	IGR - open sea	NA	Not	No
cg03016934	0.289038	0.643718	9.23494	1.50147e-17	1.08838e-14	29.231	0.56901	0.858048	0.570836	0.891213	0.289038	chr16	31238217	p	PYDC1	10934	IGR	shelf	IGR - shelf	NA	Not	No
cg03238075	0.281433	0.649223	8.30103	7.85431e-15	2.60781e-12	23.0883	0.576479	0.857912	0.529415	0.932145	0.281433	chr17	21113363	p	TMEM11	NA	Body	shelf	Body - shelf	NA	Not	No
cg03381604	0.294484	0.470599	8.80846	2.72527e-16	1.40362e-13	26.385	0.394482	0.688966	0.33481	0.808076	0.294484	chr8	99180740	q	NIPAL2	-23647	IGR	open sea	IGR - open sea	NA	Not	No
cg03430116	0.307521	0.554256	9.05201	5.24656e-17	3.24962e-14	28.0023	0.47477	0.78229	0.435883	0.913171	0.307521	chr16	85083564	q	KIAA0513	NA	5'UTR	open sea	5'UTR - open sea	NA	Not	No
cg03566291	0.300864	0.516404	10.3304	6.72987e-21	1.46129e-17	36.8104	0.438638	0.739502	0.395442	0.866878	0.300864	chr21	44831040	q	SIK1	-3358	IGR	island	IGR - island	NA	Not	No
cg03705558	0.274186	0.507821	10.2359	1.32643e-20	2.56013e-17	36.143	0.43695	0.711136	0.426391	0.780477	0.274186	chr17	19167322	p	EPN2	NA	5'UTR	open sea	5'UTR - open sea	NA	Not	No
cg03941745	0.267773	0.513577	7.57998	7.74608e-13	1.47055e-10	18.5927	0.444365	0.712138	0.401051	0.799407	0.267773	chr16	30442009	p	DCTPP1	NA	TSS1500	shore	TSS1500 - shore	NA	Not	No
cg04088289	0.270051	0.582951	9.41099	4.45646e-18	3.87944e-15	30.4243	0.51315	0.7832	0.513195	0.863932	0.270051	chr1	19205990	p	ALDH4A1	NA	Body	shore	Body - shore	NA	Not	No
cg04148089	0.250533	0.472582	9.08367	4.22856e-17	2.67104e-14	28.2142	0.407826	0.658358	0.382317	0.744769	0.250533	chr16	85673599	q	KIAA0182	NA	5'UTR	shore	5'UTR - shore	NA	Not	No
cg04347414	0.26818	0.475263	8.84276	2.1637e-16	1.14209e-13	26.6115	0.405946	0.674126	0.362012	0.71633	0.26818	chr1	2084519	p	PRKCZ	NA	Body	shore	Body - shore	NA	Not	No
cg04416414	0.253578	0.350123	10.4783	2.31731e-21	5.83788e-18	37.8593	0.28458	0.538157	0.233958	0.577502	0.253578	chr19	14260587	p	LPHN1	NA	3'UTR	shore	3'UTR - shore	NA	Not	No
cg04570362	0.251576	0.656451	8.54201	1.61191e-15	6.66669e-13	24.6411	0.591425	0.843001	0.593651	0.893148	0.251576	chr1	9871402	p	CLSTN1	NA	Body	open sea	Body - open sea	NA	Not	No
cg04778236	0.279147	0.493767	8.31825	7.01959e-15	2.37608e-12	23.1985	0.421615	0.700761	0.372365	0.84261	0.279147	chr1	9400739	p	SPSB1	NA	5'UTR	open sea	5'UTR - open sea	NA	Not	No
cg04865998	0.268875	0.562761	10.8526	1.52472e-22	5.20255e-19	40.537	0.493264	0.762139	0.48024	0.81684	0.268875	chr1	906965	p	PLEKHN1	NA	Body	shore	Body - shore	NA	Not	No
cg05618401	0.275638	0.464021	10.1288	2.85407e-20	4.93532e-17	35.3894	0.392776	0.668414	0.351538	0.737489	0.275638	chr7	135433760	q	FAM180A	NA	TSS200	open sea	TSS200 - open sea	NA	Not	No
cg05738240	0.313391	0.531521	9.40658	4.59476e-18	3.97312e-15	30.3943	0.450517	0.763908	0.388815	0.879812	0.313391	chr12	114337927	q	RBM19	NA	Body	open sea	Body - open sea	NA	Not	No
cg06113801	0.258972	0.557537	9.12872	3.10903e-17	2.04148e-14	28.5162	0.490599	0.749571	0.452677	0.876627	0.258972	chr16	410333	p	MRPL28	-7051	IGR	island	IGR - island	NA	Not	No
cg06189653	0.251556	0.235921	11.0188	4.50913e-23	1.74061e-19	41.736	0.1709	0.422456	0.124512	0.423855	0.251556	chr5	176873332	q	PRR7	NA	TSS1500	shore	TSS1500 - shore	NA	Not	No
cg06412669	-0.253894	0.532434	-8.41795	3.65333e-15	1.35812e-12	23.8387	0.598059	0.344165	0.642781	0.265213	-0.253894	chr17	78735550	q	RPTOR	NA	Body	open sea	Body - open sea	NA	Not	No
cg07017125	-0.279542	0.712625	-12.3122	2.89678e-27	3.6901e-23	51.2403	0.784879	0.505337	0.831482	0.484418	-0.279542	chr7	44418481	p	NUDCD3	-3484	IGR	open sea	IGR - open sea	NA	Not	No
cg07274716	0.25183	0.40472	6.74042	1.18871e-10	1.18424e-08	13.6788	0.339629	0.591459	0.187162	0.641296	0.25183	chr5	134363973	q	PITX1	NA	3'UTR	island	3'UTR - island	NA	Not	No
cg08094614	-0.265827	0.686646	-11.7253	2.39309e-25	1.75873e-21	46.8935	0.755356	0.489529	0.807798	0.465104	-0.265827	chr12	53319217	q	KRT8	-23438	IGR	open sea	IGR - open sea	NA	Not	No
cg08277369	0.301594	0.194573	15.3904	1.56087e-37	2.9825e-32	74.5238	0.116619	0.418213	0.0909892	0.496918	0.301594	chr16	84538885	q	KIAA1609	NA	TSS1500	island	TSS1500 - island	NA	Not	No
cg08315613	0.252649	0.445997	13.9136	1.40442e-32	8.94517e-28	63.2922	0.380694	0.633343	0.365709	0.664917	0.252649	chr19	11074303	p	SMARCA4	NA	5'UTR	shore	5'UTR - shore	NA	Not	No
cg08622401	0.267525	0.609454	9.2656	1.21609e-17	9.18459e-15	29.4381	0.540306	0.80783	0.500485	0.900803	0.267525	chr16	1424525	p	UNKL	NA	5'UTR	shore	5'UTR - shore	NA	Not	No
cg09022584	0.280854	0.657471	7.9368	8.21915e-14	2.05635e-11	20.788	0.584877	0.865731	0.586389	0.915879	0.280854	chr1	15541956	p	TMEM51	NA	Body	shore	Body - shore	NA	Not	No
cg09259081	0.345244	0.28016	13.85	2.29151e-32	1.25103e-27	62.8101	0.190923	0.536167	0.152411	0.613923	0.345244	chr16	84538889	q	KIAA1609	NA	TSS1500	island	TSS1500 - island	NA	Not	No
cg09644974	0.258588	0.58976	9.98133	8.15269e-20	1.19372e-16	34.3572	0.522922	0.781509	0.496111	0.803839	0.258588	chr2	177358138	q	MIR1246	-107570	IGR	shelf	IGR - shelf	NA	Not	No
cg09713684	0.268113	0.53862	10.4003	4.06822e-21	9.31859e-18	37.3056	0.46932	0.737433	0.434121	0.775513	0.268113	chr5	134372398	q	PITX1	8974	IGR	shore	IGR - shore	NA	Not	No
cg10126234	0.32004	0.498545	12.8903	3.58884e-29	8.06768e-25	55.5649	0.415823	0.735864	0.393105	0.807433	0.32004	chr14	104195533	q	ZFYVE21	NA	Body	shore	Body - shore	NA	Not	No
cg10140309	0.290583	0.466791	9.24864	1.36655e-17	1.00624e-14	29.3235	0.391683	0.682266	0.358753	0.77564	0.290583	chr20	49548661	q	ADNP	NA	TSS1500	shore	TSS1500 - shore	NA	Not	No
cg10721220	0.268162	0.408988	12.29	3.42679e-27	4.22444e-23	51.0749	0.339675	0.607837	0.304753	0.632004	0.268162	chr8	29743492	p	FAM183CP	-35537	IGR	open sea	IGR - open sea	NA	Not	No
cg11029367	-0.264312	0.537221	-9.80292	2.87979e-19	3.55012e-16	33.1164	0.605539	0.341227	0.650334	0.306103	-0.264312	chr3	124705145	q	HEG1	NA	Body	open sea	Body - open sea	NA	Not	No
cg11444072	-0.370787	0.662788	-12.5093	6.51317e-28	1.13139e-23	52.7101	0.758627	0.38784	0.842275	0.32866	-0.370787	chr2	9427798	p	ASAP2	NA	Body	open sea	Body - open sea	NA	Not	No
cg11499091	-0.263861	0.361676	-7.76894	2.37836e-13	5.20866e-11	19.7479	0.429877	0.166016	0.393023	0.132092	-0.263861	chr17	78735302	q	RPTOR	NA	Body	open sea	Body - open sea	NA	Not	No
cg11603201	0.272852	0.550109	11.037	3.94394e-23	1.53797e-19	41.8679	0.479584	0.752436	0.458472	0.844103	0.272852	chr12	95805475	q	METAP2	-62347	IGR	open sea	IGR - open sea	NA	Not	No
cg11796219	0.342125	0.436759	12.3634	1.96706e-27	2.97613e-23	51.6215	0.348328	0.690453	0.301948	0.793865	0.342125	chr3	194854342	q	C3orf21	NA	Body	open sea	Body - open sea	NA	Not	No
cg11813387	0.262941	0.536054	11.4068	2.5671e-24	1.4218e-20	44.5572	0.46809	0.731031	0.451354	0.800606	0.262941	chr5	43310340	p	HMGCS1	NA	5'UTR	shelf	5'UTR - shelf	NA	Not	No
cg11814087	-0.258592	0.654303	-10.2461	1.23292e-20	2.44129e-17	36.2149	0.721142	0.46255	0.777147	0.405355	-0.258592	chr5	32391135	p	ZFR	NA	Body	open sea	Body - open sea	NA	Robust	No
cg11834658	0.285077	0.504997	12.3309	2.51498e-27	3.31421e-23	51.3795	0.431312	0.716389	0.408922	0.81667	0.285077	chr1	21611224	p	ECE1	NA	Body	open sea	Body - open sea	NA	Robust	No
cg11917413	0.309694	0.636317	8.76671	3.60694e-16	1.79949e-13	26.1099	0.556269	0.865963	0.507386	0.902461	0.309694	chr2	109559084	q	EDAR	NA	5'UTR	island	5'UTR - island	NA	Not	No
cg13154413	0.255842	0.553235	10.2004	1.71084e-20	3.20496e-17	35.8927	0.487106	0.742948	0.471356	0.797075	0.255842	chr14	104195181	q	ZFYVE21	NA	Body	shore	Body - shore	NA	Not	No
cg13315970	-0.27507	0.546208	-9.03091	6.05683e-17	3.7094e-14	27.8613	0.617307	0.342237	0.675127	0.241402	-0.27507	chr6	86159197	q	NT5E	NA	TSS200	shore	TSS200 - shore	NA	Not	No
cg13408597	0.272811	0.591387	12.9944	1.62276e-29	4.13435e-25	56.3466	0.520872	0.793684	0.502889	0.847162	0.272811	chr9	97865092	q	FANCC	NA	Body	open sea	Body - open sea	NA	Not	No
cg13423172	0.25396	0.570144	10.4002	4.07215e-21	9.31859e-18	37.3047	0.504502	0.758462	0.504821	0.81611	0.25396	chr4	184241414	q	CLDN22	NA	1stExon	open sea	1stExon - open sea	NA	Not	No
cg13774505	0.297808	0.66178	9.06508	4.7997e-17	2.99224e-14	28.0898	0.584804	0.882613	0.56801	0.938255	0.297808	chr9	132944035	q	FREQ	NA	Body	open sea	Body - open sea	NA	Not	No
cg13861904	0.273289	0.377009	8.32246	6.82915e-15	2.32396e-12	23.2254	0.306371	0.57966	0.223698	0.631695	0.273289	chr9	139428006	q	NOTCH1	NA	Body	shore	Body - shore	NA	Robust	No
cg13911959	0.251806	0.535574	8.26061	1.02205e-14	3.28221e-12	22.8302	0.470489	0.722295	0.435365	0.800712	0.251806	chr10	1505654	p	ADARB2	NA	Body	shore	Body - shore	NA	Not	No
cg13924635	0.274398	0.573163	6.91066	4.41188e-11	5.04865e-09	14.6449	0.502238	0.776636	0.416887	0.96754	0.274398	chr1	1168432	p	SDF4	NA	TSS1500	island	TSS1500 - island	NA	Not	No
cg14040131	0.308436	0.505375	8.79818	2.92015e-16	1.48993e-13	26.3172	0.425652	0.734089	0.336206	0.819057	0.308436	chr9	139247374	q	GPSM1	NA	Body	open sea	Body - open sea	NA	Not	No
cg14601621	0.251417	0.719422	8.20387	1.4774e-14	4.54957e-12	22.4691	0.654437	0.905854	0.600118	0.94959	0.251417	chr9	97848457	q	C9orf3	NA	3'UTR	island	3'UTR - island	NA	Not	No
cg14713153	0.252792	0.495876	9.14929	2.7011e-17	1.81096e-14	28.6543	0.430536	0.683328	0.422768	0.7269	0.252792	chr10	557653	p	DIP2C	NA	Body	open sea	Body - open sea	NA	Not	No
cg15008124	0.273597	0.565268	8.9147	1.33181e-16	7.43011e-14	27.0878	0.494551	0.768147	0.447439	0.873544	0.273597	chr12	114337844	q	RBM19	NA	Body	open sea	Body - open sea	NA	Not	No
cg15035421	0.302484	0.415386	11.2589	7.67778e-24	3.63994e-20	43.4787	0.337201	0.639685	0.275074	0.692418	0.302484	chr3	182631849	q	ATP11B	NA	Body	open sea	Body - open sea	NA	Not	No
cg15417798	0.271965	0.354579	10.9594	6.97218e-23	2.61223e-19	41.3071	0.284283	0.556248	0.236178	0.634951	0.271965	chr19	14260651	p	LPHN1	NA	3'UTR	shore	3'UTR - shore	NA	Not	No
cg15576338	0.285361	0.549428	11.81	1.26984e-25	1.08656e-21	47.5174	0.47567	0.761031	0.468545	0.838331	0.285361	chr1	56897797	p	PPAP2B	-62622	IGR	open sea	IGR - open sea	NA	Not	No
cg15684702	0.256714	0.466167	8.64134	8.33569e-16	3.75654e-13	25.288	0.399813	0.656527	0.358359	0.732155	0.256714	chr1	45297445	p	PTCH2	NA	Body	open sea	Body - open sea	NA	Not	No
cg15775779	0.258845	0.633202	9.24348	1.41588e-17	1.03512e-14	29.2887	0.566297	0.825142	0.535053	0.858008	0.258845	chr2	109559185	q	EDAR	NA	5'UTR	island	5'UTR - island	NA	Not	No
cg16823064	0.25014	0.632868	11.9438	4.65412e-26	4.96355e-22	48.5058	0.568213	0.818353	0.538459	0.877227	0.25014	chr1	19206559	p	ALDH4A1	NA	Body	shelf	Body - shelf	NA	Not	No
cg17514528	-0.259054	0.567113	-10.0552	4.82193e-20	7.58488e-17	34.8736	0.634072	0.375018	0.692199	0.329095	-0.259054	chr1	11862907	p	MTHFR	NA	Body	shelf	Body - shelf	NA	Not	No
cg18266530	0.256395	0.6087	13.1187	6.27227e-30	1.71214e-25	57.2828	0.542429	0.798824	0.515637	0.833898	0.256395	chr22	42671409	q	LOC388906	5650	IGR	shelf	IGR - shelf	NA	Not	No
cg18303242	-0.292465	0.69996	-14.032	5.63955e-33	5.38799e-28	64.1908	0.775554	0.48309	0.830643	0.46583	-0.292465	chr17	25879250	q	KSR1	NA	5'UTR	open sea	5'UTR - open sea	NA	Not	No
cg18356190	-0.279468	0.535188	-10.4713	2.43768e-21	5.99667e-18	37.8095	0.607423	0.327955	0.647867	0.279123	-0.279468	chr4	74964260	q	CXCL2	NA	Body	shore	Body - shore	NA	Not	No
cg18602928	0.274224	0.620311	12.2615	4.24954e-27	5.07498e-23	50.8629	0.549431	0.823655	0.522279	0.92817	0.274224	chr17	80747240	q	TBCD	NA	Body	open sea	Body - open sea	NA	Robust	No
cg18792022	0.275459	0.391526	8.38346	4.58132e-15	1.64548e-12	23.6168	0.320327	0.595786	0.244965	0.636635	0.275459	chr1	11709271	p	FBXO2	NA	Body	island	Body - island	NA	Not	No
cg19238824	0.283635	0.457288	10.2786	9.76814e-21	2.01782e-17	36.4439	0.383976	0.667611	0.360654	0.746712	0.283635	chr7	135433790	q	FAM180A	NA	TSS200	open sea	TSS200 - open sea	NA	Not	No
cg19460095	0.266715	0.356917	11.4441	1.94571e-24	1.12662e-20	44.8301	0.287978	0.554693	0.250936	0.600717	0.266715	chr11	34672025	p	EHF	NA	Body	open sea	Body - open sea	NA	Not	No
cg19630665	0.265025	0.599256	7.92443	8.89243e-14	2.20219e-11	20.7109	0.530754	0.795779	0.503089	0.877076	0.265025	chr10	5523276	p	CALML5	-17382	IGR	open sea	IGR - open sea	NA	Not	No
cg20073320	0.259979	0.510125	10.1414	2.60873e-20	4.59422e-17	35.4778	0.442927	0.702906	0.429226	0.731163	0.259979	chr11	33677621	p	C11orf41	NA	Body	shelf	Body - shelf	NA	Not	No
cg20122645	0.263041	0.581945	8.30942	7.43585e-15	2.49927e-12	23.142	0.513956	0.776997	0.460069	0.861999	0.263041	chr10	128599008	q	DOCK1	NA	Body	shelf	Body - shelf	NA	Not	No
cg20171011	0.281109	0.536311	11.4109	2.4896e-24	1.39915e-20	44.5874	0.463651	0.74476	0.428669	0.78575	0.281109	chr11	865575	p	TSPAN4	NA	Body	open sea	Body - open sea	NA	Not	No
cg20513976	0.257222	0.350422	9.21563	1.71439e-17	1.22461e-14	29.1008	0.283937	0.541158	0.237926	0.564807	0.257222	chr20	62367893	q	LIME1	NA	TSS200	shore	TSS200 - shore	NA	Not	No
cg20782252	-0.27855	0.811528	-13.4937	3.54461e-31	1.3546e-26	60.1127	0.883526	0.604976	0.92351	0.577163	-0.27855	chr7	2153774	p	MAD1L1	NA	Body	shore	Body - shore	NA	Robust	No
cg21013395	0.270945	0.561483	10.4214	3.49546e-21	8.29701e-18	37.4549	0.491451	0.762396	0.471081	0.833645	0.270945	chr17	73131789	q	HN1	NA	3'UTR	shelf	3'UTR - shelf	NA	Not	No
cg21201401	0.287099	0.324609	9.20918	1.79201e-17	1.27292e-14	29.0573	0.250402	0.537501	0.176256	0.584125	0.287099	chr20	62367884	q	LIME1	NA	TSS200	shore	TSS200 - shore	NA	Not	No
cg21380024	0.285554	0.438749	10.4124	3.73044e-21	8.74612e-18	37.3909	0.36494	0.650494	0.342185	0.692818	0.285554	chr17	61042803	q	TANC2	-44095	IGR	shore	IGR - shore	NA	Not	No
cg21442419	0.300509	0.555657	9.72593	4.9503e-19	5.64715e-16	32.5839	0.477983	0.778491	0.417146	0.848711	0.300509	chr1	2182373	p	SKI	NA	Body	open sea	Body - open sea	NA	Not	No
cg21730993	-0.253403	0.544401	-8.08463	3.19093e-14	8.86222e-12	21.7147	0.609899	0.356496	0.655049	0.262036	-0.253403	chr6	86159210	q	NT5E	NA	TSS200	shore	TSS200 - shore	NA	Not	No
cg22220310	0.267903	0.590434	7.3237	3.7391e-12	5.89978e-10	17.0539	0.521188	0.789091	0.433414	0.964445	0.267903	chr1	1168541	p	SDF4	NA	TSS1500	island	TSS1500 - island	NA	Not	No
cg22593177	0.262572	0.563052	13.2941	1.63841e-30	5.21776e-26	58.605	0.495183	0.757756	0.493887	0.81138	0.262572	chr10	82174376	q	C10orf58	NA	Body	open sea	Body - open sea	NA	Not	No
cg22898082	0.263306	0.421744	13.9897	7.81597e-33	5.97387e-28	63.8694	0.353686	0.616992	0.33836	0.64368	0.263306	chr19	11074428	p	SMARCA4	NA	5'UTR	shelf	5'UTR - shelf	NA	Not	No
cg23074703	0.260187	0.572044	7.54544	9.5944e-13	1.78162e-10	18.3835	0.504792	0.764979	0.434347	0.928037	0.260187	chr19	50392917	q	IL4I1	NA	3'UTR	shore	3'UTR - shore	NA	Not	No
cg23189692	-0.276858	0.51282	-9.50273	2.35696e-18	2.25183e-15	31.0502	0.58438	0.307523	0.610654	0.249112	-0.276858	chr3	184050393	q	EIF4G1	NA	Body	shelf	Body - shelf	NA	Not	No
cg23429698	0.25258	0.481469	10.5255	1.64721e-21	4.31162e-18	38.1951	0.416183	0.668763	0.40443	0.722197	0.25258	chr8	98878169	q	MATN2	-3142	IGR	shelf	IGR - shelf	NA	Not	No
cg23515921	0.252666	0.625321	10.8166	1.98366e-22	6.59193e-19	40.278	0.560014	0.812679	0.53231	0.885208	0.252666	chr17	80747189	q	TBCD	NA	Body	open sea	Body - open sea	NA	Robust	No
cg24113818	0.251099	0.436683	7.84666	1.45652e-13	3.40025e-11	20.2278	0.37178	0.622879	0.343384	0.727596	0.251099	chr13	114875199	q	RASA3	NA	Body	island	Body - island	NA	Robust	No
cg24580076	0.253771	0.730086	6.92992	3.93991e-11	4.58068e-09	14.7552	0.664493	0.918264	0.797008	0.931747	0.253771	chr7	915073	p	C7orf20	NA	TSS1500	shore	TSS1500 - shore	NA	Not	No
cg24580287	0.28257	0.538803	9.95896	9.55483e-20	1.35742e-16	34.2011	0.465766	0.748336	0.436977	0.825383	0.28257	chr11	9783215	p	SBF2-AS1	3375	IGR	shelf	IGR - shelf	NA	Not	No
cg24597774	0.275535	0.408321	8.30645	7.58172e-15	2.53492e-12	23.123	0.337103	0.612637	0.278852	0.718012	0.275535	chr1	9400775	p	SPSB1	NA	5'UTR	open sea	5'UTR - open sea	NA	Not	No
cg24623244	0.250592	0.544901	8.8684	1.82049e-16	9.82651e-14	26.781	0.48013	0.730722	0.454882	0.861841	0.250592	chr6	35109398	p	TCP11	NA	TSS1500	island	TSS1500 - island	NA	Not	No
cg24926185	0.309868	0.554576	12.3454	2.25423e-27	3.07668e-23	51.4873	0.474483	0.784351	0.45686	0.838363	0.309868	chr1	151557485	q	SNX27	-27177	IGR	open sea	IGR - open sea	NA	Not	No
cg24968629	0.273852	0.429812	8.38206	4.62359e-15	1.65599e-12	23.6078	0.359028	0.63288	0.320974	0.655312	0.273852	chr22	46770644	q	CELSR1	NA	Body	island	Body - island	NA	Not	No
cg25017223	0.289013	0.447153	7.69105	3.87734e-13	8.00518e-11	19.2697	0.372451	0.661464	0.282854	0.783953	0.289013	chr17	75238703	q	MIR4316	-38789	IGR	open sea	IGR - open sea	NA	Not	No
cg25594550	0.304858	0.585174	10.9325	8.49571e-23	3.0343e-19	41.1126	0.506376	0.811234	0.470071	0.871187	0.304858	chr3	156488467	q	PA2G4P4	23335	IGR	open sea	IGR - open sea	NA	Not	No
cg25663823	0.290467	0.486095	10.9136	9.75751e-23	3.42102e-19	40.9763	0.411016	0.701484	0.388777	0.746874	0.290467	chr15	101568217	q	LRRK1	NA	Body	open sea	Body - open sea	NA	Not	No
cg25750209	-0.256457	0.701996	-12.9446	2.37222e-29	5.66601e-25	55.9726	0.768283	0.511826	0.809128	0.497753	-0.256457	chr2	56089476	p	EFEMP1	-3621	IGR	open sea	IGR - open sea	NA	Not	No
cg25912009	-0.260058	0.651654	-11.7273	2.35699e-25	1.75873e-21	46.9084	0.718873	0.458815	0.77696	0.460382	-0.260058	chr4	7844982	p	AFAP1	NA	Body	open sea	Body - open sea	NA	Not	No
cg26514961	-0.286042	0.639655	-11.2126	1.08084e-23	4.97652e-20	43.142	0.71359	0.427547	0.771665	0.391107	-0.286042	chr12	94566784	q	PLXNC1	NA	Body	open sea	Body - open sea	NA	Robust	No
cg26661922	-0.258789	0.766521	-15.7703	8.26937e-39	3.1602e-33	77.4153	0.833411	0.574622	0.847146	0.549144	-0.258789	chr16	69951820	q	WWP2	NA	Body	open sea	Body - open sea	NA	Not	No
cg27302614	0.302031	0.511484	11.9165	5.71315e-26	5.7456e-22	48.3039	0.433417	0.735448	0.410846	0.804921	0.302031	chr2	109559734	q	EDAR	NA	5'UTR	shore	5'UTR - shore	NA	Not	No
cg27663123	0.264403	0.598867	10.061	4.62746e-20	7.33785e-17	34.9141	0.530525	0.794928	0.510331	0.834179	0.264403	chr14	91853682	q	CCDC88C	NA	Body	open sea	Body - open sea	NA	Robust	No
* Empirical Bayes Method used by limma voom to infer p value
** Benjamini-Hochberg used to correct for multiple testing
