# Supplementary material for: Integrated analysis of cervical squamous cell carcinoma cohorts from three continents reveals conserved subtypes of prognostic significance
Source: Nat Commun. 2022 Oct 7;13:5818. doi: 10.1038/s41467-022-33544-x (PMC9547055; doi:10.1038/s41467-022-33544-x)
Supplement: Supplementary file 19 — Source Data [file 41467_2022_33544_MOESM19_ESM.xlsx]

## Sheet: Figure 1 c,d
Source Data for Figure 1 c & d
Patient ID	Age Range	Histological Diagnosis	Tumour Grade	Stage	Stage Breakdown	HPV Type	HPV Clade	Vital Status	Days to Last Follow Up	5 Year Vital Status	5 Year survival	Keratinisation Status	Cluster
TCGA-4J-AA1J	30-34	Cervical Squamous Cell Carcinoma	G3	Stage I	Stage IB2	HPV18	Alpha 7	0	542	Alive	1.48392	Unknown	C1
TCGA-BI-A0VR	50-54	Cervical Squamous Cell Carcinoma	G3	Stage III	Stage IIIB	HPV16	Alpha 9	0	1505	Alive	4.12047	Unknown	C1
TCGA-BI-A0VS	45-49	Cervical Squamous Cell Carcinoma	G3	Stage I	Stage IB	HPV16	Alpha 9	0	1735	Alive	4.75017	Unknown	C2
TCGA-BI-A20A	45-49	Cervical Squamous Cell Carcinoma	G3	Stage I	Stage IB1	HPV16	Alpha 9	0	720	Alive	1.97125	Unknown	C1
TCGA-C5-A0TN	20-24	Cervical Squamous Cell Carcinoma	G3	Stage I	Stage IB2	HPV16	Alpha 9	1	348	Dead	0.952772	Keratinised	C2
TCGA-C5-A1BE	60-64	Cervical Squamous Cell Carcinoma	G2	Stage I	Stage IB2	HPV16	Alpha 9	1	2094	Alive	5	Non-Keratinised	C1
TCGA-C5-A1BF	45-49	Cervical Squamous Cell Carcinoma	G1	Stage I	Stage IB	HPV18	Alpha 7	1	570	Dead	1.56057	Unknown	C2
TCGA-C5-A1BI	30-34	Cervical Squamous Cell Carcinoma	G2	Stage III	Stage IIIB	HPV16	Alpha 9	0	1112	Alive	3.04449	Unknown	C1
TCGA-C5-A1BJ	30-34	Cervical Squamous Cell Carcinoma	G2	Stage II	Stage IIB	HPV16	Alpha 9	0	4385	Alive	5	Unknown	C1
TCGA-C5-A1BK	35-39	Cervical Squamous Cell Carcinoma	G2	Stage I	Stage IB	HPV16	Alpha 9	0	5385	Alive	5	Unknown	C1
TCGA-C5-A1BL	30-34	Cervical Squamous Cell Carcinoma	G2	Stage I	Stage IB	HPV16	Alpha 9	0	5271	Alive	5	Unknown	C1
TCGA-C5-A1BM	75-79	Cervical Squamous Cell Carcinoma	G2	Stage I	Stage IB	HPV18	Alpha 7	1	2520	Alive	5	Unknown	C1
TCGA-C5-A1BN	25-29	Cervical Squamous Cell Carcinoma	G3	Stage I	Stage IB2	HPV45	Alpha 7	1	166	Dead	0.454483	Unknown	C2
TCGA-C5-A1BQ	65-69	Cervical Squamous Cell Carcinoma	G2	Stage III	Stage IIIB	HPV31	Alpha 9	1	604	Dead	1.65366	Keratinised	C1
TCGA-C5-A1M5	50-54	Cervical Squamous Cell Carcinoma	G2	Stage I	Stage IB	HPV33	Alpha 9	1	2052	Alive	5	Unknown	C1
TCGA-C5-A1M6	55-59	Cervical Squamous Cell Carcinoma	G3	Stage II	Stage IIB	HPV18	Alpha 7	1	955	Dead	2.61465	Unknown	C2
TCGA-C5-A1M7	35-39	Cervical Squamous Cell Carcinoma	G2	Stage I	Stage IB	HPV18	Alpha 7	0	1409	Alive	3.85763	Unknown	C1
TCGA-C5-A1M8	40-44	Cervical Squamous Cell Carcinoma	G2	Stage I	Stage IB1	HPV16	Alpha 9	0	919	Alive	2.51608	Unknown	C1
TCGA-C5-A1MF	45-49	Cervical Squamous Cell Carcinoma	G2	Stage I	Stage IB2	HPV45	Alpha 7	0	1617	Alive	4.4271	Unknown	C2
TCGA-C5-A1MH	70-74	Cervical Squamous Cell Carcinoma	G3	Stage III	Stage IIIB	HPV16	Alpha 9	1	1186	Dead	3.24709	Unknown	C1
TCGA-C5-A1MI	50-54	Cervical Squamous Cell Carcinoma	G2	Stage I	Stage IB1	HPV18	Alpha 7	1	1083	Dead	2.96509	Unknown	C1
TCGA-C5-A1MK	75-79	Cervical Squamous Cell Carcinoma	G3	Stage III	Stage IIIB	HPV58	Alpha 9	1	74	Dead	0.202601	Unknown	C1
TCGA-C5-A1ML	45-49	Cervical Squamous Cell Carcinoma	G3	Stage I	Stage IB2	HPV16	Alpha 9	1	636	Dead	1.74127	Unknown	C1
TCGA-C5-A1MN	40-44	Cervical Squamous Cell Carcinoma	G2	Stage III	Stage IIIB	HPV16	Alpha 9	1	1245	Dead	3.40862	Unknown	C2
TCGA-C5-A1MP	30-34	Cervical Squamous Cell Carcinoma	G3	Stage I	Stage IB2	HPV16	Alpha 9	0	109	Alive	0.298426	Unknown	C1
TCGA-C5-A2LT	35-39	Cervical Squamous Cell Carcinoma	G3	Stage I	Stage IB	HPV70	Alpha 7	0	2226	Alive	5	Keratinised	C2
TCGA-C5-A2LV	35-39	Cervical Squamous Cell Carcinoma	G3	Stage I	Stage IB	HPV16	Alpha 9	0	2234	Alive	5	Unknown	C2
TCGA-C5-A2LX	50-54	Cervical Squamous Cell Carcinoma	G2	Stage I	Stage IB1	HPV16	Alpha 9	0	2526	Alive	5	Unknown	C1
TCGA-C5-A2LY	30-34	Cervical Squamous Cell Carcinoma	G2	Stage I	Stage IB1	HPV16	Alpha 9	0	2383	Alive	5	Unknown	C1
TCGA-C5-A2LZ	65-69	Cervical Squamous Cell Carcinoma	G2	Stage III	Stage IIIB	HPV16	Alpha 9	1	3046	Alive	5	Unknown	C1
TCGA-C5-A3HD	50-54	Cervical Squamous Cell Carcinoma	G2	Stage II	Stage IIB	HPV16	Alpha 9	0	1582	Alive	4.33128	Unknown	C2
TCGA-C5-A3HE	40-44	Cervical Squamous Cell Carcinoma	G3	Stage I	Stage IB2	HPV18	Alpha 7	0	548	Alive	1.50034	Unknown	C2
TCGA-C5-A3HL	75-79	Cervical Squamous Cell Carcinoma	G2	Stage I	Stage IB2	HPV16	Alpha 9	0	621	Alive	1.70021	Keratinised	C1
TCGA-C5-A7CG	55-59	Cervical Squamous Cell Carcinoma	G2	Stage I	Stage IB	HPV52	Alpha 9	0	6408	Alive	5	Unknown	C1
TCGA-C5-A7CH	40-44	Cervical Squamous Cell Carcinoma	G2	Stage II	Stage IIB	HPV16	Alpha 9	0	4694	Alive	5	Unknown	C1
TCGA-C5-A7CJ	40-44	Cervical Squamous Cell Carcinoma	G2	Stage II	Stage IIA	HPV16	Alpha 9	1	3097	Alive	5	Keratinised	C1
TCGA-C5-A7CK	55-59	Cervical Squamous Cell Carcinoma	G2	Stage IV	Stage IVA	HPV16	Alpha 9	1	4086	Alive	5	Unknown	C1
TCGA-C5-A7CL	45-49	Cervical Squamous Cell Carcinoma	G2	Stage III	Stage IIIB	HPV16	Alpha 9	1	471	Dead	1.28953	Unknown	C1
TCGA-C5-A7CO	65-69	Cervical Squamous Cell Carcinoma	G2	Stage I	Stage IB2	HPV31	Alpha 9	0	4482	Alive	5	Unknown	C1
TCGA-C5-A7UC	45-49	Cervical Squamous Cell Carcinoma	G3	Stage I	Stage IB	HPV45	Alpha 7	1	523	Dead	1.4319	Unknown	C2
TCGA-C5-A7UE	45-49	Cervical Squamous Cell Carcinoma	G2	Stage I	Stage IB1	HPV16	Alpha 9	0	4738	Alive	5	Unknown	C1
TCGA-C5-A7UH	55-59	Cervical Squamous Cell Carcinoma	G3	Stage III	Stage IIIB	HPV16	Alpha 9	0	3988	Alive	5	Unknown	C1
TCGA-C5-A7UI	40-44	Cervical Squamous Cell Carcinoma	G3	Stage I	Stage IB1	HPV33	Alpha 9	1	2888	Alive	5	Unknown	C1
TCGA-C5-A7X3	70-74	Cervical Squamous Cell Carcinoma	G2	Stage III	Stage IIIB	HPV45	Alpha 7	1	284	Dead	0.77755	Unknown	C2
TCGA-C5-A7X5	70-74	Cervical Squamous Cell Carcinoma	G3	Stage IV	Stage IVB	HPV35	Alpha 9	1	414	Dead	1.13347	Unknown	C2
TCGA-C5-A7XC	25-29	Cervical Squamous Cell Carcinoma	G2	Stage I	Stage IB1	HPV16	Alpha 9	0	1551	Alive	4.24641	Unknown	C1
TCGA-C5-A8XH	35-39	Cervical Squamous Cell Carcinoma	Not Available	Stage I	Stage IB1	HPV16	Alpha 9	1	1394	Dead	3.81656	Unknown	C1
TCGA-C5-A8XI	65-69	Cervical Squamous Cell Carcinoma	G3	Stage I	Stage IB2	HPV52	Alpha 9	0	254	Alive	0.695414	Unknown	C1
TCGA-C5-A8XJ	70-74	Cervical Squamous Cell Carcinoma	Not Available	Stage I	Stage IB	HPV33	Alpha 9	0	4467	Alive	5	Unknown	C1
TCGA-C5-A8XK	30-34	Cervical Squamous Cell Carcinoma	G3	Not Available	--	HPV16	Alpha 9	0	3039	Alive	5	Unknown	C2
TCGA-C5-A8YR	55-59	Cervical Squamous Cell Carcinoma	G3	Stage I	Stage IB	HPV45	Alpha 7	1	837	Dead	2.29158	Unknown	C2
TCGA-C5-A8ZZ	40-44	Cervical Squamous Cell Carcinoma	G2	Stage II	Stage IIB	HPV16	Alpha 9	0	636	Alive	1.74127	Unknown	C1
TCGA-C5-A901	40-44	Cervical Squamous Cell Carcinoma	G2	Not Available	--	HPV16	Alpha 9	0	518	Alive	1.41821	Unknown	C1
TCGA-C5-A902	35-39	Cervical Squamous Cell Carcinoma	G3	Stage I	Stage IB2	HPV16	Alpha 9	0	149	Alive	0.40794	Unknown	C2
TCGA-C5-A905	35-39	Cervical Squamous Cell Carcinoma	G2	Stage I	Stage IB	HPV16	Alpha 9	0	4879	Alive	5	Unknown	C1
TCGA-C5-A907	45-49	Cervical Squamous Cell Carcinoma	G2	Stage I	Stage IB2	HPV18	Alpha 7	0	448	Alive	1.22656	Unknown	C2
TCGA-DG-A2KJ	50-54	Cervical Squamous Cell Carcinoma	G3	Stage III	Stage IIIB	HPV18	Alpha 7	0	2893	Alive	5	Non-Keratinised	C1
TCGA-DG-A2KK	50-54	Cervical Squamous Cell Carcinoma	G3	Stage III	Stage IIIB	HPV16	Alpha 9	0	2496	Alive	5	Unknown	C1
TCGA-DG-A2KL	50-54	Cervical Squamous Cell Carcinoma	G1	Stage II	Stage IIA	HPV16	Alpha 9	0	1367	Alive	3.74264	Keratinised	C1
TCGA-DG-A2KM	45-49	Cervical Squamous Cell Carcinoma	G2	Stage I	Stage IB1	HPV16	Alpha 9	0	1946	Alive	5	Unknown	C1
TCGA-DR-A0ZL	50-54	Cervical Squamous Cell Carcinoma	G3	Stage I	Stage IB	HPV16	Alpha 9	0	2669	Alive	5	Unknown	C1
TCGA-DS-A0VK	45-49	Cervical Squamous Cell Carcinoma	G3	Stage I	Stage IB	HPV16	Alpha 9	1	1118	Dead	3.06092	Unknown	C1
TCGA-DS-A0VL	25-29	Cervical Squamous Cell Carcinoma	G2	Stage I	Stage IB	HPV16	Alpha 9	1	1692	Dead	4.63244	Unknown	C1
TCGA-DS-A0VM	50-54	Cervical Squamous Cell Carcinoma	G3	Stage I	Stage IB	HPV16	Alpha 9	0	3589	Alive	5	Unknown	C1
TCGA-DS-A0VN	45-49	Cervical Squamous Cell Carcinoma	G2	Stage I	Stage IB	HPV16	Alpha 9	0	3609	Alive	5	Unknown	C1
TCGA-DS-A1O9	75-79	Cervical Squamous Cell Carcinoma	G3	Stage IV	Stage IVA	HPV34	Alpha 11	1	266	Dead	0.728268	Unknown	C1
TCGA-DS-A1OA	75-79	Cervical Squamous Cell Carcinoma	G3	Stage I	Stage IB	HPV58	Alpha 9	1	879	Dead	2.40657	Unknown	C1
TCGA-DS-A1OB	45-49	Cervical Squamous Cell Carcinoma	G2	Stage I	Stage IB	HPV31	Alpha 9	1	861	Dead	2.35729	Unknown	C1
TCGA-DS-A1OC	45-49	Cervical Squamous Cell Carcinoma	G2	Stage I	Stage IB	HPV16	Alpha 9	0	376	Alive	1.02943	Unknown	C1
TCGA-DS-A1OD	45-49	Cervical Squamous Cell Carcinoma	G3	Stage I	Stage IB1	HPV16	Alpha 9	0	3874	Alive	5	Unknown	C1
TCGA-DS-A3LQ	45-49	Cervical Squamous Cell Carcinoma	G3	Stage III	Stage IIIB	HPV69	Alpha 5	0	699	Alive	1.91376	Unknown	C1
TCGA-DS-A5RQ	80-84	Cervical Squamous Cell Carcinoma	G2	Stage I	Stage IB1	HPV16	Alpha 9	0	512	Alive	1.40178	Unknown	C1
TCGA-DS-A7WI	40-44	Cervical Squamous Cell Carcinoma	G2	Stage II	Stage IIA2	HPV16	Alpha 9	1	252	Dead	0.689938	Unknown	C2
TCGA-EA-A1QS	45-49	Cervical Squamous Cell Carcinoma	G2	Stage I	Stage IB1	HPV68	Alpha 7	0	1203	Alive	3.29363	Non-Keratinised	C2
TCGA-EA-A1QT	45-49	Cervical Squamous Cell Carcinoma	G2	Stage I	Stage IB	HPV16	Alpha 9	0	1243	Alive	3.40315	Non-Keratinised	C1
TCGA-EA-A3HQ	60-64	Cervical Squamous Cell Carcinoma	G2	Stage II	Stage II	HPV16	Alpha 9	0	1136	Alive	3.1102	Unknown	C1
TCGA-EA-A3HR	55-59	Cervical Squamous Cell Carcinoma	G2	Stage II	Stage II	HPV34	Alpha 11	0	940	Alive	2.57358	Unknown	C1
TCGA-EA-A3HS	35-39	Cervical Squamous Cell Carcinoma	G1	Stage I	Stage IB	HPV16	Alpha 9	0	959	Alive	2.6256	Unknown	C1
TCGA-EA-A3HT	65-69	Cervical Squamous Cell Carcinoma	G1	Stage I	Stage IB	HPV16	Alpha 9	0	954	Alive	2.61191	Unknown	C1
TCGA-EA-A3HU	40-44	Cervical Squamous Cell Carcinoma	G2	Stage II	Stage II	HPV16	Alpha 9	0	1013	Alive	2.77344	Unknown	C1
TCGA-EA-A3QD	55-59	Cervical Squamous Cell Carcinoma	G3	Stage III	Stage IIIB	HPV16	Alpha 9	0	397	Alive	1.08693	Unknown	C1
TCGA-EA-A3QE	45-49	Cervical Squamous Cell Carcinoma	G2	Stage I	Stage IB	HPV16	Alpha 9	0	761	Alive	2.0835	Non-Keratinised	C1
TCGA-EA-A3Y4	40-44	Cervical Squamous Cell Carcinoma	G3	Stage I	Stage IB	HPV45	Alpha 7	0	1122	Alive	3.07187	Unknown	C2
TCGA-EA-A411	50-54	Cervical Squamous Cell Carcinoma	G2	Stage I	Stage IB1	HPV16	Alpha 9	0	747	Alive	2.04517	Unknown	C1
TCGA-EA-A439	50-54	Cervical Squamous Cell Carcinoma	G3	Stage II	Stage IIA1	HPV18	Alpha 7	0	965	Alive	2.64203	Unknown	C1
TCGA-EA-A43B	40-44	Cervical Squamous Cell Carcinoma	G2	Stage I	Stage IB1	HPV16	Alpha 9	0	791	Alive	2.16564	Keratinised	C2
TCGA-EA-A44S	30-34	Cervical Squamous Cell Carcinoma	G2	Stage III	Stage IIIB	HPV16	Alpha 9	0	369	Alive	1.01027	Unknown	C1
TCGA-EA-A50E	45-49	Cervical Squamous Cell Carcinoma	G2	Stage IV	Stage IVA	HPV16	Alpha 9	1	227	Dead	0.621492	Non-Keratinised	C1
TCGA-EA-A5FO	55-59	Cervical Squamous Cell Carcinoma	G2	Stage I	Stage IB1	HPV16	Alpha 9	0	815	Alive	2.23135	Unknown	C1
TCGA-EA-A5O9	35-39	Cervical Squamous Cell Carcinoma	G2	Stage I	Stage IB2	HPV16	Alpha 9	0	788	Alive	2.15743	Unknown	C1
TCGA-EA-A5ZD	40-44	Cervical Squamous Cell Carcinoma	G2	Stage I	Stage IB1	HPV58	Alpha 9	0	830	Alive	2.27242	Unknown	C1
TCGA-EA-A5ZE	50-54	Cervical Squamous Cell Carcinoma	G3	Stage I	Stage IB1	HPV59	Alpha 7	0	829	Alive	2.26968	Unknown	C2
TCGA-EA-A5ZF	55-59	Cervical Squamous Cell Carcinoma	G2	Stage I	Stage IB1	HPV18	Alpha 7	0	828	Alive	2.26694	Unknown	C1
TCGA-EA-A6QX	45-49	Cervical Squamous Cell Carcinoma	G3	Stage III	Stage IIIB	HPV58	Alpha 9	0	730	Alive	1.99863	Unknown	C1
TCGA-EA-A78R	50-54	Cervical Squamous Cell Carcinoma	G2	Stage I	Stage IB1	HPV52	Alpha 9	0	410	Alive	1.12252	Unknown	C1
TCGA-EA-A97N	35-39	Cervical Squamous Cell Carcinoma	G2	Stage I	Stage IB2	HPV16	Alpha 9	0	11	Alive	0.0301164	Unknown	C1
TCGA-EK-A2GZ	60-64	Cervical Squamous Cell Carcinoma	G2	Stage III	Stage IIIB	HPV52	Alpha 9	0	383	Alive	1.0486	Unknown	C1
TCGA-EK-A2H0	20-24	Cervical Squamous Cell Carcinoma	G3	Stage II	Stage IIB	HPV68	Alpha 7	0	1847	Alive	5	Keratinised	C2
TCGA-EK-A2H1	20-24	Cervical Squamous Cell Carcinoma	G3	Stage I	Stage IB2	HPV16	Alpha 9	0	799	Alive	2.18754	Non-Keratinised	C2
TCGA-EK-A2IP	25-29	Cervical Squamous Cell Carcinoma	G3	Stage I	Stage IB1	HPV16	Alpha 9	0	202	Alive	0.553046	Non-Keratinised	C2
TCGA-EK-A2IR	45-49	Cervical Squamous Cell Carcinoma	G3	Stage I	Stage IB2	HPV16	Alpha 9	0	3442	Alive	5	Unknown	C1
TCGA-EK-A2PG	85-89	Cervical Squamous Cell Carcinoma	G3	Not Available	--	HPV58	Alpha 9	0	46	Alive	0.125941	Unknown	C1
TCGA-EK-A2PI	40-44	Cervical Squamous Cell Carcinoma	G2	Stage III	Stage IIIB	HPV16	Alpha 9	0	586	Alive	1.60438	Non-Keratinised	C1
TCGA-EK-A2PK	40-44	Cervical Squamous Cell Carcinoma	G3	Stage I	Stage IB1	HPV18	Alpha 7	0	12	Alive	0.0328542	Non-Keratinised	C2
TCGA-EK-A2PL	35-39	Cervical Squamous Cell Carcinoma	Not Available	Stage III	Stage IIIB	HPV68	Alpha 7	0	13	Alive	0.0355921	Non-Keratinised	C2
TCGA-EK-A2R7	45-49	Cervical Squamous Cell Carcinoma	G3	Stage I	Stage IB	HPV18	Alpha 7	0	27	Alive	0.073922	Non-Keratinised	C1
TCGA-EK-A2R8	45-49	Cervical Squamous Cell Carcinoma	G3	Stage I	Stage IB2	HPV45	Alpha 7	0	44	Alive	0.120465	Non-Keratinised	C2
TCGA-EK-A2R9	55-59	Cervical Squamous Cell Carcinoma	G3	Stage I	Stage IB1	HPV33	Alpha 9	0	4	Alive	0.0109514	Non-Keratinised	C1
TCGA-EK-A2RA	70-74	Cervical Squamous Cell Carcinoma	G3	Stage II	Stage IIA2	HPV52	Alpha 9	0	1246	Alive	3.41136	Non-Keratinised	C1
TCGA-EK-A2RB	45-49	Cervical Squamous Cell Carcinoma	G3	Stage IV	Stage IVB	HPV16	Alpha 9	0	9	Alive	0.0246407	Unknown	C1
TCGA-EK-A2RC	30-34	Cervical Squamous Cell Carcinoma	G3	Stage I	Stage IB1	HPV16	Alpha 9	0	129	Alive	0.353183	Unknown	C1
TCGA-EK-A2RE	25-29	Cervical Squamous Cell Carcinoma	G2	Stage II	Stage IIA	HPV16	Alpha 9	0	57	Alive	0.156057	Keratinised	C1
TCGA-EK-A2RJ	50-54	Cervical Squamous Cell Carcinoma	G3	Stage I	Stage IB2	HPV59	Alpha 7	0	53	Alive	0.145106	Unknown	C2
TCGA-EK-A2RK	65-69	Cervical Squamous Cell Carcinoma	G3	Stage I	Stage IA2	HPV16	Alpha 9	0	13	Alive	0.0355921	Non-Keratinised	C1
TCGA-EK-A2RM	40-44	Cervical Squamous Cell Carcinoma	G3	Stage I	Stage IB	HPV18	Alpha 7	0	50	Alive	0.136893	Unknown	C2
TCGA-EK-A2RN	45-49	Cervical Squamous Cell Carcinoma	G2	Stage I	Stage IB1	HPV16	Alpha 9	0	71	Alive	0.194387	Keratinised	C1
TCGA-EK-A2RO	55-59	Cervical Squamous Cell Carcinoma	G1	Stage II	Stage IIB	HPV16	Alpha 9	0	2	Alive	0.0054757	Non-Keratinised	C1
TCGA-EK-A3GJ	50-54	Cervical Squamous Cell Carcinoma	G3	Stage I	Stage IB1	HPV58	Alpha 9	0	3	Alive	0.00821355	Keratinised	C2
TCGA-EK-A3GN	45-49	Cervical Squamous Cell Carcinoma	G3	Stage III	Stage IIIB	HPV16	Alpha 9	0	27	Alive	0.073922	Unknown	C2
TCGA-EX-A1H5	55-59	Cervical Squamous Cell Carcinoma	G3	Stage II	Stage IIB	HPV16	Alpha 9	0	619	Alive	1.69473	Unknown	C1
TCGA-EX-A3L1	30-34	Cervical Squamous Cell Carcinoma	G3	Stage II	Stage IIA1	HPV45	Alpha 7	0	463	Alive	1.26762	Unknown	C2
TCGA-EX-A69L	40-44	Cervical Squamous Cell Carcinoma	G3	Stage I	Stage IB1	HPV16	Alpha 9	0	602	Alive	1.64819	Non-Keratinised	C2
TCGA-EX-A69M	60-64	Cervical Squamous Cell Carcinoma	G3	Stage I	Stage IB2	HPV52	Alpha 9	1	253	Dead	0.692676	Non-Keratinised	C1
TCGA-EX-A8YF	40-44	Cervical Squamous Cell Carcinoma	G3	Stage I	Stage IB1	HPV18	Alpha 7	0	473	Alive	1.295	Unknown	C2
TCGA-FU-A23L	60-64	Cervical Squamous Cell Carcinoma	G3	Stage II	Stage IIA1	HPV45	Alpha 7	0	725	Alive	1.98494	Unknown	C1
TCGA-FU-A2QG	25-29	Cervical Squamous Cell Carcinoma	G2	Stage I	Stage IB1	HPV16	Alpha 9	0	579	Alive	1.58522	Keratinised	C1
TCGA-FU-A3HY	45-49	Cervical Squamous Cell Carcinoma	G2	Stage I	Stage IB2	HPV16	Alpha 9	0	954	Alive	2.61191	Non-Keratinised	C1
TCGA-FU-A3NI	45-49	Cervical Squamous Cell Carcinoma	G2	Stage I	Stage IB1	HPV16	Alpha 9	1	638	Dead	1.74675	Keratinised	C1
TCGA-FU-A3TQ	55-59	Cervical Squamous Cell Carcinoma	G2	Stage III	Stage IIIB	HPV16	Alpha 9	0	795	Alive	2.17659	Unknown	C1
TCGA-FU-A3TX	75-79	Cervical Squamous Cell Carcinoma	G3	Stage I	Stage IB2	HPV18	Alpha 7	0	45	Alive	0.123203	Unknown	C1
TCGA-FU-A3WB	40-44	Cervical Squamous Cell Carcinoma	G2	Stage II	Stage IIA2	HPV16	Alpha 9	0	491	Alive	1.34428	Unknown	C1
TCGA-FU-A3YQ	35-39	Cervical Squamous Cell Carcinoma	G1	Stage I	Stage IB1	HPV16	Alpha 9	0	861	Alive	2.35729	Unknown	C1
TCGA-FU-A5XV	30-34	Cervical Squamous Cell Carcinoma	G3	Stage III	Stage IIIB	HPV18	Alpha 7	0	321	Alive	0.87885	Unknown	C1
TCGA-GH-A9DA	25-29	Cervical Squamous Cell Carcinoma	G3	Stage I	Stage IB1	HPV45	Alpha 7	0	540	Alive	1.47844	Unknown	C2
TCGA-HG-A2PA	35-39	Cervical Squamous Cell Carcinoma	G2	Stage I	Stage IB2	HPV16	Alpha 9	1	773	Dead	2.11636	Unknown	C1
TCGA-HM-A3JJ	40-44	Cervical Squamous Cell Carcinoma	G3	Stage I	Stage IB1	HPV16	Alpha 9	1	659	Dead	1.80424	Unknown	C1
TCGA-HM-A3JK	60-64	Cervical Squamous Cell Carcinoma	G3	Stage II	Stage IIA2	HPV35	Alpha 9	0	632	Alive	1.73032	Unknown	C1
TCGA-HM-A4S6	50-54	Cervical Squamous Cell Carcinoma	G3	Stage III	Stage IIIB	HPV16	Alpha 9	0	454	Alive	1.24298	Unknown	C1
TCGA-IR-A3L7	35-39	Cervical Squamous Cell Carcinoma	G3	Stage I	Stage IB1	HPV18	Alpha 7	0	4483	Alive	5	Unknown	C1
TCGA-IR-A3LC	40-44	Cervical Squamous Cell Carcinoma	G3	Stage I	Stage IB1	HPV16	Alpha 9	0	3935	Alive	5	Unknown	C1
TCGA-IR-A3LH	45-49	Cervical Squamous Cell Carcinoma	G4	Stage II	Stage IIA1	HPV45	Alpha 7	0	2394	Alive	5	Unknown	C2
TCGA-IR-A3LK	65-69	Cervical Squamous Cell Carcinoma	G3	Stage I	Stage IB2	HPV31	Alpha 9	1	908	Dead	2.48597	Unknown	C1
TCGA-IR-A3LL	60-64	Cervical Squamous Cell Carcinoma	G2	Stage I	Stage IB1	HPV16	Alpha 9	0	1106	Alive	3.02806	Unknown	C1
TCGA-JW-A5VG	35-39	Cervical Squamous Cell Carcinoma	G3	Stage II	Stage IIA	HPV59	Alpha 7	0	834	Alive	2.28337	Unknown	C2
TCGA-JW-A5VI	45-49	Cervical Squamous Cell Carcinoma	G3	Stage II	Stage IIB	HPV30	Alpha 6	0	747	Alive	2.04517	Non-Keratinised	C1
TCGA-JW-A5VJ	55-59	Cervical Squamous Cell Carcinoma	G3	Stage II	Stage IIB	HPV18	Alpha 7	0	652	Alive	1.78508	Unknown	C1
TCGA-JW-A5VK	40-44	Cervical Squamous Cell Carcinoma	G3	Stage I	Stage IB2	HPV26	Alpha 5	0	623	Alive	1.70568	Unknown	C1
TCGA-JW-A5VL	35-39	Cervical Squamous Cell Carcinoma	G1	Stage I	Stage IB2	HPV16	Alpha 9	0	474	Alive	1.29774	Unknown	C1
TCGA-JW-A852	40-44	Cervical Squamous Cell Carcinoma	G2	Stage II	Stage IIB	HPV16	Alpha 9	1	252	Dead	0.689938	Unknown	C1
TCGA-JW-AAVH	45-49	Cervical Squamous Cell Carcinoma	G2	Stage I	Stage IB1	HPV16	Alpha 9	0	552	Alive	1.51129	Unknown	C1
TCGA-JX-A3PZ	25-29	Cervical Squamous Cell Carcinoma	G2	Stage I	Stage IB	HPV45	Alpha 7	1	642	Dead	1.7577	Keratinised	C2
TCGA-JX-A3Q0	60-64	Cervical Squamous Cell Carcinoma	G2	Stage III	Stage III	HPV31	Alpha 9	0	6375	Alive	5	Unknown	C1
TCGA-JX-A5QV	35-39	Cervical Squamous Cell Carcinoma	G3	Stage I	Stage IB1	HPV16	Alpha 9	0	636	Alive	1.74127	Keratinised	C1
TCGA-LP-A4AU	35-39	Cervical Squamous Cell Carcinoma	G3	Stage III	Stage IIIB	HPV18	Alpha 7	0	343	Alive	0.939083	Unknown	C2
TCGA-LP-A4AV	60-64	Cervical Squamous Cell Carcinoma	G2	Stage I	Stage IB	HPV56	Alpha 6	0	0	Alive	0	Keratinised	C1
TCGA-LP-A4AW	50-54	Cervical Squamous Cell Carcinoma	G1	Stage I	Stage IA	HPV16	Alpha 9	0	27	Alive	0.073922	Keratinised	C1
TCGA-LP-A4AX	45-49	Cervical Squamous Cell Carcinoma	G3	Stage I	Stage IB1	HPV16	Alpha 9	0	380	Alive	1.04038	Unknown	C2
TCGA-LP-A5U3	40-44	Cervical Squamous Cell Carcinoma	G3	Stage I	Stage IB1	HPV16	Alpha 9	0	25	Alive	0.0684463	Non-Keratinised	C1
TCGA-MA-AA3W	50-54	Cervical Squamous Cell Carcinoma	G3	Stage I	Stage IB1	HPV16	Alpha 9	0	685	Alive	1.87543	Unknown	C1
TCGA-MA-AA3X	50-54	Cervical Squamous Cell Carcinoma	G2	Stage III	Stage IIIB	HPV16	Alpha 9	0	617	Alive	1.68925	Unknown	C1
TCGA-MA-AA3Y	45-49	Cervical Squamous Cell Carcinoma	G3	Stage I	Stage IB1	HPV68	Alpha 7	0	542	Alive	1.48392	Unknown	C2
TCGA-MA-AA3Z	40-44	Cervical Squamous Cell Carcinoma	GX	Stage I	Stage IB2	HPV16	Alpha 9	0	595	Alive	1.62902	Unknown	C1
TCGA-MA-AA41	30-34	Cervical Squamous Cell Carcinoma	G2	Stage II	Stage IIB	HPV16	Alpha 9	0	279	Alive	0.76386	Unknown	C1
TCGA-MA-AA42	75-79	Cervical Squamous Cell Carcinoma	G3	Stage II	Stage IIB	HPV16	Alpha 9	0	259	Alive	0.709103	Unknown	C1
TCGA-MA-AA43	45-49	Cervical Squamous Cell Carcinoma	G3	Stage III	Stage IIIB	HPV18	Alpha 7	0	346	Alive	0.947296	Unknown	C2
TCGA-MU-A51Y	25-29	Cervical Squamous Cell Carcinoma	G2	Stage II	Stage IIA1	HPV16	Alpha 9	0	854	Alive	2.33812	Non-Keratinised	C1
TCGA-MU-A5YI	60-64	Cervical Squamous Cell Carcinoma	G2	Stage I	Stage IA1	HPV16	Alpha 9	0	1053	Alive	2.88296	Unknown	C1
TCGA-MU-A8JM	45-49	Cervical Squamous Cell Carcinoma	G2	Stage I	Stage IB1	HPV16	Alpha 9	0	607	Alive	1.66188	Unknown	C1
TCGA-MY-A5BD	60-64	Cervical Squamous Cell Carcinoma	G1	Stage II	Stage IIB	HPV16	Alpha 9	0	1667	Alive	4.564	Unknown	C1
TCGA-MY-A5BE	40-44	Cervical Squamous Cell Carcinoma	G3	Stage I	Stage IB1	HPV16	Alpha 9	0	1066	Alive	2.91855	Unknown	C1
TCGA-MY-A5BF	65-69	Cervical Squamous Cell Carcinoma	G1	Stage II	Stage IIA2	HPV16	Alpha 9	0	634	Alive	1.7358	Keratinised	C1
TCGA-MY-A913	25-29	Cervical Squamous Cell Carcinoma	G3	Stage II	Stage IIA	HPV45	Alpha 7	0	524	Alive	1.43463	Unknown	C2
TCGA-PN-A8MA	40-44	Cervical Squamous Cell Carcinoma	G3	Stage II	Stage IIB	HPV16	Alpha 9	0	90	Alive	0.246407	Unknown	C1
TCGA-Q1-A5R2	60-64	Cervical Squamous Cell Carcinoma	G3	Not Available	--	HPV16	Alpha 9	0	499	Alive	1.36619	Unknown	C1
TCGA-Q1-A5R3	55-59	Cervical Squamous Cell Carcinoma	G2	Not Available	--	HPV18	Alpha 7	0	485	Alive	1.32786	Unknown	C1
TCGA-Q1-A6DT	55-59	Cervical Squamous Cell Carcinoma	GX	Stage I	Stage I	HPV16	Alpha 9	1	275	Dead	0.752909	Non-Keratinised	C2
TCGA-Q1-A6DW	40-44	Cervical Squamous Cell Carcinoma	GX	Stage I	Stage I	HPV16	Alpha 9	0	534	Alive	1.46201	Non-Keratinised	C1
TCGA-Q1-A73O	35-39	Cervical Squamous Cell Carcinoma	GX	Stage I	Stage IB2	HPV18	Alpha 7	0	428	Alive	1.1718	Non-Keratinised	C2
TCGA-Q1-A73Q	45-49	Cervical Squamous Cell Carcinoma	GX	Stage I	Stage I	HPV33	Alpha 9	0	284	Alive	0.77755	Keratinised	C1
TCGA-R2-A69V	40-44	Cervical Squamous Cell Carcinoma	G3	Stage I	Stage IB	HPV68	Alpha 7	0	596	Alive	1.63176	Non-Keratinised	C1
TCGA-RA-A741	30-34	Cervical Squamous Cell Carcinoma	GX	Stage II	Stage IIB	HPV16	Alpha 9	0	444	Alive	1.21561	Unknown	C1
TCGA-UC-A7PD	20-24	Cervical Squamous Cell Carcinoma	G2	Stage I	Stage IB	HPV16	Alpha 9	1	355	Dead	0.971937	Unknown	C2
TCGA-UC-A7PF	40-44	Cervical Squamous Cell Carcinoma	G2	Stage I	Stage IB1	HPV16	Alpha 9	1	2859	Alive	5	Unknown	C1
TCGA-UC-A7PG	40-44	Cervical Squamous Cell Carcinoma	G1	Stage III	Stage IIIB	HPV16	Alpha 9	1	370	Dead	1.013	Unknown	C1
TCGA-VS-A8EC	55-59	Cervical Squamous Cell Carcinoma	G2	Stage III	Stage IIIB	HPV16	Alpha 9	0	1415	Alive	3.87406	Unknown	C1
TCGA-VS-A8EG	35-39	Cervical Squamous Cell Carcinoma	GX	Stage I	Stage IB1	HPV16	Alpha 9	0	1386	Alive	3.79466	Unknown	C1
TCGA-VS-A8EH	55-59	Cervical Squamous Cell Carcinoma	G2	Stage III	Stage IIIB	HPV16	Alpha 9	0	986	Alive	2.69952	Unknown	C1
TCGA-VS-A8EI	35-39	Cervical Squamous Cell Carcinoma	GX	Stage II	Stage IIB	HPV16	Alpha 9	0	729	Alive	1.99589	Unknown	C1
TCGA-VS-A8EK	65-69	Cervical Squamous Cell Carcinoma	G2	Stage IV	Stage IVA	HPV35	Alpha 9	1	829	Dead	2.26968	Unknown	C1
TCGA-VS-A8EL	35-39	Cervical Squamous Cell Carcinoma	G3	Stage II	Stage IIB	HPV31	Alpha 9	0	1992	Alive	5	Unknown	C1
TCGA-VS-A8Q8	25-29	Cervical Squamous Cell Carcinoma	G2	Stage I	Stage IB	HPV16	Alpha 9	1	978	Dead	2.67762	Unknown	C1
TCGA-VS-A8Q9	75-79	Cervical Squamous Cell Carcinoma	G2	Stage I	Stage IB1	HPV51	Alpha 5	0	1630	Alive	4.4627	Unknown	C2
TCGA-VS-A8QA	40-44	Cervical Squamous Cell Carcinoma	GX	Stage I	Stage IB1	HPV16	Alpha 9	0	1099	Alive	3.0089	Unknown	C1
TCGA-VS-A8QC	50-54	Cervical Squamous Cell Carcinoma	G2	Stage IV	Stage IVA	HPV16	Alpha 9	1	350	Dead	0.958248	Unknown	C1
TCGA-VS-A8QF	40-44	Cervical Squamous Cell Carcinoma	G2	Stage II	Stage IIB	HPV16	Alpha 9	0	1800	Alive	4.92813	Unknown	C1
TCGA-VS-A8QM	45-49	Cervical Squamous Cell Carcinoma	GX	Stage IV	Stage IVB	HPV16	Alpha 9	1	951	Dead	2.6037	Unknown	C1
TCGA-VS-A94W	35-39	Cervical Squamous Cell Carcinoma	G2	Stage II	Stage IIB	HPV16	Alpha 9	0	1243	Alive	3.40315	Unknown	C1
TCGA-VS-A94X	40-44	Cervical Squamous Cell Carcinoma	G2	Stage II	Stage IIB	HPV45	Alpha 7	1	506	Dead	1.38535	Unknown	C2
TCGA-VS-A94Y	45-49	Cervical Squamous Cell Carcinoma	GX	Stage II	Stage IIB	HPV45	Alpha 7	1	144	Dead	0.394251	Unknown	C2
TCGA-VS-A94Z	35-39	Cervical Squamous Cell Carcinoma	G2	Stage II	Stage IIB	HPV16	Alpha 9	0	1015	Alive	2.77892	Unknown	C1
TCGA-VS-A950	40-44	Cervical Squamous Cell Carcinoma	G3	Stage III	Stage IIIA	HPV35	Alpha 9	0	1221	Alive	3.34292	Unknown	C2
TCGA-VS-A953	60-64	Cervical Squamous Cell Carcinoma	GX	Stage IV	Stage IVA	HPV16	Alpha 9	1	477	Dead	1.30595	Unknown	C2
TCGA-VS-A954	65-69	Cervical Squamous Cell Carcinoma	G2	Stage III	Stage IIIB	HPV35	Alpha 9	0	1714	Alive	4.69268	Unknown	C1
TCGA-VS-A957	60-64	Cervical Squamous Cell Carcinoma	G3	Stage I	Stage IB1	HPV33	Alpha 9	0	1688	Alive	4.62149	Unknown	C1
TCGA-VS-A958	45-49	Cervical Squamous Cell Carcinoma	G2	Stage II	Stage IIB	HPV68	Alpha 7	0	1525	Alive	4.17522	Unknown	C1
TCGA-VS-A959	75-79	Cervical Squamous Cell Carcinoma	G3	Stage II	Stage IIB	HPV31	Alpha 9	0	1561	Alive	4.27379	Unknown	C1
TCGA-VS-A9U5	55-59	Cervical Squamous Cell Carcinoma	G3	Stage II	Stage IIB	HPV16	Alpha 9	0	1535	Alive	4.2026	Unknown	C1
TCGA-VS-A9U7	30-34	Cervical Squamous Cell Carcinoma	G3	Stage I	Stage IB1	HPV16	Alpha 9	0	1472	Alive	4.03012	Unknown	C1
TCGA-VS-A9UB	50-54	Cervical Squamous Cell Carcinoma	G3	Stage II	Stage IIB	HPV45	Alpha 7	0	911	Alive	2.49418	Unknown	C2
TCGA-VS-A9UC	30-34	Cervical Squamous Cell Carcinoma	G2	Stage II	Stage IIB	HPV33	Alpha 9	0	825	Alive	2.25873	Unknown	C1
TCGA-VS-A9UD	70-74	Cervical Squamous Cell Carcinoma	G2	Stage III	Stage IIIA	HPV16	Alpha 9	0	739	Alive	2.02327	Unknown	C1
TCGA-VS-A9UH	50-54	Cervical Squamous Cell Carcinoma	GX	Stage IV	Stage IVA	HPV45	Alpha 7	0	1427	Alive	3.90691	Unknown	C2
TCGA-VS-A9UI	75-79	Cervical Squamous Cell Carcinoma	GX	Stage II	Stage IIB	HPV52	Alpha 9	1	1372	Dead	3.75633	Unknown	C1
TCGA-VS-A9UL	75-79	Cervical Squamous Cell Carcinoma	G3	Stage III	Stage IIIB	HPV18	Alpha 7	1	442	Dead	1.21013	Unknown	C2
TCGA-VS-A9UM	35-39	Cervical Squamous Cell Carcinoma	G2	Stage IV	Stage IVB	HPV16	Alpha 9	1	829	Dead	2.26968	Unknown	C1
TCGA-VS-A9UU	40-44	Cervical Squamous Cell Carcinoma	G1	Stage II	Stage IIB	HPV16	Alpha 9	0	442	Alive	1.21013	Unknown	C1
TCGA-VS-A9UV	70-74	Cervical Squamous Cell Carcinoma	GX	Stage IV	Stage IVA	HPV52	Alpha 9	1	104	Dead	0.284736	Unknown	C1
TCGA-VS-A9UY	25-29	Cervical Squamous Cell Carcinoma	G2	Stage IV	Stage IVB	HPV16	Alpha 9	1	555	Dead	1.51951	Unknown	C1
TCGA-VS-A9V2	25-29	Cervical Squamous Cell Carcinoma	G2	Stage I	Stage IB1	HPV16	Alpha 9	0	555	Alive	1.51951	Unknown	C1
TCGA-VS-A9V3	60-64	Cervical Squamous Cell Carcinoma	G3	Stage IV	Stage IVB	HPV58	Alpha 9	0	540	Alive	1.47844	Unknown	C1
TCGA-VS-AA62	50-54	Cervical Squamous Cell Carcinoma	G2	Stage II	Stage IIB	HPV45	Alpha 7	1	469	Dead	1.28405	Unknown	C2
TCGA-WL-A834	55-59	Cervical Squamous Cell Carcinoma	G3	Not Available	--	HPV16	Alpha 9	0	791	Alive	2.16564	Unknown	C1
TCGA-ZJ-A8QO	70-74	Cervical Squamous Cell Carcinoma	Not Available	Not Available	--	HPV33	Alpha 9	0	0	Alive	0	Unknown	C1
TCGA-ZJ-A8QQ	20-24	Cervical Squamous Cell Carcinoma	GX	Stage II	Stage IIB	HPV68	Alpha 7	0	2056	Alive	5	Unknown	C2
TCGA-ZJ-A8QR	35-39	Cervical Squamous Cell Carcinoma	GX	Stage I	Stage I	HPV16	Alpha 9	1	582	Dead	1.59343	Unknown	C2
TCGA-ZJ-AAX4	85-89	Cervical Squamous Cell Carcinoma	G3	Stage II	Stage II	HPV16	Alpha 9	0	21	Alive	0.0574949	Unknown	C1
TCGA-ZJ-AAX8	55-59	Cervical Squamous Cell Carcinoma	G2	Stage III	Stage IIIB	HPV70	Alpha 7	0	0	Alive	0	Unknown	C1
TCGA-ZJ-AAXA	60-64	Cervical Squamous Cell Carcinoma	G2	Stage I	Stage IB1	HPV16	Alpha 9	0	43	Alive	0.117728	Unknown	C1
TCGA-ZJ-AAXD	35-39	Cervical Squamous Cell Carcinoma	G2	Stage III	Stage IIIB	HPV16	Alpha 9	0	0	Alive	0	Unknown	C1
TCGA-ZJ-AAXF	60-64	Cervical Squamous Cell Carcinoma	G3	Stage II	Stage IIB	HPV16	Alpha 9	0	0	Alive	0	Unknown	C1
TCGA-ZJ-AAXN	30-34	Cervical Squamous Cell Carcinoma	Not Available	Stage I	Stage IB2	HPV45	Alpha 7	0	0	Alive	0	Unknown	C2
TCGA-ZJ-AAXT	50-54	Cervical Squamous Cell Carcinoma	G2	Stage III	Stage IIIB	HPV18	Alpha 7	0	0	Alive	0	Unknown	C1
TCGA-ZJ-AAXU	50-54	Cervical Squamous Cell Carcinoma	G2	Stage II	Stage IIB	HPV16	Alpha 9	0	5	Alive	0.0136893	Unknown	C1
TCGA-ZJ-AB0H	45-49	Cervical Squamous Cell Carcinoma	Not Available	Stage III	Stage IIIB	HPV18	Alpha 7	0	0	Alive	0	Unknown	C1
TCGA-ZJ-AB0I	25-29	Cervical Squamous Cell Carcinoma	Not Available	Stage II	Stage IIB	HPV16	Alpha 9	0	0	Alive	0	Unknown	C2
TCGA-ZX-AA5X	60-64	Cervical Squamous Cell Carcinoma	G2	Stage III	Stage IIIB	HPV35	Alpha 9	0	119	Alive	0.325804	Unknown	C1

## Sheet: Figure 1 e
Source Data for Figure 1e
Patient ID	Age Range	Histological Diagnosis	Tumour Grade	Stage	Stage Breakdown	HPV Type	HPV Clade	Vital Status	Days to Last Follow Up	5 Year Vital Status	5 Year survival	Keratinisation Status	Cluster
TCGA-BI-A0VR	50-54	Cervical Squamous Cell Carcinoma	G3	Stage III	Stage IIIB	HPV16	Alpha 9	0	1505	Alive	4.12047	Unknown	C1
TCGA-BI-A0VS	45-49	Cervical Squamous Cell Carcinoma	G3	Stage I	Stage IB	HPV16	Alpha 9	0	1735	Alive	4.75017	Unknown	C2
TCGA-BI-A20A	45-49	Cervical Squamous Cell Carcinoma	G3	Stage I	Stage IB1	HPV16	Alpha 9	0	720	Alive	1.97125	Unknown	C1
TCGA-C5-A0TN	20-24	Cervical Squamous Cell Carcinoma	G3	Stage I	Stage IB2	HPV16	Alpha 9	1	348	Dead	0.952772	Keratinised	C2
TCGA-C5-A1BE	60-64	Cervical Squamous Cell Carcinoma	G2	Stage I	Stage IB2	HPV16	Alpha 9	1	2094	Alive	5	Non-Keratinised	C1
TCGA-C5-A1BI	30-34	Cervical Squamous Cell Carcinoma	G2	Stage III	Stage IIIB	HPV16	Alpha 9	0	1112	Alive	3.04449	Unknown	C1
TCGA-C5-A1BJ	30-34	Cervical Squamous Cell Carcinoma	G2	Stage II	Stage IIB	HPV16	Alpha 9	0	4385	Alive	5	Unknown	C1
TCGA-C5-A1BK	35-39	Cervical Squamous Cell Carcinoma	G2	Stage I	Stage IB	HPV16	Alpha 9	0	5385	Alive	5	Unknown	C1
TCGA-C5-A1BL	30-34	Cervical Squamous Cell Carcinoma	G2	Stage I	Stage IB	HPV16	Alpha 9	0	5271	Alive	5	Unknown	C1
TCGA-C5-A1M8	40-44	Cervical Squamous Cell Carcinoma	G2	Stage I	Stage IB1	HPV16	Alpha 9	0	919	Alive	2.51608	Unknown	C1
TCGA-C5-A1MH	70-74	Cervical Squamous Cell Carcinoma	G3	Stage III	Stage IIIB	HPV16	Alpha 9	1	1186	Dead	3.24709	Unknown	C1
TCGA-C5-A1ML	45-49	Cervical Squamous Cell Carcinoma	G3	Stage I	Stage IB2	HPV16	Alpha 9	1	636	Dead	1.74127	Unknown	C1
TCGA-C5-A1MN	40-44	Cervical Squamous Cell Carcinoma	G2	Stage III	Stage IIIB	HPV16	Alpha 9	1	1245	Dead	3.40862	Unknown	C2
TCGA-C5-A1MP	30-34	Cervical Squamous Cell Carcinoma	G3	Stage I	Stage IB2	HPV16	Alpha 9	0	109	Alive	0.298426	Unknown	C1
TCGA-C5-A2LV	35-39	Cervical Squamous Cell Carcinoma	G3	Stage I	Stage IB	HPV16	Alpha 9	0	2234	Alive	5	Unknown	C2
TCGA-C5-A2LX	50-54	Cervical Squamous Cell Carcinoma	G2	Stage I	Stage IB1	HPV16	Alpha 9	0	2526	Alive	5	Unknown	C1
TCGA-C5-A2LY	30-34	Cervical Squamous Cell Carcinoma	G2	Stage I	Stage IB1	HPV16	Alpha 9	0	2383	Alive	5	Unknown	C1
TCGA-C5-A2LZ	65-69	Cervical Squamous Cell Carcinoma	G2	Stage III	Stage IIIB	HPV16	Alpha 9	1	3046	Alive	5	Unknown	C1
TCGA-C5-A3HD	50-54	Cervical Squamous Cell Carcinoma	G2	Stage II	Stage IIB	HPV16	Alpha 9	0	1582	Alive	4.33128	Unknown	C2
TCGA-C5-A3HL	75-79	Cervical Squamous Cell Carcinoma	G2	Stage I	Stage IB2	HPV16	Alpha 9	0	621	Alive	1.70021	Keratinised	C1
TCGA-C5-A7CH	40-44	Cervical Squamous Cell Carcinoma	G2	Stage II	Stage IIB	HPV16	Alpha 9	0	4694	Alive	5	Unknown	C1
TCGA-C5-A7CJ	40-44	Cervical Squamous Cell Carcinoma	G2	Stage II	Stage IIA	HPV16	Alpha 9	1	3097	Alive	5	Keratinised	C1
TCGA-C5-A7CK	55-59	Cervical Squamous Cell Carcinoma	G2	Stage IV	Stage IVA	HPV16	Alpha 9	1	4086	Alive	5	Unknown	C1
TCGA-C5-A7CL	45-49	Cervical Squamous Cell Carcinoma	G2	Stage III	Stage IIIB	HPV16	Alpha 9	1	471	Dead	1.28953	Unknown	C1
TCGA-C5-A7UE	45-49	Cervical Squamous Cell Carcinoma	G2	Stage I	Stage IB1	HPV16	Alpha 9	0	4738	Alive	5	Unknown	C1
TCGA-C5-A7UH	55-59	Cervical Squamous Cell Carcinoma	G3	Stage III	Stage IIIB	HPV16	Alpha 9	0	3988	Alive	5	Unknown	C1
TCGA-C5-A7XC	25-29	Cervical Squamous Cell Carcinoma	G2	Stage I	Stage IB1	HPV16	Alpha 9	0	1551	Alive	4.24641	Unknown	C1
TCGA-C5-A8XH	35-39	Cervical Squamous Cell Carcinoma	Not Available	Stage I	Stage IB1	HPV16	Alpha 9	1	1394	Dead	3.81656	Unknown	C1
TCGA-C5-A8XK	30-34	Cervical Squamous Cell Carcinoma	G3	Not Available	--	HPV16	Alpha 9	0	3039	Alive	5	Unknown	C2
TCGA-C5-A8ZZ	40-44	Cervical Squamous Cell Carcinoma	G2	Stage II	Stage IIB	HPV16	Alpha 9	0	636	Alive	1.74127	Unknown	C1
TCGA-C5-A901	40-44	Cervical Squamous Cell Carcinoma	G2	Not Available	--	HPV16	Alpha 9	0	518	Alive	1.41821	Unknown	C1
TCGA-C5-A902	35-39	Cervical Squamous Cell Carcinoma	G3	Stage I	Stage IB2	HPV16	Alpha 9	0	149	Alive	0.40794	Unknown	C2
TCGA-C5-A905	35-39	Cervical Squamous Cell Carcinoma	G2	Stage I	Stage IB	HPV16	Alpha 9	0	4879	Alive	5	Unknown	C1
TCGA-DG-A2KK	50-54	Cervical Squamous Cell Carcinoma	G3	Stage III	Stage IIIB	HPV16	Alpha 9	0	2496	Alive	5	Unknown	C1
TCGA-DG-A2KL	50-54	Cervical Squamous Cell Carcinoma	G1	Stage II	Stage IIA	HPV16	Alpha 9	0	1367	Alive	3.74264	Keratinised	C1
TCGA-DG-A2KM	45-49	Cervical Squamous Cell Carcinoma	G2	Stage I	Stage IB1	HPV16	Alpha 9	0	1946	Alive	5	Unknown	C1
TCGA-DR-A0ZL	50-54	Cervical Squamous Cell Carcinoma	G3	Stage I	Stage IB	HPV16	Alpha 9	0	2669	Alive	5	Unknown	C1
TCGA-DS-A0VK	45-49	Cervical Squamous Cell Carcinoma	G3	Stage I	Stage IB	HPV16	Alpha 9	1	1118	Dead	3.06092	Unknown	C1
TCGA-DS-A0VL	25-29	Cervical Squamous Cell Carcinoma	G2	Stage I	Stage IB	HPV16	Alpha 9	1	1692	Dead	4.63244	Unknown	C1
TCGA-DS-A0VM	50-54	Cervical Squamous Cell Carcinoma	G3	Stage I	Stage IB	HPV16	Alpha 9	0	3589	Alive	5	Unknown	C1
TCGA-DS-A0VN	45-49	Cervical Squamous Cell Carcinoma	G2	Stage I	Stage IB	HPV16	Alpha 9	0	3609	Alive	5	Unknown	C1
TCGA-DS-A1OC	45-49	Cervical Squamous Cell Carcinoma	G2	Stage I	Stage IB	HPV16	Alpha 9	0	376	Alive	1.02943	Unknown	C1
TCGA-DS-A1OD	45-49	Cervical Squamous Cell Carcinoma	G3	Stage I	Stage IB1	HPV16	Alpha 9	0	3874	Alive	5	Unknown	C1
TCGA-DS-A5RQ	80-84	Cervical Squamous Cell Carcinoma	G2	Stage I	Stage IB1	HPV16	Alpha 9	0	512	Alive	1.40178	Unknown	C1
TCGA-DS-A7WI	40-44	Cervical Squamous Cell Carcinoma	G2	Stage II	Stage IIA2	HPV16	Alpha 9	1	252	Dead	0.689938	Unknown	C2
TCGA-EA-A1QT	45-49	Cervical Squamous Cell Carcinoma	G2	Stage I	Stage IB	HPV16	Alpha 9	0	1243	Alive	3.40315	Non-Keratinised	C1
TCGA-EA-A3HQ	60-64	Cervical Squamous Cell Carcinoma	G2	Stage II	Stage II	HPV16	Alpha 9	0	1136	Alive	3.1102	Unknown	C1
TCGA-EA-A3HS	35-39	Cervical Squamous Cell Carcinoma	G1	Stage I	Stage IB	HPV16	Alpha 9	0	959	Alive	2.6256	Unknown	C1
TCGA-EA-A3HT	65-69	Cervical Squamous Cell Carcinoma	G1	Stage I	Stage IB	HPV16	Alpha 9	0	954	Alive	2.61191	Unknown	C1
TCGA-EA-A3HU	40-44	Cervical Squamous Cell Carcinoma	G2	Stage II	Stage II	HPV16	Alpha 9	0	1013	Alive	2.77344	Unknown	C1
TCGA-EA-A3QD	55-59	Cervical Squamous Cell Carcinoma	G3	Stage III	Stage IIIB	HPV16	Alpha 9	0	397	Alive	1.08693	Unknown	C1
TCGA-EA-A3QE	45-49	Cervical Squamous Cell Carcinoma	G2	Stage I	Stage IB	HPV16	Alpha 9	0	761	Alive	2.0835	Non-Keratinised	C1
TCGA-EA-A411	50-54	Cervical Squamous Cell Carcinoma	G2	Stage I	Stage IB1	HPV16	Alpha 9	0	747	Alive	2.04517	Unknown	C1
TCGA-EA-A43B	40-44	Cervical Squamous Cell Carcinoma	G2	Stage I	Stage IB1	HPV16	Alpha 9	0	791	Alive	2.16564	Keratinised	C2
TCGA-EA-A44S	30-34	Cervical Squamous Cell Carcinoma	G2	Stage III	Stage IIIB	HPV16	Alpha 9	0	369	Alive	1.01027	Unknown	C1
TCGA-EA-A50E	45-49	Cervical Squamous Cell Carcinoma	G2	Stage IV	Stage IVA	HPV16	Alpha 9	1	227	Dead	0.621492	Non-Keratinised	C1
TCGA-EA-A5FO	55-59	Cervical Squamous Cell Carcinoma	G2	Stage I	Stage IB1	HPV16	Alpha 9	0	815	Alive	2.23135	Unknown	C1
TCGA-EA-A5O9	35-39	Cervical Squamous Cell Carcinoma	G2	Stage I	Stage IB2	HPV16	Alpha 9	0	788	Alive	2.15743	Unknown	C1
TCGA-EA-A97N	35-39	Cervical Squamous Cell Carcinoma	G2	Stage I	Stage IB2	HPV16	Alpha 9	0	11	Alive	0.0301164	Unknown	C1
TCGA-EK-A2H1	20-24	Cervical Squamous Cell Carcinoma	G3	Stage I	Stage IB2	HPV16	Alpha 9	0	799	Alive	2.18754	Non-Keratinised	C2
TCGA-EK-A2IP	25-29	Cervical Squamous Cell Carcinoma	G3	Stage I	Stage IB1	HPV16	Alpha 9	0	202	Alive	0.553046	Non-Keratinised	C2
TCGA-EK-A2IR	45-49	Cervical Squamous Cell Carcinoma	G3	Stage I	Stage IB2	HPV16	Alpha 9	0	3442	Alive	5	Unknown	C1
TCGA-EK-A2PI	40-44	Cervical Squamous Cell Carcinoma	G2	Stage III	Stage IIIB	HPV16	Alpha 9	0	586	Alive	1.60438	Non-Keratinised	C1
TCGA-EK-A2RB	45-49	Cervical Squamous Cell Carcinoma	G3	Stage IV	Stage IVB	HPV16	Alpha 9	0	9	Alive	0.0246407	Unknown	C1
TCGA-EK-A2RC	30-34	Cervical Squamous Cell Carcinoma	G3	Stage I	Stage IB1	HPV16	Alpha 9	0	129	Alive	0.353183	Unknown	C1
TCGA-EK-A2RE	25-29	Cervical Squamous Cell Carcinoma	G2	Stage II	Stage IIA	HPV16	Alpha 9	0	57	Alive	0.156057	Keratinised	C1
TCGA-EK-A2RK	65-69	Cervical Squamous Cell Carcinoma	G3	Stage I	Stage IA2	HPV16	Alpha 9	0	13	Alive	0.0355921	Non-Keratinised	C1
TCGA-EK-A2RN	45-49	Cervical Squamous Cell Carcinoma	G2	Stage I	Stage IB1	HPV16	Alpha 9	0	71	Alive	0.194387	Keratinised	C1
TCGA-EK-A2RO	55-59	Cervical Squamous Cell Carcinoma	G1	Stage II	Stage IIB	HPV16	Alpha 9	0	2	Alive	0.0054757	Non-Keratinised	C1
TCGA-EK-A3GN	45-49	Cervical Squamous Cell Carcinoma	G3	Stage III	Stage IIIB	HPV16	Alpha 9	0	27	Alive	0.073922	Unknown	C2
TCGA-EX-A1H5	55-59	Cervical Squamous Cell Carcinoma	G3	Stage II	Stage IIB	HPV16	Alpha 9	0	619	Alive	1.69473	Unknown	C1
TCGA-EX-A69L	40-44	Cervical Squamous Cell Carcinoma	G3	Stage I	Stage IB1	HPV16	Alpha 9	0	602	Alive	1.64819	Non-Keratinised	C2
TCGA-FU-A2QG	25-29	Cervical Squamous Cell Carcinoma	G2	Stage I	Stage IB1	HPV16	Alpha 9	0	579	Alive	1.58522	Keratinised	C1
TCGA-FU-A3HY	45-49	Cervical Squamous Cell Carcinoma	G2	Stage I	Stage IB2	HPV16	Alpha 9	0	954	Alive	2.61191	Non-Keratinised	C1
TCGA-FU-A3NI	45-49	Cervical Squamous Cell Carcinoma	G2	Stage I	Stage IB1	HPV16	Alpha 9	1	638	Dead	1.74675	Keratinised	C1
TCGA-FU-A3TQ	55-59	Cervical Squamous Cell Carcinoma	G2	Stage III	Stage IIIB	HPV16	Alpha 9	0	795	Alive	2.17659	Unknown	C1
TCGA-FU-A3WB	40-44	Cervical Squamous Cell Carcinoma	G2	Stage II	Stage IIA2	HPV16	Alpha 9	0	491	Alive	1.34428	Unknown	C1
TCGA-FU-A3YQ	35-39	Cervical Squamous Cell Carcinoma	G1	Stage I	Stage IB1	HPV16	Alpha 9	0	861	Alive	2.35729	Unknown	C1
TCGA-HG-A2PA	35-39	Cervical Squamous Cell Carcinoma	G2	Stage I	Stage IB2	HPV16	Alpha 9	1	773	Dead	2.11636	Unknown	C1
TCGA-HM-A3JJ	40-44	Cervical Squamous Cell Carcinoma	G3	Stage I	Stage IB1	HPV16	Alpha 9	1	659	Dead	1.80424	Unknown	C1
TCGA-HM-A4S6	50-54	Cervical Squamous Cell Carcinoma	G3	Stage III	Stage IIIB	HPV16	Alpha 9	0	454	Alive	1.24298	Unknown	C1
TCGA-IR-A3LC	40-44	Cervical Squamous Cell Carcinoma	G3	Stage I	Stage IB1	HPV16	Alpha 9	0	3935	Alive	5	Unknown	C1
TCGA-IR-A3LL	60-64	Cervical Squamous Cell Carcinoma	G2	Stage I	Stage IB1	HPV16	Alpha 9	0	1106	Alive	3.02806	Unknown	C1
TCGA-JW-A5VL	35-39	Cervical Squamous Cell Carcinoma	G1	Stage I	Stage IB2	HPV16	Alpha 9	0	474	Alive	1.29774	Unknown	C1
TCGA-JW-A852	40-44	Cervical Squamous Cell Carcinoma	G2	Stage II	Stage IIB	HPV16	Alpha 9	1	252	Dead	0.689938	Unknown	C1
TCGA-JW-AAVH	45-49	Cervical Squamous Cell Carcinoma	G2	Stage I	Stage IB1	HPV16	Alpha 9	0	552	Alive	1.51129	Unknown	C1
TCGA-JX-A5QV	35-39	Cervical Squamous Cell Carcinoma	G3	Stage I	Stage IB1	HPV16	Alpha 9	0	636	Alive	1.74127	Keratinised	C1
TCGA-LP-A4AW	50-54	Cervical Squamous Cell Carcinoma	G1	Stage I	Stage IA	HPV16	Alpha 9	0	27	Alive	0.073922	Keratinised	C1
TCGA-LP-A4AX	45-49	Cervical Squamous Cell Carcinoma	G3	Stage I	Stage IB1	HPV16	Alpha 9	0	380	Alive	1.04038	Unknown	C2
TCGA-LP-A5U3	40-44	Cervical Squamous Cell Carcinoma	G3	Stage I	Stage IB1	HPV16	Alpha 9	0	25	Alive	0.0684463	Non-Keratinised	C1
TCGA-MA-AA3W	50-54	Cervical Squamous Cell Carcinoma	G3	Stage I	Stage IB1	HPV16	Alpha 9	0	685	Alive	1.87543	Unknown	C1
TCGA-MA-AA3X	50-54	Cervical Squamous Cell Carcinoma	G2	Stage III	Stage IIIB	HPV16	Alpha 9	0	617	Alive	1.68925	Unknown	C1
TCGA-MA-AA3Z	40-44	Cervical Squamous Cell Carcinoma	GX	Stage I	Stage IB2	HPV16	Alpha 9	0	595	Alive	1.62902	Unknown	C1
TCGA-MA-AA41	30-34	Cervical Squamous Cell Carcinoma	G2	Stage II	Stage IIB	HPV16	Alpha 9	0	279	Alive	0.76386	Unknown	C1
TCGA-MA-AA42	75-79	Cervical Squamous Cell Carcinoma	G3	Stage II	Stage IIB	HPV16	Alpha 9	0	259	Alive	0.709103	Unknown	C1
TCGA-MU-A51Y	25-29	Cervical Squamous Cell Carcinoma	G2	Stage II	Stage IIA1	HPV16	Alpha 9	0	854	Alive	2.33812	Non-Keratinised	C1
TCGA-MU-A5YI	60-64	Cervical Squamous Cell Carcinoma	G2	Stage I	Stage IA1	HPV16	Alpha 9	0	1053	Alive	2.88296	Unknown	C1
TCGA-MU-A8JM	45-49	Cervical Squamous Cell Carcinoma	G2	Stage I	Stage IB1	HPV16	Alpha 9	0	607	Alive	1.66188	Unknown	C1
TCGA-MY-A5BD	60-64	Cervical Squamous Cell Carcinoma	G1	Stage II	Stage IIB	HPV16	Alpha 9	0	1667	Alive	4.564	Unknown	C1
TCGA-MY-A5BE	40-44	Cervical Squamous Cell Carcinoma	G3	Stage I	Stage IB1	HPV16	Alpha 9	0	1066	Alive	2.91855	Unknown	C1
TCGA-MY-A5BF	65-69	Cervical Squamous Cell Carcinoma	G1	Stage II	Stage IIA2	HPV16	Alpha 9	0	634	Alive	1.7358	Keratinised	C1
TCGA-PN-A8MA	40-44	Cervical Squamous Cell Carcinoma	G3	Stage II	Stage IIB	HPV16	Alpha 9	0	90	Alive	0.246407	Unknown	C1
TCGA-Q1-A5R2	60-64	Cervical Squamous Cell Carcinoma	G3	Not Available	--	HPV16	Alpha 9	0	499	Alive	1.36619	Unknown	C1
TCGA-Q1-A6DT	55-59	Cervical Squamous Cell Carcinoma	GX	Stage I	Stage I	HPV16	Alpha 9	1	275	Dead	0.752909	Non-Keratinised	C2
TCGA-Q1-A6DW	40-44	Cervical Squamous Cell Carcinoma	GX	Stage I	Stage I	HPV16	Alpha 9	0	534	Alive	1.46201	Non-Keratinised	C1
TCGA-RA-A741	30-34	Cervical Squamous Cell Carcinoma	GX	Stage II	Stage IIB	HPV16	Alpha 9	0	444	Alive	1.21561	Unknown	C1
TCGA-UC-A7PD	20-24	Cervical Squamous Cell Carcinoma	G2	Stage I	Stage IB	HPV16	Alpha 9	1	355	Dead	0.971937	Unknown	C2
TCGA-UC-A7PF	40-44	Cervical Squamous Cell Carcinoma	G2	Stage I	Stage IB1	HPV16	Alpha 9	1	2859	Alive	5	Unknown	C1
TCGA-UC-A7PG	40-44	Cervical Squamous Cell Carcinoma	G1	Stage III	Stage IIIB	HPV16	Alpha 9	1	370	Dead	1.013	Unknown	C1
TCGA-VS-A8EC	55-59	Cervical Squamous Cell Carcinoma	G2	Stage III	Stage IIIB	HPV16	Alpha 9	0	1415	Alive	3.87406	Unknown	C1
TCGA-VS-A8EG	35-39	Cervical Squamous Cell Carcinoma	GX	Stage I	Stage IB1	HPV16	Alpha 9	0	1386	Alive	3.79466	Unknown	C1
TCGA-VS-A8EH	55-59	Cervical Squamous Cell Carcinoma	G2	Stage III	Stage IIIB	HPV16	Alpha 9	0	986	Alive	2.69952	Unknown	C1
TCGA-VS-A8EI	35-39	Cervical Squamous Cell Carcinoma	GX	Stage II	Stage IIB	HPV16	Alpha 9	0	729	Alive	1.99589	Unknown	C1
TCGA-VS-A8Q8	25-29	Cervical Squamous Cell Carcinoma	G2	Stage I	Stage IB	HPV16	Alpha 9	1	978	Dead	2.67762	Unknown	C1
TCGA-VS-A8QA	40-44	Cervical Squamous Cell Carcinoma	GX	Stage I	Stage IB1	HPV16	Alpha 9	0	1099	Alive	3.0089	Unknown	C1
TCGA-VS-A8QC	50-54	Cervical Squamous Cell Carcinoma	G2	Stage IV	Stage IVA	HPV16	Alpha 9	1	350	Dead	0.958248	Unknown	C1
TCGA-VS-A8QF	40-44	Cervical Squamous Cell Carcinoma	G2	Stage II	Stage IIB	HPV16	Alpha 9	0	1800	Alive	4.92813	Unknown	C1
TCGA-VS-A8QM	45-49	Cervical Squamous Cell Carcinoma	GX	Stage IV	Stage IVB	HPV16	Alpha 9	1	951	Dead	2.6037	Unknown	C1
TCGA-VS-A94W	35-39	Cervical Squamous Cell Carcinoma	G2	Stage II	Stage IIB	HPV16	Alpha 9	0	1243	Alive	3.40315	Unknown	C1
TCGA-VS-A94Z	35-39	Cervical Squamous Cell Carcinoma	G2	Stage II	Stage IIB	HPV16	Alpha 9	0	1015	Alive	2.77892	Unknown	C1
TCGA-VS-A953	60-64	Cervical Squamous Cell Carcinoma	GX	Stage IV	Stage IVA	HPV16	Alpha 9	1	477	Dead	1.30595	Unknown	C2
TCGA-VS-A9U5	55-59	Cervical Squamous Cell Carcinoma	G3	Stage II	Stage IIB	HPV16	Alpha 9	0	1535	Alive	4.2026	Unknown	C1
TCGA-VS-A9U7	30-34	Cervical Squamous Cell Carcinoma	G3	Stage I	Stage IB1	HPV16	Alpha 9	0	1472	Alive	4.03012	Unknown	C1
TCGA-VS-A9UD	70-74	Cervical Squamous Cell Carcinoma	G2	Stage III	Stage IIIA	HPV16	Alpha 9	0	739	Alive	2.02327	Unknown	C1
TCGA-VS-A9UM	35-39	Cervical Squamous Cell Carcinoma	G2	Stage IV	Stage IVB	HPV16	Alpha 9	1	829	Dead	2.26968	Unknown	C1
TCGA-VS-A9UU	40-44	Cervical Squamous Cell Carcinoma	G1	Stage II	Stage IIB	HPV16	Alpha 9	0	442	Alive	1.21013	Unknown	C1
TCGA-VS-A9UY	25-29	Cervical Squamous Cell Carcinoma	G2	Stage IV	Stage IVB	HPV16	Alpha 9	1	555	Dead	1.51951	Unknown	C1
TCGA-VS-A9V2	25-29	Cervical Squamous Cell Carcinoma	G2	Stage I	Stage IB1	HPV16	Alpha 9	0	555	Alive	1.51951	Unknown	C1
TCGA-WL-A834	55-59	Cervical Squamous Cell Carcinoma	G3	Not Available	--	HPV16	Alpha 9	0	791	Alive	2.16564	Unknown	C1
TCGA-ZJ-A8QR	35-39	Cervical Squamous Cell Carcinoma	GX	Stage I	Stage I	HPV16	Alpha 9	1	582	Dead	1.59343	Unknown	C2
TCGA-ZJ-AAX4	85-89	Cervical Squamous Cell Carcinoma	G3	Stage II	Stage II	HPV16	Alpha 9	0	21	Alive	0.0574949	Unknown	C1
TCGA-ZJ-AAXA	60-64	Cervical Squamous Cell Carcinoma	G2	Stage I	Stage IB1	HPV16	Alpha 9	0	43	Alive	0.117728	Unknown	C1
TCGA-ZJ-AAXD	35-39	Cervical Squamous Cell Carcinoma	G2	Stage III	Stage IIIB	HPV16	Alpha 9	0	0	Alive	0	Unknown	C1
TCGA-ZJ-AAXF	60-64	Cervical Squamous Cell Carcinoma	G3	Stage II	Stage IIB	HPV16	Alpha 9	0	0	Alive	0	Unknown	C1
TCGA-ZJ-AAXU	50-54	Cervical Squamous Cell Carcinoma	G2	Stage II	Stage IIB	HPV16	Alpha 9	0	5	Alive	0.0136893	Unknown	C1
TCGA-ZJ-AB0I	25-29	Cervical Squamous Cell Carcinoma	Not Available	Stage II	Stage IIB	HPV16	Alpha 9	0	0	Alive	0	Unknown	C2

## Sheet: Figure 2 d,e
Source Data for Figure 2 d & e
Patient ID	Patient Methylation Identifier	Age Range	Histological Diagnosis	Stage	Stage Breakdown	HPV Type	HPV Clade	Vital Status	Days to Last Follow Up	5 Year Vital Status	5 Year survival	Surgery	Radiotherapy	Chemotherapy	Centre	Treatment	Cluster
55	200325530010_R01C01	25-29	Squamous	Stage II	Stage IIB	HPV18	Alpha 7	0	3723	0	5	Yes	Yes	No	Innsbruck	Yes.Yes.No	C1
303	200325530012_R04C01	45-49	Squamous	Stage I	Stage IC	HPV16	Alpha 9	1	959.95	1	2.6282	Yes	No	No	Innsbruck	Yes.No.No	C1
337	200325530012_R05C02	35-39	Squamous	Stage I	Stage IB	HPV18	Alpha 7	0	8453.4	0	5	Yes	Yes	No	Innsbruck	Yes.Yes.No	C1
401	200362700017_R06C01	35-39	Squamous	Stage I	Stage IA2	HPV16	Alpha 9	0	3157.25	0	5	Yes	Yes	No	Innsbruck	Yes.Yes.No	C1
500	200362700133_R02C02	25-29	Squamous	Stage I	Stage IB	HPV16	Alpha 9	1	5847.3	0	5	Yes	Yes	No	Innsbruck	Yes.Yes.No	C1
524	200362700063_R03C01	70-74	Squamous	Stage IV	Stage IVA	Other	Other	1	452.6	1	1.23915	Yes	Yes	No	Innsbruck	Yes.Yes.No	C1
563	200325530010_R02C01	50-54	Squamous	Stage I	Stage IB	HPV16	Alpha 9	1	770.15	1	2.10856	Yes	Yes	No	Innsbruck	Yes.Yes.No	C1
570	200325530010_R04C02	35-39	Squamous	Stage I	Stage IB	HPV16	Alpha 9	1	423.4	1	1.15921	Yes	Yes	No	Innsbruck	Yes.Yes.No	C1
617	200325530012_R06C02	50-54	Squamous	Stage I	Stage IB	Other	Other	0	8154.1	0	5	Yes	Yes	No	Innsbruck	Yes.Yes.No	C2
792	200362700017_R01C02	50-54	Squamous	Stage I	Stage IB	HPV18	Alpha 7	0	5540.7	0	5	Yes	Yes	No	Innsbruck	Yes.Yes.No	C1
954	200362700063_R04C01	50-54	Squamous	Stage I	Stage IB	Other	Alpha 9	0	3409.1	0	5	Yes	Yes	No	Innsbruck	Yes.Yes.No	C1
1215	200325530010_R03C01	30-34	Squamous	Stage II	Stage IIB	HPV16	Alpha 9	1	1850.55	0	5	Yes	Yes	No	Innsbruck	Yes.Yes.No	C1
1279	200325530012_R06C01	30-34	Squamous	Stage I	Stage IB	HPV16	Alpha 9	0	8468	0	5	Yes	No	No	Innsbruck	Yes.No.No	C1
1342	200362700017_R01C01	70-74	Squamous	Stage III	Stage IIIA	HPV16	Alpha 9	1	1182.6	1	3.23778	Yes	Yes	No	Innsbruck	Yes.Yes.No	C1
1392	200362700017_R02C02	65-69	Squamous	Stage IV	Stage IVA	HPV16	Alpha 9	1	1295.75	1	3.54757	Yes	Yes	Yes	Innsbruck	Yes.Yes.Yes	C1
1445	200362700133_R04C02	60-64	Squamous	Stage I	Stage IB	Other	Alpha 9	0	7300	0	5	Yes	Yes	No	Innsbruck	Yes.Yes.No	C1
1656	200362700017_R02C01	45-49	Squamous	Stage I	Stage IB	Other	Alpha 9	0	7862.1	0	5	Yes	No	No	Innsbruck	Yes.No.No	C1
1935	200362700063_R06C01	50-54	Squamous	Stage III	Stage IIIB	Other	Other	1	4117.2	0	5	Yes	Yes	Yes	Innsbruck	Yes.Yes.Yes	C2
2007	200325530010_R05C01	35-39	Squamous	Stage II	Stage IIB	Other	Other	1	649.7	1	1.77878	Yes	Yes	No	Innsbruck	Yes.Yes.No	C1
2571	200362700133_R05C01	50-54	Squamous	Stage II	Stage IIB	HPV16	Alpha 9	0	5011.45	0	5	Yes	Yes	Yes	Innsbruck	Yes.Yes.Yes	C1
2737	200325530010_R06C01	20-24	Squamous	Stage I	Stage IB1	Other	Alpha 7	0	21.9	0	0.0599589	Yes	Yes	No	Innsbruck	Yes.Yes.No	C2
3016	200325530012_R03C02	35-39	Squamous	Stage I	Stage IB2	HPV16	Alpha 9	1	3883.6	0	5	Yes	Yes	No	Innsbruck	Yes.Yes.No	C1
4144	200362700133_R06C01	35-39	Squamous	Stage I	Stage IB1	HPV16	Alpha 9	0	5066.2	0	5	Yes	No	No	Innsbruck	Yes.No.No	C1
4268	200362700063_R01C01	30-34	Squamous	Stage I	Stage IB2	HPV16	Alpha 9	0	4588.05	0	5	Yes	No	No	Innsbruck	Yes.No.No	C1
4489	200362700063_R02C02	90+	Squamous	Stage III	Stage IIIB	HPV18	Alpha 7	1	156.95	1	0.429706	Yes	Yes	No	Innsbruck	Yes.Yes.No	C1
4900	200325530010_R01C02	65-69	Squamous	Stage III	Stage IIIB	HPV16	Alpha 9	0	3788.7	0	5	Yes	Yes	Yes	Innsbruck	Yes.Yes.Yes	C1
5951	200362700063_R02C01	55-59	Squamous	Stage II	Stage IIB	HPV18	Alpha 7	0	2018.45	0	5	Yes	Yes	Yes	Innsbruck	Yes.Yes.Yes	C1
5953	200362700063_R03C02	60-64	Squamous	Stage II	Stage IIB	Other	Alpha 9	0	1890.7	0	5	Yes	Yes	Yes	Innsbruck	Yes.Yes.Yes	C2
SRR1017803	3999215063_R02C01	40-44	Squamous	Stage I	Stage IB	HPV18	Alpha 7	0	4653.75	0	5	Yes	No	No	Bergen	Yes.No.No	C1
SRR1017681	3999215063_R02C02	40-44	Squamous	Stage I	Stage IB2	HPV16	Alpha 9	1	1490.42	1	4.08054	Yes	Yes	Yes	Bergen	Yes.Yes.Yes	C1
SRR1017710	3999215063_R03C01	40-44	Squamous	Stage I	Stage IB2	Other	Alpha 9	0	4197.5	0	5	Yes	Yes	No	Bergen	Yes.Yes.No	C1
SRR1017676	3999215063_R05C02	30-34	Squamous	Stage I	Stage IB1	HPV16	Alpha 9	0	4623.33	0	5	Yes	Yes	No	Bergen	Yes.Yes.No	C1
SRR1017709	3999215068_R02C01	40-44	Squamous	Stage II	Stage IB2	Other	Other	0	1733.75	0	4.74675	Yes	Yes	Yes	Bergen	Yes.Yes.Yes	C1
SRR1017738	3999215068_R03C02	45-49	Squamous	Stage I	Stage IB1	HPV16	Alpha 9	0	2098.75	0	5	Yes	Yes	No	Bergen	Yes.Yes.No	C1
SRR1017811	3999215075_R01C01	50-54	Squamous	Stage I	Stage IB1	HPV16	Alpha 9	0	4106.25	0	5	Yes	Yes	No	Bergen	Yes.Yes.No	C1
SRR1017873	3999215075_R02C01	55-59	Squamous	Stage I	Stage IB1	HPV16	Alpha 9	1	669.167	1	1.83208	Yes	Yes	No	Bergen	Yes.Yes.No	C1
SRR1017814	3999215075_R03C01	55-59	Squamous	Stage I	Stage IB	HPV45	Alpha 7	0	3285	0	5	Yes	No	No	Bergen	Yes.No.No	C1
SRR1017672	3999215075_R04C01	40-44	Squamous	Stage I	Stage IB1	HPV16	Alpha 9	0	2615.83	0	5	Yes	No	No	Bergen	Yes.No.No	C1
SRR1017747	3999215075_R04C02	50-54	Squamous	Stage I	Stage IB	HPV16	Alpha 9	0	3497.92	0	5	Yes	No	No	Bergen	Yes.No.No	C1
SRR1017675	3999215075_R06C02	35-39	Squamous	Stage I	Stage IB1	HPV16	Alpha 9	0	3254.58	0	5	Yes	Yes	No	Bergen	Yes.Yes.No	C1
SRR1017644	3999215088_R04C02	25-29	Squamous	Stage I	Stage IB2	HPV16	Alpha 9	0	1946.67	0	5	Yes	Yes	Yes	Bergen	Yes.Yes.Yes	C1
SRR1017665	3999215088_R05C01	55-59	Squamous	Stage I	Stage IB1	HPV16	Alpha 9	0	1672.92	0	4.5802	Yes	Yes	No	Bergen	Yes.Yes.No	C1
SRR1017759	3999215098_R01C01	40-44	Squamous	Stage I	Stage IB	HPV18	Alpha 7	1	912.5	1	2.49829	Yes	No	No	Bergen	Yes.No.No	C2
SRR1017690	3999215098_R03C01	30-34	Squamous	Stage I	Stage IB2	HPV16	Alpha 9	1	1034.17	1	2.83139	Yes	Yes	No	Bergen	Yes.Yes.No	C2
SRR1017744	3999215098_R04C01	45-49	Squamous	Stage I	Stage IB	Other	Other	0	3984.58	0	5	Yes	No	No	Bergen	Yes.No.No	C1
SRR1017733	3999215098_R05C01	35-39	Squamous	Stage I	Stage IB1	HPV16	Alpha 9	0	3497.92	0	5	Yes	No	No	Bergen	Yes.No.No	C1
SRR1017716	3999215100_R01C01	50-54	Squamous	Stage I	Stage IB2	Other	Alpha 9	0	3832.5	0	5	Yes	Yes	No	Bergen	Yes.Yes.No	C1
SRR1017728	3999215100_R02C01	30-34	Squamous	Stage I	Stage IB	HPV16	Alpha 9	0	2950.42	0	5	Yes	Yes	No	Bergen	Yes.Yes.No	C1
SRR1017712	3999215100_R04C02	25-29	Squamous	Stage I	Stage IB1	HPV16	Alpha 9	0	2920	0	5	Yes	No	No	Bergen	Yes.No.No	C1
SRR1017720	3999215100_R06C01	45-49	Squamous	Stage I	Stage IB2	Other	Alpha 9	0	4532.08	0	5	Yes	No	No	Bergen	Yes.No.No	C1
SRR1017668	3999215100_R06C02	40-44	Squamous	Stage I	Stage IB1	HPV45	Alpha 7	0	2402.92	0	5	Yes	No	No	Bergen	Yes.No.No	C1
SRR1017812	3999215106_R01C01	30-34	Squamous	Stage I	Stage IB1	HPV45	Alpha 7	0	4836.25	0	5	Yes	No	No	Bergen	Yes.No.No	C2
SRR1017829	3999215106_R03C01	35-39	Squamous	Stage I	Stage IB1	HPV16	Alpha 9	0	3650	0	5	Yes	Yes	No	Bergen	Yes.Yes.No	C1
SRR1017704	3999215106_R05C01	35-39	Squamous	Stage I	Stage IB2	HPV16	Alpha 9	1	1186.25	1	3.24778	Yes	Yes	No	Bergen	Yes.Yes.No	C1
SRR1017741	3999215108_R01C01	35-39	Squamous	Stage I	Stage IB1	HPV16	Alpha 9	0	3650	0	5	Yes	No	No	Bergen	Yes.No.No	C2
SRR1017722	3999215133_R05C02	40-44	Squamous	Stage I	Stage IB1	HPV16	Alpha 9	0	4227.92	0	5	Yes	Yes	No	Bergen	Yes.Yes.No	C1
SRR1017756	3999215133_R06C01	45-49	Squamous	Stage I	Stage IB1	Other	Alpha 9	0	2767.92	0	5	Yes	Yes	No	Bergen	Yes.Yes.No	C1
SRR1017875	3999215164_R01C02	45-49	Squamous	Stage II	Stage IIA	Other	Alpha 9	0	4227.92	0	5	Yes	No	No	Bergen	Yes.No.No	C1
SRR1017742	3999215164_R02C02	30-34	Squamous	Stage I	Stage IB2	HPV45	Alpha 7	0	3558.75	0	5	Yes	No	No	Bergen	Yes.No.No	C2
SRR1017718	3999215164_R06C02	60-64	Squamous	Stage II	Stage IIB	Other	Alpha 9	0	2190	0	5	Yes	Yes	Yes	Bergen	Yes.Yes.Yes	C1
SRR1017730	3999308118_R01C01	35-39	Squamous	Stage I	Stage IB1	HPV16	Alpha 9	0	2372.5	0	5	Yes	No	No	Bergen	Yes.No.No	C1
SRR1017706	3999308118_R02C02	30-34	Squamous	Stage I	Stage IB1	HPV16	Alpha 9	0	1612.08	0	4.41364	Yes	No	No	Bergen	Yes.No.No	C1
SRR1017757	3999308118_R04C01	30-34	Squamous	Stage IV	Stage IVB	HPV16	Alpha 9	0	2250.83	0	5	Yes	Yes	Yes	Bergen	Yes.Yes.Yes	C1
SRR1017699	3999308118_R05C01	50-54	Squamous	Stage I	Stage IB1	Other	Alpha 9	0	1794.58	0	4.9133	Yes	No	No	Bergen	Yes.No.No	C1
SRR1017764	3999308118_R05C02	40-44	Squamous	Stage I	Stage IB1	HPV16	Alpha 9	0	1612.08	0	4.41364	Yes	No	No	Bergen	Yes.No.No	C1
P-002	7471147038_R01C01	40-44	Squamous	Stage II	Stage IIB	HPV16	Alpha 9	1	902.148	1	2.46995	No	Yes	Yes	Oslo	No.Yes.Yes	C1
P-042	7471147038_R01C02	45-49	Squamous	Stage II	Stage IIB	HPV16	Alpha 9	0	4638.48	0	5	No	Yes	Yes	Oslo	No.Yes.Yes	C1
P-005	7471147038_R02C01	55-59	Squamous	Stage III	Stage IIIB	HPV16	Alpha 9	1	816.324	1	2.23497	No	Yes	No	Oslo	No.Yes.No	C2
P-053	7471147038_R02C02	40-44	Squamous	Stage II	Stage IIB	HPV16	Alpha 9	0	3765.27	0	5	No	Yes	Yes	Oslo	No.Yes.Yes	C2
P-014	7471147038_R03C01	60-64	Squamous	Stage III	Stage IIIB	HPV16	Alpha 9	1	182.625	1	0.5	No	Yes	No	Oslo	No.Yes.No	C1
P-018	7471147038_R04C01	60-64	Squamous	Stage III	Stage IIIB	Other	Other	1	97.7992	1	0.26776	No	Yes	No	Oslo	No.Yes.No	C2
P-055	7471147038_R04C02	45-49	Squamous	Stage II	Stage IIB	HPV16	Alpha 9	0	3785.23	0	5	No	Yes	Yes	Oslo	No.Yes.Yes	C1
P-024	7471147038_R05C01	30-34	Squamous	Stage II	Stage IIB	HPV18	Alpha 7	1	801.355	1	2.19399	No	Yes	Yes	Oslo	No.Yes.Yes	C2
P-028	7471147038_R06C01	55-59	Squamous	Stage II	Stage IIB	HPV16	Alpha 9	0	2837.17	0	5	No	Yes	Yes	Oslo	No.Yes.Yes	C1
P-063	7471147039_R01C01	70-74	Squamous	Stage III	Stage IIIB	HPV16	Alpha 9	1	119.754	1	0.327869	No	Yes	No	Oslo	No.Yes.No	C2
P-080	7471147039_R01C02	35-39	Squamous	Stage III	Stage IIIB	HPV16	Alpha 9	1	848.258	1	2.3224	No	Yes	Yes	Oslo	No.Yes.Yes	C1
P-067	7471147039_R02C01	45-49	Squamous	Stage II	Stage IIA	HPV16	Alpha 9	0	3630.55	0	5	No	Yes	Yes	Oslo	No.Yes.Yes	C1
P-083	7471147039_R02C02	30-34	Squamous	Stage II	Stage IIB	HPV16	Alpha 9	0	3514.78	0	5	No	Yes	Yes	Oslo	No.Yes.Yes	C1
P-084	7471147039_R03C02	35-39	Squamous	Stage II	Stage IIB	HPV16	Alpha 9	1	656.652	1	1.79781	No	Yes	Yes	Oslo	No.Yes.Yes	C1
P-072	7471147039_R04C01	55-59	Squamous	Stage III	Stage IIIB	Other	Alpha 9	0	4533.69	0	5	No	Yes	Yes	Oslo	No.Yes.Yes	C1
P-087	7471147039_R04C02	40-44	Squamous	Stage II	Stage IIB	HPV16	Alpha 9	0	3991.8	0	5	No	Yes	Yes	Oslo	No.Yes.Yes	C1
P-073	7471147039_R05C01	60-64	Squamous	Stage II	Stage IIB	HPV16	Alpha 9	1	1388.15	1	3.80055	No	Yes	Yes	Oslo	No.Yes.Yes	C2
P-091	7471147039_R05C02	50-54	Squamous	Stage III	Stage IIIB	HPV16	Alpha 9	0	1536.84	0	4.20765	No	Yes	Yes	Oslo	No.Yes.Yes	C1
P-078	7471147039_R06C01	30-34	Squamous	Stage IV	Stage IVA	HPV16	Alpha 9	1	708.545	1	1.93989	No	Yes	No	Oslo	No.Yes.No	C2
P-098	7471147048_R01C01	55-59	Squamous	Stage III	Stage IIIB	HPV16	Alpha 9	1	288.408	1	0.789617	No	Yes	Yes	Oslo	No.Yes.Yes	C1
P-125	7471147048_R01C02	55-59	Squamous	Stage II	Stage IIB	HPV16	Alpha 9	1	773.412	1	2.11749	No	Yes	Yes	Oslo	No.Yes.Yes	C2
P-101	7471147048_R02C01	75-79	Squamous	Stage II	Stage IIB	HPV16	Alpha 9	0	804.348	0	2.20219	No	Yes	No	Oslo	No.Yes.No	C1
P-126	7471147048_R02C02	60-64	Squamous	Stage II	Stage IIB	HPV16	Alpha 9	0	4056.67	0	5	No	Yes	Yes	Oslo	No.Yes.Yes	C1
P-115	7471147048_R03C01	80-84	Squamous	Stage III	Stage IIIB	HPV16	Alpha 9	1	105.783	1	0.289617	No	Yes	No	Oslo	No.Yes.No	C1
P-129	7471147048_R03C02	45-49	Squamous	Stage II	Stage IIB	HPV16	Alpha 9	0	1886.13	0	5	No	Yes	Yes	Oslo	No.Yes.Yes	C1
P-120	7471147048_R04C01	75-79	Squamous	Stage II	Stage IIB	HPV16	Alpha 9	0	2674.51	0	5	No	Yes	No	Oslo	No.Yes.No	C1
P-130	7471147048_R04C02	60-64	Squamous	Stage III	Stage IIIB	HPV16	Alpha 9	1	669.625	1	1.83333	No	Yes	No	Oslo	No.Yes.No	C1
P-121	7471147048_R05C01	70-74	Squamous	Stage III	Stage IIIB	HPV18	Alpha 7	1	257.471	1	0.704918	No	Yes	Yes	Oslo	No.Yes.Yes	C1
P-133	7471147048_R05C02	55-59	Squamous	Stage III	Stage IIIB	HPV16	Alpha 9	1	2130.62	0	5	No	Yes	No	Oslo	No.Yes.No	C1
P-124	7471147048_R06C01	60-64	Squamous	Stage III	Stage IIIA	HPV16	Alpha 9	0	1931.03	0	5	No	Yes	Yes	Oslo	No.Yes.Yes	C1
P-138	7471147048_R06C02	40-44	Squamous	Stage II	Stage IIB	HPV16	Alpha 9	0	2955.93	0	5	No	Yes	Yes	Oslo	No.Yes.Yes	C2
P-141	7507875135_R01C01	75-79	Squamous	Stage III	Stage IIIB	HPV16	Alpha 9	0	3678.45	0	5	No	Yes	Yes	Oslo	No.Yes.Yes	C1
P-151	7507875135_R01C02	30-34	Squamous	Stage III	Stage IIIB	HPV16	Alpha 9	0	2656.55	0	5	No	Yes	No	Oslo	No.Yes.No	C1
P-142	7507875135_R02C01	35-39	Squamous	Stage II	Stage IIB	HPV16	Alpha 9	0	1397.13	0	3.82514	No	Yes	Yes	Oslo	No.Yes.Yes	C1
P-162	7507875135_R02C02	55-59	Squamous	Stage III	Stage IIIB	HPV18	Alpha 7	1	610.746	1	1.67213	No	Yes	Yes	Oslo	No.Yes.Yes	C1
P-144	7507875135_R03C01	60-64	Squamous	Stage III	Stage IIIB	HPV18	Alpha 7	0	2698.46	0	5	No	Yes	Yes	Oslo	No.Yes.Yes	C1
P-166	7507875135_R03C02	45-49	Squamous	Stage II	Stage IIB	HPV16	Alpha 9	0	3743.31	0	5	No	Yes	Yes	Oslo	No.Yes.Yes	C2
P-146	7507875135_R04C01	75-79	Squamous	Stage III	Stage IIIB	HPV16	Alpha 9	1	455.066	1	1.2459	No	Yes	Yes	Oslo	No.Yes.Yes	C1
P-169	7507875135_R04C02	50-54	Squamous	Stage II	Stage IIB	HPV16	Alpha 9	0	2894.06	0	5	No	Yes	Yes	Oslo	No.Yes.Yes	C1
P-148	7507875135_R05C01	60-64	Squamous	Stage II	Stage IIB	HPV16	Alpha 9	0	2085.72	0	5	No	Yes	Yes	Oslo	No.Yes.Yes	C1
P-172	7507875135_R05C02	80-84	Squamous	Stage II	Stage IIB	HPV16	Alpha 9	1	440.096	1	1.20492	No	Yes	No	Oslo	No.Yes.No	C1
P-149	7507875135_R06C01	70-74	Squamous	Stage IV	Stage IVA	HPV18	Alpha 7	0	1024.9	0	2.80601	No	Yes	No	Oslo	No.Yes.No	C1
P-174	7507875135_R06C02	40-44	Squamous	Stage I	Stage IB2	HPV16	Alpha 9	0	3810.18	0	5	No	Yes	Yes	Oslo	No.Yes.Yes	C1
P-190	7927554019_R01C02	35-39	Squamous	Stage I	Stage IB2	HPV16	Alpha 9	0	3563.68	0	5	No	Yes	Yes	Oslo	No.Yes.Yes	C1
P-191	7927554019_R02C02	40-44	Squamous	Stage III	Stage IIIB	HPV16	Alpha 9	1	384.211	1	1.05191	No	Yes	Yes	Oslo	No.Yes.Yes	C2
P-182	7927554019_R03C01	35-39	Squamous	Stage II	Stage IIB	HPV16	Alpha 9	0	3762.27	0	5	No	Yes	Yes	Oslo	No.Yes.Yes	C2
P-194	7927554019_R03C02	40-44	Squamous	Stage III	Stage IIIB	HPV16	Alpha 9	0	3588.63	0	5	No	Yes	Yes	Oslo	No.Yes.Yes	C1
P-184	7927554019_R04C01	65-69	Squamous	Stage III	Stage IIIB	HPV16	Alpha 9	0	2487.89	0	5	No	Yes	Yes	Oslo	No.Yes.Yes	C1
P-195	7927554019_R04C02	80-84	Squamous	Stage II	Stage IIB	Other	Other	0	112.768	0	0.308743	No	Yes	No	Oslo	No.Yes.No	C2
P-188	7927554019_R05C01	65-69	Squamous	Stage II	Stage IIB	Other	Alpha 9	0	1897.1	0	5	No	Yes	Yes	Oslo	No.Yes.Yes	C2
P-197	7927554019_R06C02	60-64	Squamous	Stage II	Stage IIA	Other	Alpha 7	0	2473.92	0	5	No	Yes	Yes	Oslo	No.Yes.Yes	C1
P-199	7927554049_R01C01	45-49	Squamous	Stage II	Stage IIB	Other	Alpha 9	0	2300.28	0	5	No	Yes	Yes	Oslo	No.Yes.Yes	C1
P-215	7927554049_R01C02	50-54	Squamous	Stage II	Stage IIB	HPV16	Alpha 9	1	706.549	1	1.93443	No	Yes	Yes	Oslo	No.Yes.Yes	C1
P-200	7927554049_R02C01	70-74	Squamous	Stage II	Stage IIB	HPV16	Alpha 9	0	3307.21	0	5	No	Yes	Yes	Oslo	No.Yes.Yes	C2
P-221	7927554049_R02C02	35-39	Squamous	Stage II	Stage IIA	Other	Other	0	2383.11	0	5	No	Yes	Yes	Oslo	No.Yes.Yes	C1
P-202	7927554049_R03C01	35-39	Squamous	Stage I	Stage IB2	HPV16	Alpha 9	0	3429.96	0	5	No	Yes	Yes	Oslo	No.Yes.Yes	C1
P-222	7927554049_R03C02	75-79	Squamous	Stage II	Stage IIA	Other	Alpha 9	0	2102.68	0	5	No	Yes	Yes	Oslo	No.Yes.Yes	C1
P-203	7927554049_R04C01	50-54	Squamous	Stage II	Stage IIB	Other	Other	1	502.967	1	1.37705	No	Yes	Yes	Oslo	No.Yes.Yes	C1
P-227	7927554049_R04C02	55-59	Squamous	Stage II	Stage IIB	HPV16	Alpha 9	1	776.406	1	2.12568	No	Yes	Yes	Oslo	No.Yes.Yes	C1
P-210	7927554049_R05C01	55-59	Squamous	Stage II	Stage IIB	HPV16	Alpha 9	0	1576.76	0	4.31694	No	Yes	Yes	Oslo	No.Yes.Yes	C1
P-228	7927554049_R05C02	60-64	Squamous	Stage III	Stage IIIB	HPV16	Alpha 9	0	2637.58	0	5	No	Yes	Yes	Oslo	No.Yes.Yes	C1
P-213	7927554049_R06C01	25-29	Squamous	Stage II	Stage IIB	HPV18	Alpha 7	0	3346.13	0	5	No	Yes	Yes	Oslo	No.Yes.Yes	C1
P-232	7927554049_R06C02	60-64	Squamous	Stage III	Stage IIIB	Other	Other	1	253.48	1	0.693989	No	Yes	Yes	Oslo	No.Yes.Yes	C2
P-235	7959804028_R01C01	45-49	Squamous	Stage II	Stage IIB	HPV16	Alpha 9	1	1975.94	0	5	No	Yes	Yes	Oslo	No.Yes.Yes	C1
P-251	7959804028_R01C02	55-59	Squamous	Stage III	Stage IIIB	HPV16	Alpha 9	0	2142.6	0	5	No	Yes	Yes	Oslo	No.Yes.Yes	C1
P-236	7959804028_R02C01	50-54	Squamous	Stage IV	Stage IVA	HPV16	Alpha 9	1	93.8074	1	0.256831	No	Yes	No	Oslo	No.Yes.No	C2
P-252	7959804028_R02C02	40-44	Squamous	Stage II	Stage IIB	HPV16	Alpha 9	0	1546.82	0	4.23497	No	Yes	Yes	Oslo	No.Yes.Yes	C2
P-239	7959804028_R03C01	25-29	Squamous	Stage II	Stage IIB	HPV16	Alpha 9	0	2306.26	0	5	No	Yes	Yes	Oslo	No.Yes.Yes	C1
P-257	7959804028_R03C02	70-74	Squamous	Stage II	Stage IIB	Other	Other	0	1872.16	0	5	No	Yes	No	Oslo	No.Yes.No	C1
P-240	7959804028_R04C01	30-34	Squamous	Stage I	Stage IB2	HPV16	Alpha 9	0	1127.68	0	3.08743	No	Yes	Yes	Oslo	No.Yes.Yes	C1
P-258	7959804028_R04C02	70-74	Squamous	Stage II	Stage IIB	HPV16	Alpha 9	0	1983.93	0	5	No	Yes	Yes	Oslo	No.Yes.Yes	C1
P-244	7959804028_R05C01	35-39	Squamous	Stage III	Stage IIIB	HPV16	Alpha 9	0	1228.48	0	3.36339	No	Yes	Yes	Oslo	No.Yes.Yes	C1
P-265	7959804028_R05C02	55-59	Squamous	Stage II	Stage IIB	HPV16	Alpha 9	0	2488.89	0	5	No	Yes	Yes	Oslo	No.Yes.Yes	C1
P-246	7959804028_R06C01	40-44	Squamous	Stage II	Stage IIB	HPV16	Alpha 9	0	2157.57	0	5	No	Yes	Yes	Oslo	No.Yes.Yes	C1
P-272	7959804028_R06C02	55-59	Squamous	Stage II	Stage IIB	HPV16	Alpha 9	0	1993.91	0	5	No	Yes	Yes	Oslo	No.Yes.Yes	C1
P-274	7959804069_R01C01	60-64	Squamous	Stage III	Stage IIIB	HPV16	Alpha 9	1	1484.95	1	4.06557	No	Yes	No	Oslo	No.Yes.No	C1
P-283	7959804069_R01C02	70-74	Squamous	Stage IV	Stage IVA	HPV16	Alpha 9	1	149.693	1	0.409836	No	Yes	No	Oslo	No.Yes.No	C1
P-284	7959804069_R02C02	55-59	Squamous	Stage III	Stage IIIB	HPV16	Alpha 9	1	237.512	1	0.650273	No	Yes	No	Oslo	No.Yes.No	C1
P-276	7959804069_R03C01	45-49	Squamous	Stage III	Stage IIIA	HPV16	Alpha 9	1	788.381	1	2.15847	No	Yes	Yes	Oslo	No.Yes.Yes	C1
P-285	7959804069_R03C02	50-54	Squamous	Stage II	Stage IIB	HPV16	Alpha 9	0	1915.07	0	5	No	Yes	Yes	Oslo	No.Yes.Yes	C1
P-278	7959804069_R04C01	45-49	Squamous	Stage II	Stage IIB	HPV16	Alpha 9	0	1792.32	0	4.9071	No	Yes	Yes	Oslo	No.Yes.Yes	C1
P-288	7959804069_R04C02	70-74	Squamous	Stage II	Stage IIB	HPV16	Alpha 9	0	1455.01	0	3.98361	No	Yes	No	Oslo	No.Yes.No	C1
P-279	7959804069_R05C01	55-59	Squamous	Stage II	Stage IIB	HPV16	Alpha 9	0	3010.82	0	5	No	Yes	Yes	Oslo	No.Yes.Yes	C1
P-289	7959804069_R05C02	80-84	Squamous	Stage II	Stage IIB	HPV16	Alpha 9	1	662.639	1	1.81421	No	Yes	No	Oslo	No.Yes.No	C1
P-281	7959804069_R06C01	70-74	Squamous	Stage II	Stage IIB	HPV16	Alpha 9	0	2237.41	0	5	No	Yes	No	Oslo	No.Yes.No	C1
P-290	7959804069_R06C02	75-79	Squamous	Stage II	Stage IIA	HPV16	Alpha 9	0	2307.26	0	5	No	Yes	No	Oslo	No.Yes.No	C1
P-003	8359018124_R02C01	70-74	Squamous	Stage III	Stage IIIB	Other	Other	1	1008.93	1	2.7623	No	Yes	No	Oslo	No.Yes.No	C1
P-134	8359018124_R02C02	NA	Squamous	Stage II	Stage IIB	HPV16	Alpha 9	0	3051.73	0	5	No	Yes	Yes	Oslo	No.Yes.Yes	C1
P-041	8359018124_R05C01	60-64	Squamous	Stage II	Stage IIB	HPV16	Alpha 9	0	2711.43	0	5	No	Yes	Yes	Oslo	No.Yes.Yes	C1
P-204	8359018124_R05C02	NA	Squamous	Stage II	Stage IIB	HPV16	Alpha 9	0	2445.98	0	5	No	Yes	Yes	Oslo	No.Yes.Yes	C1
P-060	8359018124_R06C01	40-44	Squamous	Stage III	Stage IIIB	HPV18	Alpha 7	0	2277.32	0	5	No	Yes	Yes	Oslo	No.Yes.Yes	C1
P-136	8359018148_R01C02	70-74	Squamous	Stage III	Stage IIIB	HPV16	Alpha 9	0	3149.53	0	5	No	Yes	No	Oslo	No.Yes.No	C1
P-214	8359018148_R02C01	55-59	Squamous	Stage III	Stage IIIB	HPV16	Alpha 9	0	2328.22	0	5	No	Yes	Yes	Oslo	No.Yes.Yes	C1
P-208	8359018148_R02C02	75-79	Squamous	Stage II	Stage IIB	HPV16	Alpha 9	0	1929.04	0	5	No	Yes	Yes	Oslo	No.Yes.Yes	C1
P-004	8359018148_R03C01	75-79	Squamous	Stage III	Stage IIIB	HPV16	Alpha 9	0	452.072	0	1.2377	No	Yes	No	Oslo	No.Yes.No	C1
P-198	8359018148_R03C02	70-74	Squamous	Stage II	Stage IIB	HPV16	Alpha 9	0	3560.69	0	5	No	Yes	Yes	Oslo	No.Yes.Yes	C1
P-032	8359018148_R04C01	45-49	Squamous	Stage II	Stage IIB	HPV16	Alpha 9	0	2111.66	0	5	No	Yes	Yes	Oslo	No.Yes.Yes	C1
P-192	8359018148_R04C02	55-59	Squamous	Stage I	Stage IB1	HPV16	Alpha 9	0	2540.78	0	5	No	Yes	Yes	Oslo	No.Yes.Yes	C1
P-062	8359018148_R05C01	45-49	Squamous	Stage II	Stage IIB	HPV16	Alpha 9	0	1742.42	0	4.77049	No	Yes	Yes	Oslo	No.Yes.Yes	C1
P-193	8359018148_R05C02	25-29	Squamous	Stage I	Stage IB1	HPV16	Alpha 9	0	2495.88	0	5	No	Yes	Yes	Oslo	No.Yes.Yes	C1
P-074	8359018148_R06C01	45-49	Squamous	Stage III	Stage IIIB	HPV16	Alpha 9	1	556.857	1	1.52459	No	Yes	Yes	Oslo	No.Yes.Yes	C1
P-302	8359018148_R06C02	60-64	Squamous	Stage III	Stage IIIB	HPV16	Alpha 9	0	839.277	0	2.29781	No	Yes	Yes	Oslo	No.Yes.Yes	C1
P-058	8359018150_R01C01	40-44	Squamous	Stage IV	Stage IVA	HPV16	Alpha 9	1	132.727	1	0.363388	No	Yes	Yes	Oslo	No.Yes.Yes	C1
P-220	8359018150_R02C01	55-59	Squamous	Stage II	Stage IIB	HPV16	Alpha 9	0	3108.62	0	5	No	Yes	Yes	Oslo	No.Yes.Yes	C1
P-261	8363800046_R01C02	65-69	Squamous	Stage III	Stage IIIB	HPV16	Alpha 9	1	392.195	1	1.07377	No	Yes	Yes	Oslo	No.Yes.Yes	C1
P-270	8363800046_R02C02	30-34	Squamous	Stage II	Stage IIB	HPV16	Alpha 9	0	1852.2	0	5	No	Yes	Yes	Oslo	No.Yes.Yes	C1
P-291	8363800046_R03C02	50-54	Squamous	Stage II	Stage IIB	HPV16	Alpha 9	0	1986.92	0	5	No	Yes	Yes	Oslo	No.Yes.Yes	C1
P-292	8363800046_R04C02	55-59	Squamous	Stage II	Stage IIB	HPV16	Alpha 9	1	802.352	1	2.19672	No	Yes	Yes	Oslo	No.Yes.Yes	C1
P-231	8363800046_R05C01	75-79	Squamous	Stage II	Stage IIB	HPV16	Alpha 9	0	2338.2	0	5	No	Yes	Yes	Oslo	No.Yes.Yes	C1
P-293	8363800046_R05C02	75-79	Squamous	Stage II	Stage IIB	HPV16	Alpha 9	0	1802.3	0	4.93443	No	Yes	Yes	Oslo	No.Yes.Yes	C1
P-247	8363800046_R06C01	55-59	Squamous	Stage II	Stage IIB	HPV16	Alpha 9	0	2283.31	0	5	No	Yes	Yes	Oslo	No.Yes.Yes	C1
P-294	8363800046_R06C02	65-69	Squamous	Stage II	Stage IIB	HPV16	Alpha 9	0	1633.65	0	4.47268	No	Yes	Yes	Oslo	No.Yes.Yes	C1
P-303	8655685078_R05C02	60-64	Squamous	Stage IV	Stage IVA	HPV16	Alpha 9	1	148.695	1	0.407104	No	Yes	Yes	Oslo	No.Yes.Yes	C2
P-308	8655685078_R06C02	30-34	Squamous	Stage II	Stage IIB	HPV45	Alpha 7	1	859.236	1	2.35246	No	Yes	Yes	Oslo	No.Yes.Yes	C1
P-318	8655685098_R01C01	50-54	Squamous	Stage II	Stage IIB	HPV16	Alpha 9	0	974	0	2.66667	No	Yes	Yes	Oslo	No.Yes.Yes	C1
P-333	8655685098_R01C02	75-79	Squamous	Stage III	Stage IIIA	HPV16	Alpha 9	0	1500.92	0	4.10929	No	Yes	No	Oslo	No.Yes.No	C1
P-319	8655685098_R02C01	40-44	Squamous	Stage II	Stage IIB	HPV16	Alpha 9	0	1719.47	0	4.70765	No	Yes	Yes	Oslo	No.Yes.Yes	C1
P-340	8655685098_R02C02	45-49	Squamous	Stage II	Stage IIB	HPV16	Alpha 9	0	2200.48	0	5	No	Yes	Yes	Oslo	No.Yes.Yes	C1
P-322	8655685098_R03C01	60-64	Squamous	Stage II	Stage IIB	Other	Alpha 9	1	1879.14	0	5	No	Yes	Yes	Oslo	No.Yes.Yes	C2
P-343	8655685098_R03C02	55-59	Squamous	Stage II	Stage IIB	HPV16	Alpha 9	0	2107.67	0	5	No	Yes	No	Oslo	No.Yes.No	C1
P-325	8655685098_R04C01	45-49	Squamous	Stage IV	Stage IVA	HPV16	Alpha 9	1	214.559	1	0.587432	No	Yes	Yes	Oslo	No.Yes.Yes	C1
P-346	8655685098_R04C02	50-54	Squamous	Stage I	Stage IB2	HPV45	Alpha 7	0	1772.36	0	4.85246	No	Yes	Yes	Oslo	No.Yes.Yes	C2
P-326	8655685098_R05C01	20-24	Squamous	Stage II	Stage IIB	HPV16	Alpha 9	1	1080.78	1	2.95902	No	Yes	Yes	Oslo	No.Yes.Yes	C2
P-347	8655685098_R05C02	50-54	Squamous	Stage II	Stage IIB	HPV18	Alpha 7	0	2336.2	0	5	No	Yes	Yes	Oslo	No.Yes.Yes	C1
P-332	8655685098_R06C01	50-54	Squamous	Stage III	Stage IIIB	HPV16	Alpha 9	0	2349.18	0	5	No	Yes	Yes	Oslo	No.Yes.Yes	C1
P-349	8655685098_R06C02	75-79	Squamous	Stage II	Stage IIB	HPV16	Alpha 9	0	1463.99	0	4.0082	No	Yes	No	Oslo	No.Yes.No	C1
P-361	8655685146_R01C02	70-74	Squamous	Stage II	Stage IIB	HPV16	Alpha 9	0	1685.54	0	4.61475	No	Yes	No	Oslo	No.Yes.No	C1
P-350	8655685146_R02C01	50-54	Squamous	Stage II	Stage IIB	Other	Alpha 9	0	2304.27	0	5	No	Yes	Yes	Oslo	No.Yes.Yes	C1
P-363	8655685146_R02C02	60-64	Squamous	Stage II	Stage IIB	HPV16	Alpha 9	0	1250.43	0	3.4235	No	Yes	Yes	Oslo	No.Yes.Yes	C1
P-351	8655685146_R03C01	60-64	Squamous	Stage II	Stage IIB	HPV16	Alpha 9	0	1224.49	0	3.35246	No	Yes	Yes	Oslo	No.Yes.Yes	C1
P-368	8655685146_R03C02	40-44	Squamous	Stage II	Stage IIB	HPV16	Alpha 9	0	1929.04	0	5	No	Yes	Yes	Oslo	No.Yes.Yes	C1
P-352	8655685146_R04C01	40-44	Squamous	Stage II	Stage IIB	HPV16	Alpha 9	0	1906.09	0	5	No	Yes	Yes	Oslo	No.Yes.Yes	C1
P-371	8655685146_R04C02	30-34	Squamous	Stage II	Stage IIB	Other	Other	0	1225.48	0	3.35519	No	Yes	Yes	Oslo	No.Yes.Yes	C2
P-355	8655685146_R05C01	50-54	Squamous	Stage II	Stage IIB	HPV16	Alpha 9	0	1728.45	0	4.73224	No	Yes	Yes	Oslo	No.Yes.Yes	C1
P-374	8655685180_R01C01	35-39	Squamous	Stage II	Stage IIB	HPV18	Alpha 7	0	1983.93	0	5	No	Yes	Yes	Oslo	No.Yes.Yes	C2
P-387	8655685180_R01C02	35-39	Squamous	Stage I	Stage IB2	HPV16	Alpha 9	0	2006.88	0	5	No	Yes	Yes	Oslo	No.Yes.Yes	C2
P-389	8655685180_R02C02	55-59	Squamous	Stage II	Stage IIB	HPV16	Alpha 9	0	1873.15	0	5	No	Yes	Yes	Oslo	No.Yes.Yes	C1
P-376	8655685180_R03C01	45-49	Squamous	Stage II	Stage IIB	HPV16	Alpha 9	0	1984.92	0	5	No	Yes	Yes	Oslo	No.Yes.Yes	C1
P-390	8655685180_R03C02	40-44	Squamous	Stage II	Stage IIA	Other	Other	0	1132.67	0	3.10109	No	Yes	Yes	Oslo	No.Yes.Yes	C1
P-391	8655685180_R04C02	45-49	Squamous	Stage II	Stage IIB	HPV16	Alpha 9	0	2023.84	0	5	No	Yes	Yes	Oslo	No.Yes.Yes	C1
P-392	8655685180_R05C02	45-49	Squamous	Stage II	Stage IIB	HPV18	Alpha 7	0	2021.85	0	5	No	Yes	Yes	Oslo	No.Yes.Yes	C2
P-384	8655685180_R06C01	30-34	Squamous	Stage I	Stage IB2	HPV18	Alpha 7	0	2015.86	0	5	No	Yes	Yes	Oslo	No.Yes.Yes	C1
P-297	9431213053_R01C01	40-44	Squamous	Stage II	Stage IIB	HPV45	Alpha 7	0	2155.57	0	5	No	Yes	Yes	Oslo	No.Yes.Yes	C2
P-337	9431213053_R01C02	55-59	Squamous	Stage II	Stage IIB	HPV16	Alpha 9	0	1453.02	0	3.97814	No	Yes	Yes	Oslo	No.Yes.Yes	C1
P-298	9431213053_R02C01	35-39	Squamous	Stage I	Stage IB2	HPV16	Alpha 9	0	2552.76	0	5	No	Yes	Yes	Oslo	No.Yes.Yes	C1
P-353	9431213053_R02C02	55-59	Squamous	Stage I	Stage IB1	HPV16	Alpha 9	0	951.047	0	2.60383	No	Yes	Yes	Oslo	No.Yes.Yes	C1
P-300	9431213053_R03C01	55-59	Squamous	Stage II	Stage IIB	HPV18	Alpha 7	0	2538.79	0	5	No	Yes	Yes	Oslo	No.Yes.Yes	C2
P-354	9431213053_R03C02	45-49	Squamous	Stage III	Stage IIIB	HPV16	Alpha 9	1	302.379	1	0.827869	No	Yes	Yes	Oslo	No.Yes.Yes	C1
P-310	9431213053_R04C01	30-34	Squamous	Stage II	Stage IIA	HPV16	Alpha 9	0	2672.51	0	5	No	Yes	Yes	Oslo	No.Yes.Yes	C1
P-358	9431213053_R04C02	45-49	Squamous	Stage I	Stage IB2	HPV18	Alpha 7	1	1826.25	1	5	No	Yes	Yes	Oslo	No.Yes.Yes	C2
P-335	9431213053_R05C01	40-44	Squamous	Stage II	Stage IIB	HPV16	Alpha 9	0	2016.86	0	5	No	Yes	Yes	Oslo	No.Yes.Yes	C1
P-366	9431213053_R05C02	50-54	Squamous	Stage II	Stage IIB	HPV16	Alpha 9	0	2175.53	0	5	No	Yes	Yes	Oslo	No.Yes.Yes	C2
P-336	9431213053_R06C01	60-64	Squamous	Stage II	Stage IIB	HPV16	Alpha 9	0	1356.22	0	3.71311	No	Yes	Yes	Oslo	No.Yes.Yes	C1
P-367	9431213053_R06C02	25-29	Squamous	Stage III	Stage IIIB	Other	Other	0	1429.07	0	3.91257	No	Yes	Yes	Oslo	No.Yes.Yes	C1
P-243	9431213104_R01C01	60-64	Squamous	Stage III	Stage IIIB	HPV16	Alpha 9	0	3128.58	0	5	No	Yes	Yes	Oslo	No.Yes.Yes	C2
P-266	9431213104_R01C02	55-59	Squamous	Stage III	Stage IIIB	HPV16	Alpha 9	0	2814.22	0	5	No	Yes	Yes	Oslo	No.Yes.Yes	C1
P-254	9431213104_R02C01	80-84	Squamous	Stage II	Stage IIB	HPV16	Alpha 9	0	2931.98	0	5	No	Yes	No	Oslo	No.Yes.No	C1
P-267	9431213104_R02C02	60-64	Squamous	Stage II	Stage IIB	HPV16	Alpha 9	0	1908.08	0	5	No	Yes	Yes	Oslo	No.Yes.Yes	C1
P-255	9431213104_R03C01	50-54	Squamous	Stage II	Stage IIB	Other	Other	0	3091.65	0	5	No	Yes	Yes	Oslo	No.Yes.Yes	C1
P-269	9431213104_R03C02	25-29	Squamous	Stage II	Stage IIB	HPV16	Alpha 9	0	2786.28	0	5	No	Yes	Yes	Oslo	No.Yes.Yes	C2
P-262	9431213104_R04C01	55-59	Squamous	Stage II	Stage IIB	Other	Alpha 9	0	265.455	0	0.726776	No	Yes	Yes	Oslo	No.Yes.Yes	C2
P-277	9431213104_R04C02	45-49	Squamous	Stage II	Stage IIB	HPV16	Alpha 9	0	2708.44	0	5	No	Yes	Yes	Oslo	No.Yes.Yes	C1
P-280	9431213104_R05C02	30-34	Squamous	Stage III	Stage IIIA	Other	Other	0	2556.75	0	5	No	Yes	Yes	Oslo	No.Yes.Yes	C2
P-264	9431213104_R06C01	50-54	Squamous	Stage II	Stage IIB	HPV16	Alpha 9	0	1866.17	0	5	No	Yes	Yes	Oslo	No.Yes.Yes	C1
P-282	9431213104_R06C02	30-34	Squamous	Stage II	Stage IIB	HPV18	Alpha 7	0	2018.85	0	5	No	Yes	Yes	Oslo	No.Yes.Yes	C1
P-008	9431213105_R01C01	30-34	Squamous	Stage II	Stage IIB	HPV16	Alpha 9	1	2689.48	0	5	No	Yes	Yes	Oslo	No.Yes.Yes	C1
P-009	9431213105_R02C01	55-59	Squamous	Stage IV	Stage IVA	HPV16	Alpha 9	1	207.574	1	0.568306	No	Yes	No	Oslo	No.Yes.No	C1
P-207	9431213105_R02C02	75-79	Squamous	Stage I	Stage IB1	HPV16	Alpha 9	1	977.992	1	2.6776	No	Yes	No	Oslo	No.Yes.No	C1
P-081	9431213105_R03C01	30-34	Squamous	Stage II	Stage IIB	HPV18	Alpha 7	0	2041.81	0	5	No	Yes	Yes	Oslo	No.Yes.Yes	C1
P-211	9431213105_R03C02	75-79	Squamous	Stage II	Stage IIB	Other	Alpha 9	1	634.697	1	1.7377	No	Yes	Yes	Oslo	No.Yes.Yes	C1
P-097	9431213105_R04C01	35-39	Squamous	Stage II	Stage IIB	HPV16	Alpha 9	1	3481.85	0	5	No	Yes	Yes	Oslo	No.Yes.Yes	C1
P-179	9431213105_R05C01	60-64	Squamous	Stage II	Stage IIB	HPV16	Alpha 9	0	3648.51	0	5	No	Yes	Yes	Oslo	No.Yes.Yes	C1
P-226	9431213105_R05C02	55-59	Squamous	Stage II	Stage IIB	HPV18	Alpha 7	1	1030.88	1	2.8224	No	Yes	Yes	Oslo	No.Yes.Yes	C1
P-201	9431213105_R06C01	65-69	Squamous	Stage II	Stage IIB	HPV18	Alpha 7	0	3463.89	0	5	No	Yes	Yes	Oslo	No.Yes.Yes	C1
P-370	9431213125_R01C01	60-64	Squamous	Stage II	Stage IIB	HPV16	Alpha 9	0	2157.57	0	5	No	Yes	Yes	Oslo	No.Yes.Yes	C1
P-406	9431213125_R01C02	60-64	Squamous	Stage II	Stage IIB	HPV16	Alpha 9	0	1661.59	0	4.54918	No	Yes	Yes	Oslo	No.Yes.Yes	C1
P-386	9431213125_R02C01	45-49	Squamous	Stage III	Stage IIIB	Other	Alpha 9	1	292.4	1	0.800546	No	Yes	No	Oslo	No.Yes.No	C1
P-408	9431213125_R02C02	50-54	Squamous	Stage II	Stage IIB	HPV18	Alpha 7	0	1647.62	0	4.51093	No	Yes	Yes	Oslo	No.Yes.Yes	C1
P-395	9431213125_R03C01	55-59	Squamous	Stage III	Stage IIIB	HPV16	Alpha 9	0	1907.08	0	5	No	Yes	Yes	Oslo	No.Yes.Yes	C1
P-409	9431213125_R03C02	65-69	Squamous	Stage II	Stage IIB	HPV16	Alpha 9	0	1644.62	0	4.50273	No	Yes	Yes	Oslo	No.Yes.Yes	C1
P-397	9431213125_R04C01	35-39	Squamous	Stage II	Stage IIB	HPV16	Alpha 9	0	1121.7	0	3.07104	No	Yes	Yes	Oslo	No.Yes.Yes	C1
P-410	9431213125_R04C02	65-69	Squamous	Stage II	Stage IIB	Other	Other	1	231.525	1	0.63388	No	Yes	No	Oslo	No.Yes.No	C2
P-399	9431213125_R05C01	60-64	Squamous	Stage II	Stage IIB	HPV16	Alpha 9	0	1922.05	0	5	No	Yes	Yes	Oslo	No.Yes.Yes	C1
P-411	9431213125_R05C02	45-49	Squamous	Stage II	Stage IIB	HPV18	Alpha 7	0	1935.03	0	5	No	Yes	Yes	Oslo	No.Yes.Yes	C1
P-401	9431213125_R06C01	70-74	Squamous	Stage II	Stage IIB	HPV18	Alpha 7	0	1874.15	0	5	No	Yes	Yes	Oslo	No.Yes.Yes	C2
P-412	9431213125_R06C02	60-64	Squamous	Stage II	Stage IIB	HPV16	Alpha 9	0	1639.63	0	4.48907	No	Yes	Yes	Oslo	No.Yes.Yes	C1
P-506	9431213148_R01C01	60-64	Squamous	Stage II	Stage IIB	HPV16	Alpha 9	0	1081.78	0	2.96175	No	Yes	Yes	Oslo	No.Yes.Yes	C1
P-513	9431213148_R01C02	55-59	Squamous	Stage II	Stage IIB	HPV16	Alpha 9	0	1080.78	0	2.95902	No	Yes	Yes	Oslo	No.Yes.Yes	C1
P-516	9431213148_R02C02	25-29	Squamous	Stage II	Stage IIB	HPV45	Alpha 7	0	977.992	0	2.6776	No	Yes	Yes	Oslo	No.Yes.Yes	C2
P-518	9431213148_R03C02	45-49	Squamous	Stage II	Stage IIB	Other	Alpha 9	0	860.234	0	2.35519	No	Yes	Yes	Oslo	No.Yes.Yes	C1
P-509	9431213148_R04C01	30-34	Squamous	Stage II	Stage IIB	HPV16	Alpha 9	0	1164.61	0	3.18852	No	Yes	Yes	Oslo	No.Yes.Yes	C2
P-519	9431213148_R04C02	65-69	Squamous	Stage I	Stage IB2	HPV16	Alpha 9	0	1011.92	0	2.77049	No	Yes	No	Oslo	No.Yes.No	C1
P-510	9431213148_R05C01	55-59	Squamous	Stage III	Stage IIIB	HPV18	Alpha 7	0	978.99	0	2.68033	No	Yes	No	Oslo	No.Yes.No	C1
P-520	9431213148_R05C02	65-69	Squamous	Stage II	Stage IIB	HPV45	Alpha 7	0	1010.92	0	2.76776	No	Yes	Yes	Oslo	No.Yes.Yes	C1
P-512	9431213148_R06C01	70-74	Squamous	Stage II	Stage IIB	HPV16	Alpha 9	0	924.102	0	2.53005	No	Yes	No	Oslo	No.Yes.No	C1
P-524	9431213148_R06C02	45-49	Squamous	Stage I	Stage IB1	HPV16	Alpha 9	0	794.369	0	2.17486	No	Yes	Yes	Oslo	No.Yes.Yes	C1
P-525	9431213193_R01C01	35-39	Squamous	Stage II	Stage IIB	HPV16	Alpha 9	0	980.986	0	2.68579	No	Yes	Yes	Oslo	No.Yes.Yes	C1
P-533	9431213193_R01C02	40-44	Squamous	Stage II	Stage IIB	Other	Alpha 9	0	848.258	0	2.3224	No	Yes	Yes	Oslo	No.Yes.Yes	C1
P-526	9431213193_R02C01	45-49	Squamous	Stage III	Stage IIIB	HPV18	Alpha 7	1	319.344	1	0.874317	No	Yes	Yes	Oslo	No.Yes.Yes	C2
P-527	9431213193_R03C01	70-74	Squamous	Stage III	Stage IIIB	HPV16	Alpha 9	1	254.477	1	0.696721	No	Yes	No	Oslo	No.Yes.No	C1
P-536	9431213193_R03C02	40-44	Squamous	Stage III	Stage IIIB	HPV45	Alpha 7	0	756.447	0	2.07104	No	Yes	No	Oslo	No.Yes.No	C2
P-529	9431213193_R04C01	35-39	Squamous	Stage II	Stage IIB	Other	Other	0	915.121	0	2.50546	No	Yes	Yes	Oslo	No.Yes.Yes	C2
P-537	9431213193_R04C02	50-54	Squamous	Stage II	Stage IIB	HPV45	Alpha 7	0	698.566	0	1.91257	No	Yes	Yes	Oslo	No.Yes.Yes	C1
P-531	9431213193_R05C01	50-54	Squamous	Stage II	Stage IIB	HPV16	Alpha 9	0	879.195	0	2.4071	No	Yes	Yes	Oslo	No.Yes.Yes	C2
P-538	9431213193_R05C02	35-39	Squamous	Stage II	Stage IIB	Other	Alpha 9	0	740.48	0	2.02732	No	Yes	Yes	Oslo	No.Yes.Yes	C2
P-532	9431213193_R06C01	80-84	Squamous	Stage II	Stage IIB	HPV16	Alpha 9	0	812.332	0	2.22404	No	Yes	No	Oslo	No.Yes.No	C1
P-464	9445229150_R01C01	30-34	Squamous	Stage I	Stage IB2	HPV45	Alpha 7	0	1296.34	0	3.54918	No	Yes	Yes	Oslo	No.Yes.Yes	C2
P-474	9445229150_R01C02	35-39	Squamous	Stage II	Stage IIB	HPV16	Alpha 9	0	1343.24	0	3.6776	No	Yes	Yes	Oslo	No.Yes.Yes	C1
P-466	9445229150_R02C01	50-54	Squamous	Stage II	Stage IIB	HPV16	Alpha 9	0	1171.59	0	3.20765	No	Yes	Yes	Oslo	No.Yes.Yes	C1
P-475	9445229150_R02C02	50-54	Squamous	Stage II	Stage IIB	HPV16	Alpha 9	0	1295.34	0	3.54645	No	Yes	Yes	Oslo	No.Yes.Yes	C1
P-467	9445229150_R03C01	80-84	Squamous	Stage II	Stage IIB	Other	Alpha 9	0	1152.63	0	3.15574	No	Yes	No	Oslo	No.Yes.No	C1
P-478	9445229150_R03C02	70-74	Squamous	Stage II	Stage IIB	HPV16	Alpha 9	0	1351.23	0	3.69945	No	Yes	Yes	Oslo	No.Yes.Yes	C1
P-468	9445229150_R04C01	30-34	Squamous	Stage II	Stage IIB	HPV16	Alpha 9	0	1302.33	0	3.56557	No	Yes	Yes	Oslo	No.Yes.Yes	C1
P-479	9445229150_R04C02	65-69	Squamous	Stage II	Stage IIB	HPV16	Alpha 9	1	830.295	1	2.27322	No	Yes	Yes	Oslo	No.Yes.Yes	C1
P-469	9445229150_R05C01	55-59	Squamous	Stage II	Stage IIB	HPV16	Alpha 9	0	1148.64	0	3.14481	No	Yes	Yes	Oslo	No.Yes.Yes	C1
P-481	9445229150_R05C02	70-74	Squamous	Stage III	Stage IIIB	Other	Alpha 9	0	1323.28	0	3.62295	No	Yes	Yes	Oslo	No.Yes.Yes	C1
P-471	9445229150_R06C01	45-49	Squamous	Stage II	Stage IIB	HPV16	Alpha 9	0	1454.01	0	3.98087	No	Yes	Yes	Oslo	No.Yes.Yes	C1
P-483	9445230053_R01C01	80-84	Squamous	Stage II	Stage IIB	HPV16	Alpha 9	0	1304.32	0	3.57104	No	Yes	No	Oslo	No.Yes.No	C1
P-493	9445230053_R01C02	60-64	Squamous	Stage II	Stage IIA	HPV16	Alpha 9	0	1146.65	0	3.13934	No	Yes	Yes	Oslo	No.Yes.Yes	C1
P-484	9445230053_R02C01	65-69	Squamous	Stage III	Stage IIIB	HPV16	Alpha 9	0	1146.65	0	3.13934	No	Yes	Yes	Oslo	No.Yes.Yes	C1
P-496	9445230053_R02C02	35-39	Squamous	Stage I	Stage IB2	HPV16	Alpha 9	0	1123.69	0	3.0765	No	Yes	Yes	Oslo	No.Yes.Yes	C1
P-500	9445230053_R03C02	60-64	Squamous	Stage II	Stage IIB	HPV16	Alpha 9	0	1213.51	0	3.3224	No	Yes	Yes	Oslo	No.Yes.Yes	C1
P-503	9445230053_R04C02	70-74	Squamous	Stage II	Stage IIA	HPV18	Alpha 7	0	1206.52	0	3.30328	No	Yes	Yes	Oslo	No.Yes.Yes	C1
P-488	9445230053_R05C01	50-54	Squamous	Stage II	Stage IIB	HPV16	Alpha 9	1	721.518	1	1.97541	No	Yes	Yes	Oslo	No.Yes.Yes	C1
P-504	9445230053_R05C02	40-44	Squamous	Stage II	Stage IIB	HPV16	Alpha 9	0	1204.53	0	3.29781	No	Yes	Yes	Oslo	No.Yes.Yes	C1
P-491	9445230053_R06C01	50-54	Squamous	Stage II	Stage IIB	HPV45	Alpha 7	0	1273.39	0	3.48634	No	Yes	Yes	Oslo	No.Yes.Yes	C1
P-505	9445230053_R06C02	45-49	Squamous	Stage II	Stage IIB	HPV18	Alpha 7	1	361.258	1	0.989071	No	Yes	Yes	Oslo	No.Yes.Yes	C1
P-434	9445230064_R01C01	70-74	Squamous	Stage II	Stage IIB	HPV16	Alpha 9	1	331.32	1	0.907104	No	Yes	No	Oslo	No.Yes.No	C1
P-454	9445230064_R01C02	30-34	Squamous	Stage III	Stage IIIB	HPV16	Alpha 9	1	477.02	1	1.30601	No	Yes	Yes	Oslo	No.Yes.Yes	C1
P-438	9445230064_R02C01	20-24	Squamous	Stage II	Stage IIB	HPV16	Alpha 9	0	1199.54	0	3.28415	No	Yes	Yes	Oslo	No.Yes.Yes	C2
P-455	9445230064_R02C02	60-64	Squamous	Stage IV	Stage IVA	HPV16	Alpha 9	1	844.266	1	2.31148	No	Yes	No	Oslo	No.Yes.No	C1
P-442	9445230064_R03C01	50-54	Squamous	Stage IV	Stage IVA	HPV16	Alpha 9	1	307.369	1	0.84153	No	Yes	No	Oslo	No.Yes.No	C1
P-456	9445230064_R03C02	45-49	Squamous	Stage III	Stage IIIB	HPV18	Alpha 7	0	1202.53	0	3.29235	No	Yes	Yes	Oslo	No.Yes.Yes	C2
P-443	9445230064_R04C01	25-29	Squamous	Stage II	Stage IIB	HPV16	Alpha 9	0	1344.24	0	3.68033	No	Yes	Yes	Oslo	No.Yes.Yes	C1
P-457	9445230064_R04C02	60-64	Squamous	Stage III	Stage IIIA	HPV16	Alpha 9	0	1262.41	0	3.45628	No	Yes	Yes	Oslo	No.Yes.Yes	C1
P-445	9445230064_R05C01	55-59	Squamous	Stage II	Stage IIB	HPV16	Alpha 9	1	834.287	1	2.28415	No	Yes	Yes	Oslo	No.Yes.Yes	C1
P-460	9445230064_R05C02	35-39	Squamous	Stage III	Stage IIIB	HPV18	Alpha 7	0	1266.4	0	3.46721	No	Yes	Yes	Oslo	No.Yes.Yes	C2
P-462	9445230064_R06C02	50-54	Squamous	Stage II	Stage IIB	HPV16	Alpha 9	0	1246.44	0	3.41257	No	Yes	Yes	Oslo	No.Yes.Yes	C1
P-413	9445230076_R01C01	40-44	Squamous	Stage II	Stage IIB	HPV16	Alpha 9	0	1639.63	0	4.48907	No	Yes	Yes	Oslo	No.Yes.Yes	C1
P-422	9445230076_R01C02	50-54	Squamous	Stage II	Stage IIB	HPV16	Alpha 9	0	1355.22	0	3.71038	No	Yes	Yes	Oslo	No.Yes.Yes	C1
P-417	9445230076_R03C01	20-24	Squamous	Stage I	Stage IB1	HPV18	Alpha 7	0	1741.42	0	4.76776	No	Yes	Yes	Oslo	No.Yes.Yes	C2
P-426	9445230076_R03C02	30-34	Squamous	Stage I	Stage IB2	HPV16	Alpha 9	0	1338.25	0	3.66393	No	Yes	Yes	Oslo	No.Yes.Yes	C1
P-418	9445230076_R04C01	55-59	Squamous	Stage II	Stage IIB	HPV16	Alpha 9	0	1549.82	0	4.24317	No	Yes	Yes	Oslo	No.Yes.Yes	C1
P-427	9445230076_R04C02	55-59	Squamous	Stage II	Stage IIB	Other	Alpha 9	0	1542.83	0	4.22404	No	Yes	No	Oslo	No.Yes.No	C1
P-420	9445230076_R05C01	45-49	Squamous	Stage III	Stage IIIB	HPV18	Alpha 7	0	1581.75	0	4.3306	No	Yes	Yes	Oslo	No.Yes.Yes	C1
P-429	9445230076_R05C02	45-49	Squamous	Stage II	Stage IIB	HPV18	Alpha 7	0	1493.93	0	4.09016	No	Yes	Yes	Oslo	No.Yes.Yes	C1
P-421	9445230076_R06C01	40-44	Squamous	Stage I	Stage IB2	HPV18	Alpha 7	0	1486.95	0	4.07104	No	Yes	Yes	Oslo	No.Yes.Yes	C1
P-433	9445230076_R06C02	35-39	Squamous	Stage II	Stage IIB	HPV16	Alpha 9	0	1213.51	0	3.3224	No	Yes	Yes	Oslo	No.Yes.Yes	C1

## Sheet: Figure 3 & Supplementary Figure
Source Data for Figure 3 and Supplementary Figure 6
Patient ID	SAMP.Purity_Absolute	SAMP.EMT_score	SAMP.mRNAseq_k3	SAMP.miRNA_k6	SAMP.RPPA_k3	SAMP.CIMP_call	SAMP.CN_cluster	SAMP.iCluster_All_k3	SAMP.iCluster_Squam_k2	SAMP.iCluster_Adeno_k2	SAMP.PARADIGM_k4	Age	Histology	Stage	HPV Type	HPV Clade	Vital Status	Days to Last Followup	Cluster	Keratinisation	grade	Chumduri et al. Score	Chumduri et al cluster
TCGA-BI-A0VR	0.53	-1.077	C2	C1	NA	CIMP-low	CN_high	C2	C1	NA	C1	53	Squamous	Stage III	HPV16	Alpha 9	Alive	1505	C1	Unknown	G3	0.204917	Ecto
TCGA-BI-A0VS	0.49	-0.194	C2	C1	NA	CIMP-low	CN_high	C1	C1	NA	C1	48	Squamous	Stage I	HPV16	Alpha 9	Alive	1735	C2	Unknown	G3	0.175317	undetermined
TCGA-BI-A20A	0.44	-1.534	C3	C1	NA	CIMP-intermediate	CN_high	C2	C2	NA	C4	49	Squamous	Stage I	HPV16	Alpha 9	Alive	720	C1	Unknown	G3	-0.101479	undetermined
TCGA-C5-A0TN	0.89	0.422	C3	C3	EMT	CIMP-low	CN_high	C1	C2	NA	C3	21	Squamous	Stage I	HPV16	Alpha 9	Dead	348	C2	Keratinised	G3	0.0303714	undetermined
TCGA-C5-A1BE	0.61	-1.935	C2	C1	NA	CIMP-low	CN_high	C2	C1	NA	C1	64	Squamous	Stage I	HPV16	Alpha 9	Dead	2094	C1	Non-Keratinised	G2	0.376285	Ecto
TCGA-C5-A1BF	0.74	0.13	C3	C1	NA	CIMP-low	CN_low	C1	C2	NA	C1	46	Squamous	Stage I	HPV18	Alpha 7	Dead	570	C2	Unknown	G1	-0.145872	undetermined
TCGA-C5-A1BI	0.25	-1.836	C2	C1	NA	CIMP-low	CN_high	C2	C1	NA	C1	31	Squamous	Stage III	HPV16	Alpha 9	Alive	1112	C1	Unknown	G2	0.365344	Ecto
TCGA-C5-A1BJ	0.41	-1.234	C2	C1	EMT	CIMP-low	CN_high	C2	C1	NA	C1	34	Squamous	Stage II	HPV16	Alpha 9	Alive	4385	C1	Unknown	G2	0.214525	Ecto
TCGA-C5-A1BK	0.45	-2.109	C2	C1	NA	CIMP-intermediate	CN_high	C2	C1	NA	C4	36	Squamous	Stage I	HPV16	Alpha 9	Alive	5385	C1	Unknown	G2	0.214898	Ecto
TCGA-C5-A1BL	0.62	-1.534	C2	C4	PI3K_AKT	CIMP-intermediate	CN_high	C2	C1	NA	C1	32	Squamous	Stage I	HPV16	Alpha 9	Alive	5271	C1	Unknown	G2	0.389323	Ecto
TCGA-C5-A1BM	0.65	-1.812	C2	C2	NA	CIMP-low	CN_low	C2	C1	NA	C1	78	Squamous	Stage I	HPV18	Alpha 7	Dead	2520	C1	Unknown	G2	0.237654	Ecto
TCGA-C5-A1BN	0.79	-0.992	C2	C1	NA	CIMP-low	CN_high	C1	C1	NA	C3	26	Squamous	Stage I	HPV45	Alpha 7	Dead	166	C2	Unknown	G3	0.240413	Ecto
TCGA-C5-A1BQ	0.71	-1.694	C2	C3	NA	CIMP-intermediate	CN_high	C2	C1	NA	C3	65	Squamous	Stage III	HPV31	Alpha 9	Dead	604	C1	Keratinised	G2	0.303879	Ecto
TCGA-C5-A1M5	0.79	-1.59	C2	C1	PI3K_AKT	CIMP-intermediate	CN_high	C2	C1	NA	C1	53	Squamous	Stage I	HPV33	Alpha 9	Dead	2052	C1	Unknown	G2	0.21115	Ecto
TCGA-C5-A1M6	0.73	-1.451	C1	C1	EMT	CIMP-intermediate	CN_low	C3	C2	NA	C2	55	Squamous	Stage II	HPV18	Alpha 7	Dead	955	C2	Unknown	G3	-0.329281	Endo
TCGA-C5-A1M7	0.39	-1.981	C2	C1	EMT	CIMP-low	CN_low	C2	C1	NA	C1	37	Squamous	Stage I	HPV18	Alpha 7	Alive	1409	C1	Unknown	G2	0.241288	Ecto
TCGA-C5-A1M8	0.96	-2.833	C2	C2	PI3K_AKT	CIMP-intermediate	CN_high	C2	C1	NA	C3	43	Squamous	Stage I	HPV16	Alpha 9	Alive	919	C1	Unknown	G2	0.338057	Ecto
TCGA-C5-A1MF	0.78	-1.932	C1	C6	Hormone	CIMP-intermediate	CN_high	C1	C2	NA	C4	49	Squamous	Stage I	HPV45	Alpha 7	Alive	1617	C2	Unknown	G2	-0.205833	Endo
TCGA-C5-A1MH	0.29	-1.442	C2	C1	NA	CIMP-intermediate	CN_high	C2	C1	NA	C1	71	Squamous	Stage III	HPV16	Alpha 9	Dead	1186	C1	Unknown	G3	0.30119	Ecto
TCGA-C5-A1MI	0.66	-2.123	C1	C6	PI3K_AKT	CIMP-low	CN_high	C3	C2	NA	C2	50	Squamous	Stage I	HPV18	Alpha 7	Dead	1083	C1	Unknown	G2	-0.2358	Endo
TCGA-C5-A1MK	0.53	-1.521	C2	C1	NA	CIMP-low	CN_high	C2	C1	NA	C1	79	Squamous	Stage III	HPV58	Alpha 9	Dead	74	C1	Unknown	G3	0.29981	Ecto
TCGA-C5-A1ML	0.79	-1.073	C3	C1	NA	CIMP-low	CN_high	C2	C1	NA	C1	49	Squamous	Stage I	HPV16	Alpha 9	Dead	636	C1	Unknown	G3	-0.0965799	undetermined
TCGA-C5-A1MN	0.78	-0.688	C2	C1	EMT	CIMP-intermediate	CN_high	C2	C1	NA	C3	42	Squamous	Stage III	HPV16	Alpha 9	Dead	1245	C2	Unknown	G2	0.305672	Ecto
TCGA-C5-A1MP	0.56	-1.112	C2	C1	Hormone	CIMP-low	CN_low	C2	C1	NA	C1	34	Squamous	Stage I	HPV16	Alpha 9	Alive	109	C1	Unknown	G3	0.0616572	undetermined
TCGA-C5-A2LT	0.44	0.04	C3	C3	Hormone	CIMP-low	CN_high	C1	C2	NA	C1	38	Squamous	Stage I	HPV70	Alpha 7	Alive	2226	C2	Keratinised	G3	0.0116238	undetermined
TCGA-C5-A2LV	0.77	-0.022	C3	C3	EMT	CIMP-intermediate	CN_high	C1	C2	NA	C3	36	Squamous	Stage I	HPV16	Alpha 9	Alive	2234	C2	Unknown	G3	0.125428	undetermined
TCGA-C5-A2LX	0.62	-1	C3	C4	Hormone	CIMP-intermediate	CN_high	C1	C2	NA	C4	54	Squamous	Stage I	HPV16	Alpha 9	Alive	2526	C1	Unknown	G2	-0.0759573	undetermined
TCGA-C5-A2LY	0.63	-1.643	C2	C4	EMT	CIMP-low	CN_high	C1	C2	NA	C4	30	Squamous	Stage I	HPV16	Alpha 9	Alive	2383	C1	Unknown	G2	0.182385	undetermined
TCGA-C5-A2LZ	0.68	-2.692	C2	C2	PI3K_AKT	CIMP-intermediate	CN_high	C2	C1	NA	C1	65	Squamous	Stage III	HPV16	Alpha 9	Dead	3046	C1	Unknown	G2	0.389345	Ecto
TCGA-C5-A3HD	0.91	-1.353	C3	C4	NA	CIMP-intermediate	CN_high	C1	C2	NA	C3	51	Squamous	Stage II	HPV16	Alpha 9	Alive	1582	C2	Unknown	G2	0.154012	undetermined
TCGA-C5-A3HE	0.38	-1.225	C1	C5	NA	CIMP-intermediate	CN_high	C3	C2	NA	C2	44	Squamous	Stage I	HPV18	Alpha 7	Alive	548	C2	Unknown	G3	-0.375861	Endo
TCGA-C5-A3HL	0.5	-2.298	C2	C3	NA	CIMP-low	CN_high	C2	C1	NA	C1	76	Squamous	Stage I	HPV16	Alpha 9	Alive	621	C1	Keratinised	G2	0.388674	Ecto
TCGA-C5-A7CG	0.36	-1	C2	C5	Hormone	CIMP-high	CN_high	C2	C1	NA	C4	55	Squamous	Stage I	HPV52	Alpha 9	Alive	6408	C1	Unknown	G2	0.0328709	undetermined
TCGA-C5-A7CH	0.67	-2.104	C2	C2	NA	CIMP-intermediate	CN_high	C2	C1	NA	C3	43	Squamous	Stage II	HPV16	Alpha 9	Alive	4694	C1	Unknown	G2	0.388766	Ecto
TCGA-C5-A7CJ	0.43	-1.181	C2	C3	NA	CIMP-intermediate	CN_low	C2	C1	NA	C1	42	Squamous	Stage II	HPV16	Alpha 9	Dead	3097	C1	Keratinised	G2	0.161217	undetermined
TCGA-C5-A7CK	0.63	-0.857	C2	C3	PI3K_AKT	CIMP-intermediate	CN_high	C2	C1	NA	C1	58	Squamous	Stage IV	HPV16	Alpha 9	Dead	4086	C1	Unknown	G2	0.226763	Ecto
TCGA-C5-A7CL	0.63	-1.346	C2	C3	NA	CIMP-low	CN_high	C2	C1	NA	C1	48	Squamous	Stage III	HPV16	Alpha 9	Dead	471	C1	Unknown	G2	0.242735	Ecto
TCGA-C5-A7UE	0.64	-2.823	C2	C3	NA	CIMP-intermediate	CN_low	C2	C1	NA	C3	45	Squamous	Stage I	HPV16	Alpha 9	Alive	4738	C1	Unknown	G2	0.41996	Ecto
TCGA-DG-A2KJ	0.44	-2.261	C1	C5	NA	CIMP-low	CN_low	C3	C2	NA	C4	50	Squamous	Stage III	HPV18	Alpha 7	Alive	2893	C1	Non-Keratinised	G3	-0.301186	Endo
TCGA-DG-A2KK	0.84	-2.098	C1	C5	PI3K_AKT	CIMP-high	CN_low	C3	C2	NA	C2	51	Squamous	Stage III	HPV16	Alpha 9	Alive	2496	C1	Unknown	G3	-0.362428	Endo
TCGA-DG-A2KL	0.54	-0.638	C2	C3	Hormone	CIMP-low	CN_low	C2	C1	NA	C1	53	Squamous	Stage II	HPV16	Alpha 9	Alive	1367	C1	Keratinised	G1	0.168335	undetermined
TCGA-DG-A2KM	0.28	-0.258	C2	C3	PI3K_AKT	CIMP-low	CN_low	C2	C1	NA	C1	46	Squamous	Stage I	HPV16	Alpha 9	Alive	1946	C1	Unknown	G2	0.0366898	undetermined
TCGA-DR-A0ZL	0.49	-2.896	C2	C1	NA	CIMP-intermediate	CN_high	C2	C1	NA	C3	53	Squamous	Stage I	HPV16	Alpha 9	Alive	2669	C1	Unknown	G3	0.310322	Ecto
TCGA-DS-A0VK	0.67	-0.881	C2	C1	EMT	CIMP-intermediate	CN_high	C2	C1	NA	C1	45	Squamous	Stage I	HPV16	Alpha 9	Dead	1118	C1	Unknown	G3	0.176281	undetermined
TCGA-DS-A0VL	0.79	-1.791	C2	C1	EMT	CIMP-intermediate	CN_high	C2	C1	NA	C1	25	Squamous	Stage I	HPV16	Alpha 9	Dead	1692	C1	Unknown	G2	0.278894	Ecto
TCGA-DS-A0VM	0.7	-0.942	C3	C1	PI3K_AKT	CIMP-intermediate	CN_low	C2	C1	NA	C3	51	Squamous	Stage I	HPV16	Alpha 9	Alive	3589	C1	Unknown	G3	0.109865	undetermined
TCGA-DS-A0VN	0.5	-0.886	C2	C2	Hormone	CIMP-intermediate	CN_high	C2	C1	NA	C3	47	Squamous	Stage I	HPV16	Alpha 9	Alive	3609	C1	Unknown	G2	0.277909	Ecto
TCGA-DS-A3LQ	0.72	-0.553	C2	C2	Hormone	CIMP-intermediate	CN_high	C2	C1	NA	C1	46	Squamous	Stage III	HPV69	Alpha 5	Alive	699	C1	Unknown	G3	0.0986495	undetermined
TCGA-DS-A5RQ	0.7	-2.149	C2	C2	Hormone	CIMP-low	CN_high	C2	C1	NA	C1	80	Squamous	Stage I	HPV16	Alpha 9	Alive	512	C1	Unknown	G2	0.276664	Ecto
TCGA-EA-A1QS	0.32	1.152	C3	C1	NA	CIMP-low	CN_high	C1	C2	NA	C1	46	Squamous	Stage I	HPV68	Alpha 7	Alive	1203	C2	Non-Keratinised	G2	0.00134825	undetermined
TCGA-EA-A1QT	0.86	-1.89	C2	C1	PI3K_AKT	CIMP-intermediate	CN_high	C2	C1	NA	C3	47	Squamous	Stage I	HPV16	Alpha 9	Alive	1243	C1	Non-Keratinised	G2	0.273213	Ecto
TCGA-EA-A3HQ	0.79	-1.331	C2	C4	PI3K_AKT	CIMP-high	CN_low	C2	C1	NA	C1	60	Squamous	Stage II	HPV16	Alpha 9	Alive	1136	C1	Unknown	G2	0.235198	Ecto
TCGA-EA-A3HR	0.75	-2.07	C2	C2	Hormone	CIMP-low	CN_low	C2	C1	NA	C1	57	Squamous	Stage II	HPV34	Alpha 11	Alive	940	C1	Unknown	G2	0.318836	Ecto
TCGA-EA-A3HT	0.56	-0.777	C2	C3	EMT	CIMP-low	CN_low	C2	C1	NA	C1	68	Squamous	Stage I	HPV16	Alpha 9	Alive	954	C1	Unknown	G1	0.178587	undetermined
TCGA-EA-A3HU	0.41	-1.087	C2	C4	PI3K_AKT	CIMP-low	CN_high	C2	C1	NA	C1	43	Squamous	Stage II	HPV16	Alpha 9	Alive	1013	C1	Unknown	G2	0.102063	undetermined
TCGA-EA-A3QD	0.54	-0.941	C2	C3	Hormone	CIMP-high	CN_low	C1	C2	NA	C4	59	Squamous	Stage III	HPV16	Alpha 9	Alive	397	C1	Unknown	G3	-0.0319541	undetermined
TCGA-EA-A3QE	0.43	-1.553	C2	C3	NA	CIMP-intermediate	CN_low	C2	C1	NA	C1	45	Squamous	Stage I	HPV16	Alpha 9	Alive	761	C1	Non-Keratinised	G2	0.367942	Ecto
TCGA-EA-A3Y4	0.57	-1.341	C3	C3	Hormone	CIMP-low	CN_low	C1	C2	NA	C4	40	Squamous	Stage I	HPV45	Alpha 7	Alive	1122	C2	Unknown	G3	-0.0867599	undetermined
TCGA-EA-A411	0.42	-0.788	C3	C3	EMT	CIMP-low	CN_high	C2	C1	NA	C1	50	Squamous	Stage I	HPV16	Alpha 9	Alive	747	C1	Unknown	G2	-0.117338	undetermined
TCGA-EA-A439	0.63	-0.533	C1	C3	Hormone	CIMP-intermediate	CN_high	C3	C2	NA	C2	50	Squamous	Stage II	HPV18	Alpha 7	Alive	965	C1	Unknown	G3	-0.431504	Endo
TCGA-EA-A43B	0.38	-0.632	C3	C3	EMT	CIMP-intermediate	CN_high	C1	C2	NA	C4	43	Squamous	Stage I	HPV16	Alpha 9	Alive	791	C2	Keratinised	G2	-0.0679723	undetermined
TCGA-EA-A44S	0.73	-1.91	C2	C2	PI3K_AKT	CIMP-low	CN_high	C2	C1	NA	C3	31	Squamous	Stage III	HPV16	Alpha 9	Alive	369	C1	Unknown	G2	0.397124	Ecto
TCGA-EA-A50E	0.49	-0.867	C2	C3	EMT	CIMP-intermediate	CN_low	C2	C1	NA	C1	45	Squamous	Stage IV	HPV16	Alpha 9	Dead	227	C1	Non-Keratinised	G2	0.179972	undetermined
TCGA-EA-A5FO	0.93	-3.756	C3	C3	NA	CIMP-high	CN_low	C3	C2	NA	C2	59	Squamous	Stage I	HPV16	Alpha 9	Alive	815	C1	Unknown	G2	0.0197896	undetermined
TCGA-EA-A5O9	0.85	-3.147	C2	C2	PI3K_AKT	CIMP-intermediate	CN_high	C2	C1	NA	C3	39	Squamous	Stage I	HPV16	Alpha 9	Alive	788	C1	Unknown	G2	0.326847	Ecto
TCGA-EA-A5ZD	0.4	-1.526	C2	C3	EMT	CIMP-low	CN_low	C2	C1	NA	C1	40	Squamous	Stage I	HPV58	Alpha 9	Alive	830	C1	Unknown	G2	0.3657	Ecto
TCGA-EA-A5ZE	0.7	-1.067	C3	C3	Hormone	CIMP-intermediate	CN_high	C1	C2	NA	C4	54	Squamous	Stage I	HPV59	Alpha 7	Alive	829	C2	Unknown	G3	-0.0856899	undetermined
TCGA-EA-A5ZF	0.73	-1.038	C1	C5	Hormone	CIMP-low	CN_high	C3	NA	NA	C2	56	Squamous	Stage I	HPV18	Alpha 7	Alive	828	C1	Unknown	G2	-0.424382	Endo
TCGA-EA-A6QX	0.79	-1.694	C2	C3	PI3K_AKT	CIMP-intermediate	CN_low	C2	C1	NA	C4	49	Squamous	Stage III	HPV58	Alpha 9	Alive	730	C1	Unknown	G3	0.189051	undetermined
TCGA-EA-A78R	0.43	-1.405	C2	C3	PI3K_AKT	CIMP-intermediate	CN_high	C2	C1	NA	C3	54	Squamous	Stage I	HPV52	Alpha 9	Alive	410	C1	Unknown	G2	0.161023	undetermined
TCGA-EK-A2GZ	0.55	-1.204	C2	C4	NA	CIMP-low	CN_high	C2	C1	NA	C1	64	Squamous	Stage III	HPV52	Alpha 9	Alive	383	C1	Unknown	G2	0.271569	Ecto
TCGA-EK-A2H0	0.74	-2.156	C2	C3	PI3K_AKT	CIMP-intermediate	CN_high	C1	C1	NA	C3	24	Squamous	Stage II	HPV68	Alpha 7	Alive	1847	C2	Keratinised	G3	0.440562	Ecto
TCGA-EK-A2H1	0.42	0.306	C3	C3	NA	CIMP-low	CN_high	C1	C2	NA	C3	20	Squamous	Stage I	HPV16	Alpha 9	Alive	799	C2	Non-Keratinised	G3	-0.113961	undetermined
TCGA-EK-A2IP	0.84	-1.072	C2	C3	PI3K_AKT	CIMP-intermediate	CN_low	C2	C1	NA	C3	28	Squamous	Stage I	HPV16	Alpha 9	Alive	202	C2	Non-Keratinised	G3	0.318168	Ecto
TCGA-EK-A2PG	0.79	-3.05	C2	C3	NA	CIMP-intermediate	CN_high	C2	C1	NA	C3	88	Squamous	[Not Available]	HPV58	Alpha 9	Alive	46	C1	Unknown	G3	0.472619	Ecto
TCGA-EK-A2PI	0.81	-1.324	C2	C3	NA	CIMP-low	CN_high	C2	C1	NA	C1	44	Squamous	Stage III	HPV16	Alpha 9	Alive	586	C1	Non-Keratinised	G2	0.289019	Ecto
TCGA-EK-A2PK	0.5	-0.693	C1	C3	Hormone	CIMP-low	CN_high	C1	C2	NA	C4	43	Squamous	Stage I	HPV18	Alpha 7	Alive	12	C2	Non-Keratinised	G3	-0.328125	Endo
TCGA-EK-A2PL	0.76	-2.497	C2	C4	PI3K_AKT	CIMP-low	CN_low	C2	C1	NA	C3	36	Squamous	Stage III	HPV68	Alpha 7	Alive	13	C2	Non-Keratinised	Not Available	0.426318	Ecto
TCGA-EK-A2R7	0.68	-1.649	C1	C5	Hormone	CIMP-low	CN_high	C3	C2	NA	C2	45	Squamous	Stage I	HPV18	Alpha 7	Alive	27	C1	Non-Keratinised	G3	-0.456803	Endo
TCGA-EK-A2R8	0.61	0.056	C3	C4	EMT	CIMP-low	CN_high	C1	C2	NA	C3	48	Squamous	Stage I	HPV45	Alpha 7	Alive	44	C2	Non-Keratinised	G3	-0.147546	undetermined
TCGA-EK-A2R9	0.78	0.117	C3	C1	Hormone	CIMP-intermediate	CN_low	C1	C2	NA	C4	58	Squamous	Stage I	HPV33	Alpha 9	Alive	4	C1	Non-Keratinised	G3	-0.211624	Endo
TCGA-EK-A2RA	0.63	-2.081	C2	C3	Hormone	CIMP-intermediate	CN_high	C1	C1	NA	C3	74	Squamous	Stage II	HPV52	Alpha 9	Alive	1246	C1	Non-Keratinised	G3	0.269246	Ecto
TCGA-EK-A2RB	0.8	-3.031	C2	C2	NA	CIMP-intermediate	CN_low	C2	C1	NA	C3	48	Squamous	Stage IV	HPV16	Alpha 9	Alive	9	C1	Unknown	G3	0.409755	Ecto
TCGA-EK-A2RC	0.61	-1.395	C2	C4	Hormone	CIMP-intermediate	CN_low	C2	C1	NA	C1	33	Squamous	Stage I	HPV16	Alpha 9	Alive	129	C1	Unknown	G3	0.0442514	undetermined
TCGA-EK-A2RE	0.86	-2.151	C2	C2	EMT	CIMP-low	CN_low	C2	C1	NA	C3	26	Squamous	Stage II	HPV16	Alpha 9	Alive	57	C1	Keratinised	G2	0.498453	Ecto
TCGA-EK-A2RJ	0.5	-2.006	C3	C2	EMT	CIMP-low	CN_high	C1	C2	NA	C4	51	Squamous	Stage I	HPV59	Alpha 7	Alive	53	C2	Unknown	G3	-0.0184278	undetermined
TCGA-EK-A2RK	0.77	-1.901	C2	C1	PI3K_AKT	CIMP-low	CN_high	C1	C1	NA	C3	67	Squamous	Stage I	HPV16	Alpha 9	Alive	13	C1	Non-Keratinised	G3	0.205614	Ecto
TCGA-EK-A2RM	0.65	-1.377	C1	C3	Hormone	CIMP-low	CN_high	C3	C2	NA	C2	40	Squamous	Stage I	HPV18	Alpha 7	Alive	50	C2	Unknown	G3	-0.358548	Endo
TCGA-EK-A2RN	0.65	-2.696	C2	C2	NA	CIMP-low	CN_high	C2	C1	NA	C3	45	Squamous	Stage I	HPV16	Alpha 9	Alive	71	C1	Keratinised	G2	0.413934	Ecto
TCGA-EK-A2RO	0.7	-0.939	C2	C4	Hormone	CIMP-intermediate	CN_low	C2	C1	NA	C3	59	Squamous	Stage II	HPV16	Alpha 9	Alive	2	C1	Non-Keratinised	G1	0.205492	Ecto
TCGA-EK-A3GJ	0.81	-1.894	C2	C4	NA	CIMP-intermediate	CN_high	C1	C2	NA	C3	51	Squamous	Stage I	HPV58	Alpha 9	Alive	3	C2	Keratinised	G3	0.318255	Ecto
TCGA-EK-A3GN	0.7	-1.23	C3	C4	EMT	CIMP-intermediate	CN_high	C1	C2	NA	C3	47	Squamous	Stage III	HPV16	Alpha 9	Alive	27	C2	Unknown	G3	0.104895	undetermined
TCGA-EX-A1H5	0.78	-1.617	C2	C1	PI3K_AKT	CIMP-intermediate	CN_high	C2	C1	NA	C3	58	Squamous	Stage II	HPV16	Alpha 9	Alive	619	C1	Unknown	G3	0.144695	undetermined
TCGA-EX-A3L1	0.26	-0.372	C3	C3	NA	CIMP-low	CN_high	C1	C2	NA	C1	32	Squamous	Stage II	HPV45	Alpha 7	Alive	463	C2	Unknown	G3	-0.0900262	undetermined
TCGA-EX-A69L	0.58	-1.636	C3	C3	EMT	CIMP-low	CN_high	C1	C2	NA	C4	41	Squamous	Stage I	HPV16	Alpha 9	Alive	602	C2	Non-Keratinised	G3	0.07283	undetermined
TCGA-EX-A69M	0.69	-2.136	C3	C3	Hormone	CIMP-intermediate	CN_low	C1	C2	NA	C4	62	Squamous	Stage I	HPV52	Alpha 9	Dead	253	C1	Non-Keratinised	G3	0.015417	undetermined
TCGA-FU-A23L	0.5	-1.822	C3	C1	Hormone	CIMP-low	CN_high	C2	C1	NA	C1	60	Squamous	Stage II	HPV45	Alpha 7	Alive	725	C1	Unknown	G3	0.121884	undetermined
TCGA-FU-A2QG	0.81	-2.801	C2	C2	Hormone	CIMP-low	CN_high	C2	C1	NA	C3	29	Squamous	Stage I	HPV16	Alpha 9	Alive	579	C1	Keratinised	G2	0.329071	Ecto
TCGA-FU-A3HY	0.77	-1.878	C2	C2	NA	CIMP-intermediate	CN_low	C2	C1	NA	C3	47	Squamous	Stage I	HPV16	Alpha 9	Alive	954	C1	Non-Keratinised	G2	0.438689	Ecto
TCGA-FU-A3NI	0.65	-2.01	C2	C1	NA	CIMP-intermediate	CN_high	C1	C1	NA	C1	45	Squamous	Stage I	HPV16	Alpha 9	Dead	638	C1	Keratinised	G2	0.265111	Ecto
TCGA-FU-A3TQ	0.66	-1.796	C2	C3	PI3K_AKT	CIMP-intermediate	CN_high	C2	C1	NA	C1	55	Squamous	Stage III	HPV16	Alpha 9	Alive	795	C1	Unknown	G2	0.380047	Ecto
TCGA-FU-A3TX	0.77	-1.102	C3	C4	Hormone	CIMP-low	CN_high	C1	C2	NA	C2	78	Squamous	Stage I	HPV18	Alpha 7	Alive	45	C1	Unknown	G3	-0.0539182	undetermined
TCGA-FU-A3WB	0.88	-1.827	C2	C5	NA	CIMP-intermediate	CN_low	C1	C1	NA	C2	43	Squamous	Stage II	HPV16	Alpha 9	Alive	491	C1	Unknown	G2	0.168735	undetermined
TCGA-FU-A3YQ	0.33	-1.299	C2	C3	NA	CIMP-intermediate	CN_low	C2	C1	NA	C1	35	Squamous	Stage I	HPV16	Alpha 9	Alive	861	C1	Unknown	G1	0.216509	Ecto
TCGA-FU-A5XV	0.72	-2.106	C2	C3	NA	CIMP-intermediate	CN_low	C2	C1	NA	C3	32	Squamous	Stage III	HPV18	Alpha 7	Alive	321	C1	Unknown	G3	0.406865	Ecto
TCGA-HG-A2PA	0.49	-1.181	C2	C5	Hormone	CIMP-intermediate	CN_low	C2	C1	NA	C1	38	Squamous	Stage I	HPV16	Alpha 9	Dead	773	C1	Unknown	G2	-0.19616	undetermined
TCGA-HM-A3JJ	0.42	-0.424	C2	C1	EMT	CIMP-intermediate	CN_high	C2	C1	NA	C1	40	Squamous	Stage I	HPV16	Alpha 9	Dead	659	C1	Unknown	G3	0.0550249	undetermined
TCGA-HM-A3JK	0.43	0.018	C2	C1	NA	CIMP-low	CN_high	C2	C1	NA	C1	64	Squamous	Stage II	HPV35	Alpha 9	Alive	632	C1	Unknown	G3	0.0708077	undetermined
TCGA-HM-A4S6	0.53	-1.423	C2	C3	PI3K_AKT	CIMP-low	CN_high	C1	C1	NA	C1	51	Squamous	Stage III	HPV16	Alpha 9	Alive	454	C1	Unknown	G3	0.347	Ecto
TCGA-IR-A3L7	0.83	-1.734	C2	C1	Hormone	CIMP-intermediate	CN_low	C2	C1	NA	C2	37	Squamous	Stage I	HPV18	Alpha 7	Alive	4483	C1	Unknown	G3	0.0905629	undetermined
TCGA-IR-A3LC	0.77	-2.265	C1	C3	Hormone	CIMP-high	CN_low	C1	C2	NA	C3	40	Squamous	Stage I	HPV16	Alpha 9	Alive	3935	C1	Unknown	G3	0.174608	undetermined
TCGA-IR-A3LH	0.49	0.521	C3	C3	EMT	CIMP-intermediate	CN_high	C1	C2	NA	C1	49	Squamous	Stage II	HPV45	Alpha 7	Alive	2394	C2	Unknown	G4	-0.230179	Endo
TCGA-IR-A3LK	0.82	-2.062	C3	C3	Hormone	CIMP-intermediate	CN_high	C1	C2	NA	C3	69	Squamous	Stage I	HPV31	Alpha 9	Dead	908	C1	Unknown	G3	0.226658	Ecto
TCGA-IR-A3LL	0.5	-0.791	C2	C3	PI3K_AKT	CIMP-intermediate	CN_high	C2	C1	NA	C4	60	Squamous	Stage I	HPV16	Alpha 9	Alive	1106	C1	Unknown	G2	0.23054	Ecto
TCGA-JW-A5VG	0.78	-1.347	C3	C3	NA	CIMP-low	CN_low	C1	C2	NA	C3	35	Squamous	Stage II	HPV59	Alpha 7	Alive	834	C2	Unknown	G3	0.071114	undetermined
TCGA-JW-A5VI	0.67	-1.607	C2	C2	NA	CIMP-intermediate	CN_high	C1	C1	NA	C1	45	Squamous	Stage II	HPV30	Alpha 6	Alive	747	C1	Non-Keratinised	G3	0.299257	Ecto
TCGA-JW-A5VJ	0.65	-3.262	C2	C2	NA	CIMP-low	CN_low	C2	C1	NA	C3	56	Squamous	Stage II	HPV18	Alpha 7	Alive	652	C1	Unknown	G3	0.361594	Ecto
TCGA-JW-A5VK	0.94	-2.423	C2	C6	NA	CIMP-intermediate	CN_high	C2	C1	NA	C3	43	Squamous	Stage I	HPV26	Alpha 5	Alive	623	C1	Unknown	G3	0.28255	Ecto
TCGA-JW-A5VL	0.85	-2.577	C2	C2	PI3K_AKT	CIMP-intermediate	CN_high	C1	C1	NA	C3	37	Squamous	Stage I	HPV16	Alpha 9	Alive	474	C1	Unknown	G1	0.414136	Ecto
TCGA-JX-A3PZ	0.82	-1.197	C3	C4	EMT	CIMP-low	CN_low	C1	C2	NA	C3	25	Squamous	Stage I	HPV45	Alpha 7	Dead	642	C2	Keratinised	G2	0.0150478	undetermined
TCGA-JX-A3Q0	0.76	-2.409	C2	C4	PI3K_AKT	CIMP-low	CN_low	C2	C1	NA	C1	63	Squamous	Stage III	HPV31	Alpha 9	Alive	6375	C1	Unknown	G2	0.355433	Ecto
TCGA-JX-A5QV	0.63	-2.178	C2	C2	Hormone	CIMP-low	CN_high	C2	C1	NA	C3	37	Squamous	Stage I	HPV16	Alpha 9	Alive	636	C1	Keratinised	G3	0.294028	Ecto
TCGA-LP-A4AU	0.24	-1.437	C2	C3	NA	CIMP-low	CN_high	C2	C1	NA	C1	35	Squamous	Stage III	HPV18	Alpha 7	Alive	343	C2	Unknown	G3	0.10462	undetermined
TCGA-LP-A4AV	0.67	-0.351	C2	C3	EMT	CIMP-low	CN_high	C1	C2	NA	C4	63	Squamous	Stage I	HPV56	Alpha 6	Alive	0	C1	Keratinised	G2	0.147287	undetermined
TCGA-LP-A4AW	0.39	0.136	C2	C1	EMT	CIMP-intermediate	CN_high	C2	C1	NA	C1	52	Squamous	Stage I	HPV16	Alpha 9	Alive	27	C1	Keratinised	G1	0.00481389	undetermined
TCGA-LP-A4AX	0.45	0.452	C3	C3	EMT	CIMP-low	CN_high	C1	C2	NA	C3	45	Squamous	Stage I	HPV16	Alpha 9	Alive	380	C2	Unknown	G3	-0.152533	undetermined
TCGA-LP-A5U3	0.85	-2.349	C2	C3	PI3K_AKT	CIMP-intermediate	CN_high	C2	C1	NA	C3	40	Squamous	Stage I	HPV16	Alpha 9	Alive	25	C1	Non-Keratinised	G3	0.373682	Ecto
TCGA-MU-A51Y	0.51	-1.323	C2	C2	Hormone	CIMP-low	CN_low	C2	C1	NA	C1	27	Squamous	Stage II	HPV16	Alpha 9	Alive	854	C1	Non-Keratinised	G2	0.13445	undetermined
TCGA-MU-A5YI	0.7	0.155	C2	C1	NA	CIMP-intermediate	CN_low	C2	C1	NA	C1	60	Squamous	Stage I	HPV16	Alpha 9	Alive	1053	C1	Unknown	G2	0.114449	undetermined
TCGA-MY-A5BD	0.93	-2.331	C1	C6	NA	CIMP-high	CN_low	C3	C2	NA	C2	62	Squamous	Stage II	HPV16	Alpha 9	Alive	1667	C1	Unknown	G1	-0.272054	Endo
TCGA-MY-A5BE	0.22	-0.687	C3	C3	NA	CIMP-low	CN_high	C1	C2	NA	C4	42	Squamous	Stage I	HPV16	Alpha 9	Alive	1066	C1	Unknown	G3	-0.11622	undetermined
TCGA-MY-A5BF	0.82	-2.745	C2	C2	Hormone	CIMP-intermediate	CN_low	C2	C1	NA	C3	68	Squamous	Stage II	HPV16	Alpha 9	Alive	634	C1	Keratinised	G1	0.376507	Ecto
TCGA-Q1-A5R2	0.59	-1.825	C2	C3	NA	CIMP-intermediate	CN_high	C2	C1	NA	C4	64	Squamous	[Not Available]	HPV16	Alpha 9	Alive	499	C1	Unknown	G3	0.236367	Ecto
TCGA-Q1-A5R3	0.73	-2.649	C3	C3	EMT	CIMP-low	CN_high	C2	C1	NA	C4	56	Squamous	[Not Available]	HPV18	Alpha 7	Alive	485	C1	Unknown	G2	0.0410961	undetermined
TCGA-Q1-A6DT	0.57	-1.911	C2	C4	NA	CIMP-intermediate	CN_high	C1	C1	NA	C3	55	Squamous	Stage I	HPV16	Alpha 9	Dead	275	C2	Non-Keratinised	GX	0.330952	Ecto
TCGA-Q1-A6DW	0.74	-1.936	C2	C2	PI3K_AKT	CIMP-intermediate	CN_low	C2	C1	NA	C1	44	Squamous	Stage I	HPV16	Alpha 9	Alive	534	C1	Non-Keratinised	GX	0.262676	Ecto
TCGA-Q1-A73O	0.54	-1.657	C2	C3	NA	CIMP-low	CN_low	C1	C1	NA	C1	37	Squamous	Stage I	HPV18	Alpha 7	Alive	428	C2	Non-Keratinised	GX	0.164563	undetermined
TCGA-Q1-A73Q	0.83	-1.457	C2	C4	EMT	CIMP-intermediate	CN_low	C2	C1	NA	C1	46	Squamous	Stage I	HPV33	Alpha 9	Alive	284	C1	Keratinised	GX	0.222562	Ecto
TCGA-R2-A69V	0.23	-1.129	C2	C3	EMT	CIMP-low	CN_low	C1	C1	NA	C4	42	Squamous	Stage I	HPV68	Alpha 7	Alive	596	C1	Non-Keratinised	G3	-0.0547306	undetermined
TCGA-RA-A741	0.65	-1.629	C3	C3	EMT	CIMP-low	CN_high	C2	C2	NA	C4	34	Squamous	Stage II	HPV16	Alpha 9	Alive	444	C1	Unknown	GX	0.00538928	undetermined

## Sheet: Figure 5a
Source Data for Figure 5a
term	estimate	std.error	statistic	p.value	ID	q	LOR	Descriptor	Wide.Peak.Limits	Peak.Limits	Region.Limits
C1vsC2	-0.0282748	0.412211	-0.068593	0.945314	Amplification.Peak..2	0.97019	-0.0407919	1p36.11	chr1:25577230-25663367(probes 11936:11948)	chr1:25581225-25660364(probes 11937:11947)	chr1:25581225-25664451(probes 11937:11950)
C1vsC2	0.61401	0.714877	0.858903	0.390394	Amplification.Peak..3	0.860219	0.885829	1p31.3	chr1:61785871-62005071(probes 21269:21279)	chr1:61803737-61948304(probes 21270:21278)	chr1:61549543-62120404(probes 21253:21291)
C1vsC2	2.00334	1.2292	1.62979	0.103146	Amplification.Peak..4	0.502838	2.89021	1p13.2	chr1:114355300-114414407(probes 26972:26980)	chr1:114355572-114414339(probes 26973:26979)	chr1:114355572-114423725(probes 26973:26982)
C1vsC2	0.390144	0.600952	0.649209	0.516203	Amplification.Peak..5	0.886648	0.562858	1q21.3	chr1:150693465-150780717(probes 29560:29570)	chr1:150693483-150780683(probes 29561:29569)	chr1:150693483-150781433(probes 29561:29572)
C1vsC2	-0.317173	1.10041	-0.288232	0.773169	Amplification.Peak..6	0.947887	-0.457583	1q23.2	chr1:160068372-160068841(probes 33147:33158)	chr1:160068472-160068835(probes 33148:33157)	chr1:160068372-160073265(probes 33147:33161)
C1vsC2	0.729831	0.56774	1.2855	0.198617	Amplification.Peak..9	0.656447	1.05292	2p24.1	chr2:20428130-20504344(probes 50704:50713)	chr2:20431436-20494246(probes 50705:50712)	chr2:20428130-20547853(probes 50704:50718)
C1vsC2	1.30787	1.00546	1.30076	0.193339	Amplification.Peak.11	0.650021	1.88685	2q24.2	chr2:159888634-159994737(probes 68370:68383)	chr2:159902018-159987949(probes 68371:68382)	chr2:159902018-160009676(probes 68371:68385)
C1vsC2	0.384558	0.843189	0.456076	0.648335	Amplification.Peak.12	0.936484	0.554801	2q31.1	chr2:172953393-172959113(probes 69748:69762)	chr2:172953483-172958879(probes 69749:69761)	chr2:172953483-172960123(probes 69749:69764)
C1vsC2	-0.595884	0.357908	-1.66491	0.0959313	Amplification.Peak.15	0.502838	-0.859679	3q22.3	chr3:135692948-135913334(probes 98773:98785)	chr3:135702111-135913332(probes 98774:98784)	chr3:135692948-135913686(probes 98773:98791)
C1vsC2	-0.895963	0.445218	-2.01241	0.0441765	Amplification.Peak.16	0.351314	-1.2926	3q25.1	chr3:151987829-152058520(probes 100895:100906)	chr3:151987979-152057942(probes 100896:100905)	chr3:151987979-152066604(probes 100896:100909)
C1vsC2	-0.604114	0.547448	-1.10351	0.269806	Amplification.Peak.17	0.785256	-0.871552	3q26.31	chr3:171758197-171830148(probes 102620:102632)	chr3:171758724-171823438(probes 102621:102631)	chr3:167968130-172586373(probes 102081:102749)
C1vsC2	-0.560473	0.493565	-1.13556	0.256141	Amplification.Peak.18	0.75678	-0.808591	3q26.33	chr3:179432294-179604961(probes 103195:103206)	chr3:179437789-179598679(probes 103196:103205)	chr3:179399115-179667822(probes 103190:103210)
C1vsC2	-1.46768	0.737867	-1.98908	0.046692	Amplification.Peak.19	0.351314	-2.11741	3q29	chr3:194121121-194203888(probes 105591:105603)	chr3:194121174-194197024(probes 105592:105602)	chr3:194120950-194206772(probes 105590:105605)
C1vsC2	0.606136	1.22918	0.493123	0.621925	Amplification.Peak.20	0.936484	0.874469	4p16.1	chr4:9453085-9482232(probes 111998:112008)	chr4:9453651-9482073(probes 111999:112007)	chr4:9453651-9484954(probes 111999:112010)
C1vsC2	0.384558	0.843189	0.456076	0.648335	Amplification.Peak.21	0.936484	0.554801	4p15.33	chr4:13544990-13546481(probes 112440:112450)	chr4:13545292-13546315(probes 112441:112449)	chr4:13545292-13548242(probes 112441:112452)
C1vsC2	0.198337	1.1594	0.171068	0.86417	Amplification.Peak.22	0.951629	0.28614	4q12	chr4:56262703-56412337(probes 115755:115768)	chr4:56262834-56412258(probes 115756:115767)	chr4:55795665-56659921(probes 115701:115813)
C1vsC2	0.456617	0.267707	1.70566	0.0880718	Amplification.Peak.23	0.502838	0.658758	5p15.33	chr5:2753376-2754893(probes 129853:129863)	chr5:2753747-2754752(probes 129854:129862)	chr5:2753376-2755375(probes 129853:129866)
C1vsC2	0.435014	0.542742	0.801513	0.422835	Amplification.Peak.24	0.860219	0.627593	5p15.32	chr5:5139644-5141977(probes 130278:130289)	chr5:5139798-5140934(probes 130279:130288)	chr5:5139644-5146342(probes 130278:130291)
C1vsC2	0.326032	0.385709	0.845279	0.397955	Amplification.Peak.25	0.860219	0.470365	5p14.1	chr5:26669883-27086421(probes 131867:131877)	chr5:26673549-27084371(probes 131868:131876)	chr5:26669883-27316255(probes 131867:131882)
C1vsC2	0.690593	0.296246	2.33115	0.0197456	Amplification.Peak.26	0.298205	0.996315	5p13.2	chr5:36301437-36606445(probes 132616:132630)	chr5:36302095-36606346(probes 132617:132629)	chr5:36242452-36606794(probes 132609:132636)
C1vsC2	-1.11981	1.04968	-1.06681	0.286057	Amplification.Peak.27	0.808421	-1.61555	5q33.3	chr5:158524405-158527701(probes 146920:146930)	chr5:158524650-158527572(probes 146921:146929)	chr5:158524650-158527981(probes 146921:146933)
C1vsC2	1.2064	0.366541	3.2913	0.000997247	Amplification.Peak.28	0.064821	1.74046	6p22.1	chr6:29521024-29521704(probes 158795:158819)	chr6:29521047-29521694(probes 158796:158818)	chr6:29521047-29523834(probes 158796:158829)
C1vsC2	0.467289	0.499421	0.935662	0.349447	Amplification.Peak.29	0.860219	0.674156	6p22.1	chr6:29855253-29855400(probes 159555:159559)	chr6:29855273-29855346(probes 159556:159558)	chr6:29819603-29855466(probes 159541:159564)
C1vsC2	0.643315	0.40211	1.59985	0.109632	Amplification.Peak.30	0.509007	0.928107	6p22.1	chr6:29868222-29884983(probes 159613:159619)	chr6:29868296-29870061(probes 159614:159618)	chr6:29863775-29894004(probes 159609:159628)
C1vsC2	0.0747027	0.519699	0.143742	0.885704	Amplification.Peak.31	0.951629	0.107773	6p21.33	chr6:30580929-30584244(probes 161416:161424)	chr6:30581821-30583081(probes 161417:161423)	chr6:30576924-30584891(probes 161408:161432)
C1vsC2	0.844328	0.381052	2.21578	0.0267062	Amplification.Peak.32	0.306336	1.21811	6p21.33	chr6:30685627-30687372(probes 161843:161854)	chr6:30685636-30687220(probes 161844:161853)	chr6:30685541-30687706(probes 161842:161857)
C1vsC2	-0.317173	1.10041	-0.288232	0.773169	Amplification.Peak.33	0.947887	-0.457583	6q16.3	chr6:105388732-105439767(probes 177970:177992)	chr6:105389371-105439175(probes 177971:177991)	chr6:105389371-105528069(probes 177971:177994)
C1vsC2	0.606136	1.22918	0.493123	0.621925	Amplification.Peak.34	0.936484	0.874469	6q21	chr6:107436915-107682776(probes 178299:178310)	chr6:107437231-107612006(probes 178300:178309)	chr6:107437231-107721557(probes 178300:178312)
C1vsC2	1.74375	0.654169	2.6656	0.0076852	Amplification.Peak.35	0.215238	2.5157	7p22.3	chr7:751234-752631(probes 188740:188750)	chr7:751332-752623(probes 188741:188749)	chr7:751332-752742(probes 188741:188752)
C1vsC2	0.701596	0.450734	1.55656	0.119574	Amplification.Peak.36	0.542255	1.01219	7p22.1	chr7:5107767-5111915(probes 192780:192788)	chr7:5111489-5111874(probes 192781:192787)	chr7:5089494-5120417(probes 192779:192794)
C1vsC2	0.384558	0.843189	0.456076	0.648335	Amplification.Peak.38	0.936484	0.554801	7p11.2	chr7:55022568-55513984(probes 200340:200471)	chr7:55128554-55213037(probes 200376:200396)	chr7:53286907-56032046(probes 200211:200587)
C1vsC2	0.199887	0.823189	0.24282	0.808145	Amplification.Peak.40	0.951629	0.288376	7q21.2	chr7:92353455-92462201(probes 204640:204654)	chr7:92370192-92461970(probes 204641:204653)	chr7:92324862-92462850(probes 204638:204656)
C1vsC2	-0.317173	1.10041	-0.288232	0.773169	Amplification.Peak.41	0.947887	-0.457583	7q32.3	chr7:130419341-130524452(probes 211044:211053)	chr7:130419371-130421877(probes 211045:211052)	chr7:130419341-130558743(probes 211044:211056)
C1vsC2	-0.242177	0.504755	-0.479791	0.631376	Amplification.Peak.43	0.936484	-0.349387	8q22.2	chr8:100230865-100649113(probes 231719:231729)	chr8:100246787-100635038(probes 231720:231728)	chr8:100246787-100708944(probes 231720:231733)
C1vsC2	-0.0925124	0.797487	-0.116005	0.907649	Amplification.Peak.44	0.961658	-0.133467	8q22.3	chr8:103136775-103251013(probes 232134:232150)	chr8:103136943-103250760(probes 232135:232149)	chr8:103136943-103251166(probes 232135:232152)
C1vsC2	2.00334	1.2292	1.62979	0.103146	Amplification.Peak.45	0.502838	2.89021	8q24.21	chr8:129115056-129161287(probes 234504:234507)	chr8:129121543-129160930(probes 234505:234506)	chr8:129121543-129162405(probes 234505:234509)
C1vsC2	-1.20921	1.04607	-1.15595	0.2477	Amplification.Peak.46	0.7431	-1.74452	9p24.1	chr9:5437654-5628673(probes 239538:239549)	chr9:5437899-5628279(probes 239539:239548)	chr9:1-18437916(probes 239187:239900)
C1vsC2	-1.11981	1.04968	-1.06681	0.286057	Amplification.Peak.47	0.808421	-1.61555	9p24.1	chr9:5672071-5837143(probes 239558:239568)	chr9:5755525-5834033(probes 239559:239567)	chr9:1-18437916(probes 239187:239900)
C1vsC2	-0.212662	0.788734	-0.269625	0.787449	Amplification.Peak.48	0.947887	-0.306807	9p22.3	chr9:13278513-15511093(probes 239715:239823)	chr9:13278627-14544597(probes 239716:239764)	chr9:1-18437916(probes 239187:239900)
C1vsC2	0.120628	0.58145	0.207461	0.83565	Amplification.Peak.49	0.951629	0.174029	10q25.2	chr10:114699121-114710128(probes 266745:266755)	chr10:114706295-114710017(probes 266746:266754)	chr10:114706295-114712216(probes 266746:266763)
C1vsC2	0.878739	0.495132	1.77476	0.0759381	Amplification.Peak.50	0.477675	1.26775	10q26.2	chr10:129534218-129535967(probes 269597:269609)	chr10:129534412-129535897(probes 269598:269608)	chr10:129534412-129536717(probes 269598:269611)
C1vsC2	1.30787	1.00546	1.30076	0.193339	Amplification.Peak.51	0.650021	1.88685	11p13	chr11:31443410-31531134(probes 281597:281602)	chr11:31452653-31531045(probes 281598:281601)	chr11:31391569-31531232(probes 281591:281604)
C1vsC2	0.900068	0.918853	0.979556	0.327305	Amplification.Peak.52	0.860219	1.29852	11p12	chr11:36244772-37532292(probes 282563:282674)	chr11:36252346-37525708(probes 282564:282673)	chr11:34256704-38413822(probes 282246:282679)
C1vsC2	0.369456	0.458086	0.80652	0.419943	Amplification.Peak.53	0.860219	0.533012	11p11.2	chr11:43602018-43602878(probes 282862:282867)	chr11:43602180-43602856(probes 282863:282866)	chr11:43601286-43604218(probes 282858:282875)
C1vsC2	-0.0916843	1.12289	-0.0816501	0.934925	Amplification.Peak.54	0.964605	-0.132272	11q12.3	chr11:62621179-62622990(probes 286753:286766)	chr11:62621259-62622984(probes 286754:286765)	chr11:62621259-62623255(probes 286754:286768)
C1vsC2	1.32059	0.714922	1.84717	0.064722	Amplification.Peak.55	0.443329	1.9052	11q13.3	chr11:69452399-69455084(probes 291193:291203)	chr11:69453355-69455027(probes 291194:291202)	chr11:69453355-69455216(probes 291194:291206)
C1vsC2	2.18772	0.371517	5.88862	3.8943e-09	Amplification.Peak.56	7.59388e-07	3.15622	11q22.1	chr11:101788586-101918144(probes 295773:295779)	chr11:101868389-101918139(probes 295774:295778)	chr11:95524328-105948211(probes 295504:296174)
C1vsC2	2.31725	0.436001	5.31479	1.06783e-07	Amplification.Peak.57	1.04113e-05	3.34308	11q22.2	chr11:102714353-102826381(probes 295929:295941)	chr11:102714359-102750872(probes 295930:295937)	chr11:95524328-105948211(probes 295504:296174)
C1vsC2	1.17708	0.566401	2.07818	0.0376927	Amplification.Peak.58	0.341247	1.69817	11q22.3	chr11:105480793-105481987(probes 296118:296128)	chr11:105480980-105481862(probes 296119:296127)	chr11:95524328-105948211(probes 295504:296174)
C1vsC2	-0.0916843	1.12289	-0.0816501	0.934925	Amplification.Peak.59	0.964605	-0.132272	12p12.1	chr12:25348262-25403166(probes 306902:306915)	chr12:25348333-25403101(probes 306903:306914)	chr12:23281192-27485372(probes 306738:307201)
C1vsC2	2.00334	1.2292	1.62979	0.103146	Amplification.Peak.60	0.502838	2.89021	12q12	chr12:45443997-45445369(probes 308606:308616)	chr12:45444204-45445199(probes 308607:308615)	chr12:45444204-45445863(probes 308607:308618)
C1vsC2	2.00334	1.2292	1.62979	0.103146	Amplification.Peak.61	0.502838	2.89021	12q13.12	chr12:50561319-50677227(probes 310067:310082)	chr12:50561528-50677023(probes 310068:310081)	chr12:50561528-50677278(probes 310068:310084)
C1vsC2	-0.287191	0.502963	-0.570997	0.568002	Amplification.Peak.62	0.936484	-0.414328	12q14.2	chr12:63998374-64080621(probes 313990:314000)	chr12:64062222-64080143(probes 313991:313999)	chr12:64062222-64173138(probes 313991:314002)
C1vsC2	0.606136	1.22918	0.493123	0.621925	Amplification.Peak.63	0.936484	0.874469	12q15	chr12:67047398-71003107(probes 314438:314878)	chr12:70638002-70759303(probes 314847:314859)	chr12:70638002-70759869(probes 314847:314862)
C1vsC2	-0.794243	1.06579	-0.745216	0.456141	Amplification.Peak.64	0.860264	-1.14585	12q24.13	chr12:113229246-113229646(probes 319645:319653)	chr12:113229320-113229616(probes 319646:319652)	chr12:113228546-113229803(probes 319644:319655)
C1vsC2	-0.317173	1.10041	-0.288232	0.773169	Amplification.Peak.65	0.947887	-0.457583	13q13.3	chr13:37005300-37006126(probes 329876:329886)	chr13:37005453-37006115(probes 329877:329885)	chr13:37005453-37006264(probes 329877:329888)
C1vsC2	-0.501844	1.08516	-0.462463	0.64375	Amplification.Peak.67	0.936484	-0.724008	13q22.1	chr13:73634644-73732330(probes 332912:332920)	chr13:73634671-73715705(probes 332913:332919)	chr13:73633701-73764145(probes 332906:332922)
C1vsC2	-0.134464	0.434553	-0.30943	0.756994	Amplification.Peak.68	0.947887	-0.19399	14q11.2	chr14:20148126-20444163(probes 339123:339135)	chr14:20215981-20404280(probes 339124:339134)	chr14:20148126-20584238(probes 339123:339139)
C1vsC2	0.199887	0.823189	0.24282	0.808145	Amplification.Peak.70	0.951629	0.288376	14q31.1	chr14:80677689-81032131(probes 347727:347741)	chr14:80678066-80963256(probes 347728:347740)	chr14:80677689-81130610(probes 347727:347744)
C1vsC2	-0.914393	1.05926	-0.86324	0.388005	Amplification.Peak.71	0.860219	-1.31919	15q11.2	chr15:22095675-22466194(probes 354228:354238)	chr15:22302558-22449509(probes 354229:354237)	chr15:22302558-22474400(probes 354229:354241)
C1vsC2	0.384558	0.843189	0.456076	0.648335	Amplification.Peak.72	0.936484	0.554801	15q21.2	chr15:50718845-50978242(probes 359374:359385)	chr15:50769068-50975607(probes 359375:359384)	chr15:50769068-50978623(probes 359375:359387)
C1vsC2	1.55254	0.679111	2.28614	0.0222463	Amplification.Peak.73	0.298205	2.23984	15q24.2	chr15:76222478-76351441(probes 364404:364417)	chr15:76225331-76351360(probes 364405:364416)	chr15:76218543-76351941(probes 364403:364420)
C1vsC2	1.02417	0.770955	1.32844	0.184032	Amplification.Peak.76	0.650021	1.47756	17q12	chr17:37854802-37879266(probes 402822:402836)	chr17:37855671-37875708(probes 402823:402835)	chr17:37846698-37907943(probes 402819:402886)
C1vsC2	-0.320395	0.781662	-0.40989	0.681887	Amplification.Peak.77	0.947887	-0.462233	17q21.32	chr17:46656013-46659018(probes 406954:406964)	chr17:46656094-46658169(probes 406955:406963)	chr17:46656094-46659750(probes 406955:406966)
C1vsC2	0.407931	0.389515	1.04728	0.294971	Amplification.Peak.78	0.821705	0.58852	18p11.31	chr18:5542744-5544207(probes 419707:419717)	chr18:5542880-5544168(probes 419708:419716)	chr18:5542880-5544660(probes 419708:419720)
C1vsC2	0.900068	0.918853	0.979556	0.327305	Amplification.Peak.79	0.860219	1.29852	18q23	chr18:76738479-76740283(probes 424489:424499)	chr18:76738718-76740261(probes 424490:424498)	chr18:76738718-76741156(probes 424490:424501)
C1vsC2	-0.501844	1.08516	-0.462463	0.64375	Amplification.Peak.80	0.936484	-0.724008	19p13.2	chr19:13617092-13734931(probes 433912:433918)	chr19:13617095-13620108(probes 433913:433917)	chr19:13617095-13735019(probes 433913:433920)
C1vsC2	-0.501844	1.08516	-0.462463	0.64375	Amplification.Peak.81	0.936484	-0.724008	19p12	chr19:21105304-21203443(probes 437218:437229)	chr19:21105453-21203416(probes 437219:437228)	chr19:21105453-21203492(probes 437219:437231)
C1vsC2	0.606136	1.22918	0.493123	0.621925	Amplification.Peak.82	0.936484	0.874469	19q13.32	chr19:47615989-47633738(probes 444188:444200)	chr19:47616000-47632695(probes 444189:444199)	chr19:47616000-47633826(probes 444189:444202)
C1vsC2	-0.212662	0.788734	-0.269625	0.787449	Amplification.Peak.83	0.947887	-0.306807	19q13.41	chr19:52471369-52491113(probes 447042:447055)	chr19:52489784-52490338(probes 447043:447054)	chr19:52489784-52511503(probes 447043:447063)
C1vsC2	0.198337	1.1594	0.171068	0.86417	Amplification.Peak.84	0.951629	0.28614	20q11.21	chr20:29613022-30406581(probes 453893:454088)	chr20:29845321-30389510(probes 453899:454087)	chr20:29845321-30406706(probes 453899:454090)
C1vsC2	-1.36815	1.04037	-1.31506	0.188491	Amplification.Peak.85	0.650021	-1.97382	20q11.23	chr20:36789862-36839441(probes 455719:455732)	chr20:36793374-36796512(probes 455720:455731)	chr20:36793374-36888789(probes 455720:455734)
C1vsC2	-0.00417886	0.391281	-0.0106799	0.991479	Amplification.Peak.86	0.995211	-0.00602882	20q13.33	chr20:61049885-61051431(probes 459583:459594)	chr20:61050561-61051422(probes 459584:459593)	chr20:61049885-61051761(probes 459583:459602)
C1vsC2	0.401822	0.431884	0.930393	0.352167	Amplification.Peak.87	0.860219	0.579707	20q13.33	chr20:61637548-61640356(probes 459972:459982)	chr20:61637673-61639276(probes 459973:459981)	chr20:61637673-61640930(probes 459973:459984)
C1vsC2	-0.914393	1.05926	-0.86324	0.388005	Amplification.Peak.88	0.860219	-1.31919	21q22.13	chr21:38763514-38934791(probes 462763:462773)	chr21:38789968-38932834(probes 462764:462772)	chr21:38789968-38935990(probes 462764:462775)
C1vsC2	0.312964	0.45489	0.688	0.491453	Amplification.Peak.89	0.879204	0.451512	22q11.1	chr22:17078354-17087886(probes 465356:465365)	chr22:17081717-17083726(probes 465357:465364)	chr22:17078354-17090585(probes 465356:465367)
C1vsC2	0.18046	0.257394	0.701102	0.483239	Amplification.Peak.91	0.879204	0.260348	22q11.23	chr22:24372134-24372957(probes 467273:467277)	chr22:24372484-24372950(probes 467274:467276)	chr22:24323222-24405008(probes 467267:467296)
C1vsC2	0.182642	0.363573	0.502353	0.615419	Deletion.Peak...1	0.936484	0.263497	1p36.33	chr1:566571-569602(probes 19:29)	chr1:566732-569426(probes 20:28)	chr1:1-665297(probes 1:32)
C1vsC2	0.110398	0.376928	0.29289	0.769607	Deletion.Peak...2	0.947887	0.159271	1p36.11	chr1:25577230-25663367(probes 11936:11948)	chr1:25581225-25660364(probes 11937:11947)	chr1:25581225-25664530(probes 11937:11951)
C1vsC2	0.626225	0.51119	1.22503	0.220562	Deletion.Peak...3	0.682692	0.903452	1p21.1	chr1:102312611-102700638(probes 25337:25350)	chr1:102312672-102700607(probes 25338:25349)	chr1:102098128-104068300(probes 25331:25374)
C1vsC2	0.93385	0.372666	2.50586	0.0122153	Deletion.Peak...4	0.297748	1.34726	1p13.2	chr1:115396278-115572862(probes 27204:27215)	chr1:115396407-115444732(probes 27205:27214)	chr1:115352835-115611704(probes 27202:27219)
C1vsC2	0.697038	0.405362	1.71955	0.0855148	Deletion.Peak...5	0.502838	1.00561	1p11.2	chr1:121375907-121448637(probes 28107:28112)	chr1:121375981-121439181(probes 28108:28111)	chr1:121261603-143277648(probes 28102:28155)
C1vsC2	1.07029	0.346704	3.08704	0.0020216	Deletion.Peak...6	0.0788422	1.5441	1q21.2	chr1:148000393-148176489(probes 28891:28896)	chr1:148000580-148025633(probes 28892:28895)	chr1:147932056-148193657(probes 28881:28899)
C1vsC2	0.120628	0.58145	0.207461	0.83565	Deletion.Peak...7	0.951629	0.174029	1q21.2	chr1:149144821-149193721(probes 28992:29044)	chr1:149144850-149192742(probes 28993:29041)	chr1:148933699-149223633(probes 28976:29053)
C1vsC2	0.921041	0.537657	1.71306	0.0867008	Deletion.Peak...8	0.502838	1.32878	1q21.2	chr1:149403966-149605514(probes 29119:29126)	chr1:149510893-149577278(probes 29120:29125)	chr1:149400353-149670095(probes 29118:29134)
C1vsC2	0.638953	0.422211	1.51335	0.130191	Deletion.Peak...9	0.551897	0.921814	1q31.1	chr1:190444777-190995428(probes 37258:37268)	chr1:190444826-190873625(probes 37259:37267)	chr1:189194950-192509699(probes 37249:37292)
C1vsC2	-0.0942143	0.568927	-0.1656	0.868472	Deletion.Peak..10	0.951629	-0.135922	1q31.3	chr1:196743673-196847181(probes 37458:37461)	chr1:196746876-196844363(probes 37459:37460)	chr1:196580330-196855850(probes 37451:37463)
C1vsC2	0.38165	0.407694	0.936117	0.349213	Deletion.Peak..11	0.860219	0.550604	1q44	chr1:243754324-244012397(probes 45680:45692)	chr1:243869071-244011193(probes 45681:45691)	chr1:243670225-244013726(probes 45676:45696)
C1vsC2	-0.513244	0.63246	-0.811504	0.417076	Deletion.Peak..12	0.860219	-0.740455	1q44	chr1:246370934-246446299(probes 46173:46183)	chr1:246378511-246429788(probes 46174:46182)	chr1:246378511-246457243(probes 46174:46185)
C1vsC2	0.849493	0.461959	1.83889	0.065931	Deletion.Peak..13	0.443329	1.22556	2p15	chr2:63054080-63274856(probes 56479:56494)	chr2:63198780-63274708(probes 56480:56493)	chr2:62971070-63275038(probes 56477:56496)
C1vsC2	0.159053	0.446951	0.355861	0.721944	Deletion.Peak..14	0.947887	0.229464	2p12	chr2:82289310-82864752(probes 59516:59527)	chr2:82508076-82756833(probes 59517:59526)	chr2:82233350-83404214(probes 59515:59531)
C1vsC2	-0.252291	0.644869	-0.391228	0.695628	Deletion.Peak..15	0.947887	-0.363979	2p11.1	chr2:92262807-92316273(probes 60635:60645)	chr2:92263465-92308352(probes 60636:60644)	chr2:92263465-95522895(probes 60636:60663)
C1vsC2	0.390144	0.600952	0.649209	0.516203	Deletion.Peak..16	0.886648	0.562858	2q13	chr2:112811925-112813612(probes 63447:63457)	chr2:112812131-112813173(probes 63448:63456)	chr2:112811811-112814451(probes 63446:63459)
C1vsC2	-0.323685	0.64117	-0.504834	0.613675	Deletion.Peak..17	0.936484	-0.466978	2q21.1	chr2:130954706-130959159(probes 65858:65867)	chr2:130955687-130956914(probes 65859:65866)	chr2:130954706-130970867(probes 65858:65870)
C1vsC2	-0.320395	0.781662	-0.40989	0.681887	Deletion.Peak..18	0.947887	-0.462233	2q21.1	chr2:132201778-132203202(probes 66248:66255)	chr2:132202005-132202957(probes 66249:66254)	chr2:132202005-132218638(probes 66249:66261)
C1vsC2	-0.0933556	0.654025	-0.14274	0.886496	Deletion.Peak..19	0.951629	-0.134684	2q22.1	chr2:141652386-141958752(probes 67101:67107)	chr2:141662877-141868028(probes 67102:67106)	chr2:141441480-142485617(probes 67098:67114)
C1vsC2	0.478157	0.283139	1.68877	0.0912633	Deletion.Peak..20	0.502838	0.689835	2q32.3	chr2:194367531-195939901(probes 72210:72218)	chr2:194716175-195154913(probes 72211:72217)	chr2:193060812-196399402(probes 72194:72227)
C1vsC2	0.369456	0.458086	0.80652	0.419943	Deletion.Peak..21	0.860219	0.533012	2q33.3	chr2:208977453-208990237(probes 74028:74039)	chr2:208986498-208989424(probes 74029:74036)	chr2:208977396-208994528(probes 74027:74043)
C1vsC2	0.468466	0.348145	1.34561	0.178429	Deletion.Peak..22	0.650021	0.675854	2q34	chr2:214931806-215283300(probes 74412:74420)	chr2:214992483-215276324(probes 74413:74419)	chr2:214154453-215572389(probes 74407:74426)
C1vsC2	-0.157251	0.565692	-0.277981	0.781027	Deletion.Peak..24	0.947887	-0.226866	2q37.3	chr2:242938553-242950310(probes 81582:81601)	chr2:242938683-242945981(probes 81583:81592)	chr2:242853008-243199373(probes 81504:81662)
C1vsC2	-0.0039604	0.659787	-0.00600254	0.995211	Deletion.Peak..25	0.995211	-0.00571365	3p14.2	chr3:60534660-60740073(probes 91436:91443)	chr3:60541936-60587836(probes 91437:91438)	chr3:60133086-61066613(probes 91429:91449)
C1vsC2	0.236937	0.271592	0.872399	0.382991	Deletion.Peak..26	0.860219	0.341828	3p12.1	chr3:85011053-85792008(probes 93277:93287)	chr3:85017544-85553265(probes 93278:93286)	chr3:85010607-87036079(probes 93275:93305)
C1vsC2	0.210455	0.287498	0.732022	0.464155	Deletion.Peak..27	0.860264	0.303622	3q12.3	chr3:101439953-101443991(probes 94114:94127)	chr3:101442802-101443850(probes 94115:94126)	chr3:101430249-101497477(probes 94111:94133)
C1vsC2	0.825426	0.35379	2.33309	0.0196433	Deletion.Peak..28	0.298205	1.19084	3q24	chr3:146302693-146964408(probes 100087:100095)	chr3:146323079-146963667(probes 100088:100094)	chr3:146302693-147077126(probes 100087:100111)
C1vsC2	-0.320395	0.781662	-0.40989	0.681887	Deletion.Peak..29	0.947887	-0.462233	3q29	chr3:195347830-195384729(probes 105894:105910)	chr3:195351818-195384693(probes 105896:105909)	chr3:195349415-195384751(probes 105895:105912)
C1vsC2	-0.276958	0.336587	-0.822842	0.410598	Deletion.Peak..30	0.860219	-0.399566	4p16.3	chr4:204383-209681(probes 106855:106866)	chr4:205523-207356(probes 106856:106865)	chr4:205523-290442(probes 106856:106868)
C1vsC2	-0.589911	0.76677	-0.769345	0.441688	Deletion.Peak..31	0.860264	-0.851062	4p16.3	chr4:2956958-2964663(probes 109330:109339)	chr4:2957129-2964238(probes 109331:109338)	chr4:2956822-2964971(probes 109329:109342)
C1vsC2	0.215068	0.254323	0.845648	0.397749	Deletion.Peak..32	0.860219	0.310277	4p16.3	chr4:4136653-4144709(probes 110094:110105)	chr4:4136794-4143169(probes 110095:110104)	chr4:4111131-4162930(probes 110078:110117)
C1vsC2	0.218689	0.338584	0.645894	0.518348	Deletion.Peak..33	0.886648	0.315502	4p15.1	chr4:33106339-36068079(probes 113753:113767)	chr4:33151489-34513798(probes 113754:113760)	chr4:30759286-36245631(probes 113733:113777)
C1vsC2	-0.0806654	0.329676	-0.244681	0.806704	Deletion.Peak..34	0.951629	-0.116376	4q21.21	chr4:80836553-80991288(probes 117583:117593)	chr4:80869859-80977665(probes 117584:117592)	chr4:80786708-80993818(probes 117580:117596)
C1vsC2	-0.0232773	0.253898	-0.0916798	0.926952	Deletion.Peak..35	0.964605	-0.033582	4q22.1	chr4:89297474-89302998(probes 118601:118610)	chr4:89299174-89300649(probes 118602:118609)	chr4:89233440-89378051(probes 118598:118614)
C1vsC2	0.570306	0.286023	1.99392	0.0461609	Deletion.Peak..36	0.351314	0.822778	4q26	chr4:115785489-117220872(probes 120676:120689)	chr4:116034872-116599080(probes 120679:120681)	chr4:115704564-117519646(probes 120675:120694)
C1vsC2	-0.146315	0.508829	-0.287553	0.773689	Deletion.Peak..37	0.947887	-0.211088	4q28.3	chr4:132647024-132661930(probes 121782:121796)	chr4:132647122-132660384(probes 121783:121795)	chr4:132646575-132663978(probes 121781:121798)
C1vsC2	0.833662	0.366533	2.27445	0.0229388	Deletion.Peak..38	0.298205	1.20272	4q34.1	chr4:175635802-175838767(probes 125250:125265)	chr4:175750110-175789138(probes 125251:125264)	chr4:175527948-175839467(probes 125249:125267)
C1vsC2	0.321611	0.685123	0.469421	0.638769	Deletion.Peak..39	0.936484	0.463986	4q35.2	chr4:187650302-187692106(probes 126808:126818)	chr4:187664781-187686255(probes 126809:126817)	chr4:187222525-187884816(probes 126622:126860)
C1vsC2	0.350596	0.429126	0.817	0.413928	Deletion.Peak..40	0.860219	0.505803	5p14.1	chr5:26669798-27040098(probes 131866:131875)	chr5:26669883-27039964(probes 131867:131874)	chr5:26237882-27118845(probes 131859:131878)
C1vsC2	0.467289	0.499421	0.935662	0.349447	Deletion.Peak..41	0.860219	0.674156	5q14.3	chr5:90753494-91213189(probes 137846:137850)	chr5:90790738-91137098(probes 137847:137849)	chr5:90679389-91976943(probes 137841:137861)
C1vsC2	0.0671393	0.442707	0.151656	0.879458	Deletion.Peak..42	0.951629	0.0968615	5q15	chr5:93077860-93446028(probes 138036:138049)	chr5:93125896-93414337(probes 138037:138047)	chr5:93077860-93447328(probes 138036:138052)
C1vsC2	0.470857	0.375747	1.25312	0.210161	Deletion.Peak..43	0.674218	0.679303	5q21.2	chr5:103289542-104345170(probes 138784:138795)	chr5:103787823-104265746(probes 138788:138794)	chr5:103289542-106606746(probes 138784:138818)
C1vsC2	0.209721	0.422155	0.496786	0.61934	Deletion.Peak..44	0.936484	0.302563	5q31.3	chr5:140226475-140229826(probes 143489:143492)	chr5:140227766-140229322(probes 143490:143491)	chr5:140214373-140241496(probes 143469:143514)
C1vsC2	-0.124932	0.340284	-0.367141	0.713514	Deletion.Peak..45	0.947887	-0.180239	5q35.3	chr5:180377618-180429511(probes 151337:151350)	chr5:180386656-180428535(probes 151338:151349)	chr5:180375512-180460315(probes 151336:151354)
C1vsC2	0.0603769	0.263351	0.229264	0.818663	Deletion.Peak..46	0.951629	0.0871055	6p22.3	chr6:24358309-24360602(probes 155765:155771)	chr6:24358328-24360390(probes 155766:155770)	chr6:24324775-24403114(probes 155754:155779)
C1vsC2	-0.260007	0.462375	-0.56233	0.573891	Deletion.Peak..47	0.936484	-0.375111	6p22.1	chr6:29894814-29895058(probes 159648:159660)	chr6:29894909-29895036(probes 159654:159659)	chr6:29838357-29923953(probes 159547:159719)
C1vsC2	-0.0863099	0.260861	-0.330866	0.740746	Deletion.Peak..48	0.947887	-0.124519	6p21.33	chr6:31324501-31324999(probes 162945:162956)	chr6:31324513-31324620(probes 162946:162947)	chr6:31275667-31367517(probes 162896:162978)
C1vsC2	0.0127236	0.218108	0.0583362	0.953481	Deletion.Peak..49	0.973449	0.0183563	6p21.32	chr6:32489992-32490420(probes 167075:167077)	chr6:32490013-32490349(probes 167076:167076)	chr6:32427869-32709510(probes 167059:167277)
C1vsC2	0.0363158	0.208337	0.174313	0.86162	Deletion.Peak..50	0.951629	0.0523927	6p21.32	chr6:32629956-32632107(probes 167226:167229)	chr6:32630857-32632105(probes 167227:167228)	chr6:32427869-32709510(probes 167059:167277)
C1vsC2	0.0456932	0.415074	0.110085	0.912342	Deletion.Peak..51	0.961658	0.0659214	6p21.32	chr6:33028349-33040913(probes 168179:168211)	chr6:33039482-33040768(probes 168205:168210)	chr6:33028349-33041405(probes 168179:168217)
C1vsC2	0.450624	0.360191	1.25107	0.210909	Deletion.Peak..52	0.674218	0.650113	6q13	chr6:72892598-72925045(probes 175481:175485)	chr6:72892902-72924966(probes 175482:175484)	chr6:72617441-73263350(probes 175474:175504)
C1vsC2	-0.146315	0.508829	-0.287553	0.773689	Deletion.Peak..53	0.947887	-0.211088	6q25.3	chr6:158589114-158595049(probes 184342:184354)	chr6:158589184-158592419(probes 184343:184353)	chr6:158570953-158652499(probes 184337:184361)
C1vsC2	0.582461	0.418741	1.39098	0.164231	Deletion.Peak..54	0.650021	0.840314	6q26	chr6:163837795-164009656(probes 185294:185306)	chr6:163845085-163998573(probes 185295:185305)	chr6:163836719-164011658(probes 185293:185309)
C1vsC2	-0.0942143	0.568927	-0.1656	0.868472	Deletion.Peak..55	0.951629	-0.135922	7p22.3	chr7:1165371-1184263(probes 189596:189611)	chr7:1165406-1184213(probes 189597:189610)	chr7:1165406-1189270(probes 189597:189613)
C1vsC2	-0.0039604	0.659787	-0.00600254	0.995211	Deletion.Peak..56	0.995211	-0.00571365	7p22.1	chr7:6909122-6911210(probes 193792:193795)	chr7:6909189-6911050(probes 193793:193794)	chr7:6909189-6974955(probes 193793:193807)
C1vsC2	0.344693	0.355701	0.969052	0.332519	Deletion.Peak..57	0.860219	0.497287	7p21.2	chr7:15601625-15726820(probes 194324:194338)	chr7:15651771-15726648(probes 194325:194337)	chr7:14942816-16101712(probes 194316:194347)
C1vsC2	0.149845	0.480264	0.312005	0.755036	Deletion.Peak..58	0.947887	0.216181	7p12.1	chr7:53811403-54143021(probes 200220:200225)	chr7:53879254-54142703(probes 200221:200224)	chr7:53287127-54487461(probes 200213:200237)
C1vsC2	0.439644	0.229303	1.91731	0.055199	Deletion.Peak..59	0.39866	0.634272	7q31.1	chr7:114053989-114270707(probes 208956:208964)	chr7:114055075-114066522(probes 208957:208963)	chr7:113792908-114349995(probes 208950:208969)
C1vsC2	-1.20921	1.04607	-1.15595	0.2477	Deletion.Peak..60	0.7431	-1.74452	7q34	chr7:142766493-142894594(probes 212934:212944)	chr7:142828069-142880831(probes 212935:212943)	chr7:142766493-142919079(probes 212934:212947)
C1vsC2	-0.658351	1.07413	-0.612914	0.539933	Deletion.Peak..61	0.915539	-0.949799	8p23.1	chr8:7275381-7343735(probes 220508:220517)	chr8:7305466-7333710(probes 220509:220516)	chr8:7305466-7363848(probes 220509:220520)
C1vsC2	0.735254	0.276018	2.66379	0.00772649	Deletion.Peak..62	0.215238	1.06075	8p23.1	chr8:8084127-8086145(probes 220624:220633)	chr8:8084611-8086143(probes 220625:220632)	chr8:7923630-8120623(probes 220617:220639)
C1vsC2	-0.333975	0.459806	-0.726339	0.467631	Deletion.Peak..63	0.860264	-0.481825	8p23.1	chr8:11986877-11996357(probes 221679:221688)	chr8:11986934-11996326(probes 221680:221687)	chr8:11970656-12034387(probes 221670:221695)
C1vsC2	-0.0925124	0.797487	-0.116005	0.907649	Deletion.Peak..64	0.961658	-0.133467	8p23.1	chr8:12040796-12272376(probes 221698:221719)	chr8:12048125-12052163(probes 221699:221700)	chr8:12040796-12283653(probes 221698:221721)
C1vsC2	0.292455	0.593345	0.492893	0.622088	Deletion.Peak..65	0.936484	0.421924	8p21.2	chr8:23383496-23389127(probes 223403:223413)	chr8:23385906-23387360(probes 223404:223412)	chr8:23365296-23405295(probes 223402:223416)
C1vsC2	0.882624	0.369466	2.38892	0.016898	Deletion.Peak..66	0.298205	1.27336	8p11.22	chr8:39223183-39442077(probes 225720:225726)	chr8:39328434-39441974(probes 225721:225725)	chr8:39077125-39791223(probes 225709:225740)
C1vsC2	0.0671393	0.442707	0.151656	0.879458	Deletion.Peak..67	0.951629	0.0968615	8q21.2	chr8:84315881-85087912(probes 230158:230163)	chr8:84441084-84932796(probes 230159:230162)	chr8:83353754-85095653(probes 230151:230172)
C1vsC2	0.473921	0.295075	1.6061	0.108251	Deletion.Peak..68	0.509007	0.683724	8q23.3	chr8:114058428-114440907(probes 232963:232971)	chr8:114058717-114390876(probes 232964:232970)	chr8:110988445-114444988(probes 232920:232975)
C1vsC2	-0.216828	0.562801	-0.385266	0.70004	Deletion.Peak..69	0.947887	-0.312817	8q24.3	chr8:144632006-144637871(probes 237567:237580)	chr8:144635261-144636461(probes 237568:237579)	chr8:144632006-144639259(probes 237567:237582)
C1vsC2	-0.175788	0.64911	-0.270813	0.786535	Deletion.Peak..70	0.947887	-0.253608	9p24.1	chr9:6683275-6757145(probes 239619:239631)	chr9:6700001-6755108(probes 239620:239630)	chr9:6700001-6757780(probes 239620:239633)
C1vsC2	0.782144	0.351436	2.22557	0.0260432	Deletion.Peak..71	0.306336	1.12839	9p21.1	chr9:29826640-31254328(probes 240158:240169)	chr9:30075190-31253951(probes 240159:240168)	chr9:27949505-32384420(probes 240145:240175)
C1vsC2	1.20431	0.528422	2.27907	0.0226629	Deletion.Peak..72	0.298205	1.73745	10p15.1	chr10:4540960-4782835(probes 250972:250980)	chr10:4693211-4742540(probes 250973:250979)	chr10:4693211-4807558(probes 250973:250982)
C1vsC2	1.17708	0.566401	2.07818	0.0376927	Deletion.Peak..73	0.341247	1.69817	10p14	chr10:9450209-9953713(probes 251877:251887)	chr10:9450987-9920218(probes 251878:251886)	chr10:9450987-10099504(probes 251878:251889)
C1vsC2	-0.794243	1.06579	-0.745216	0.456141	Deletion.Peak..74	0.860264	-1.14585	10p13	chr10:15129320-15135217(probes 252802:252813)	chr10:15130388-15133460(probes 252803:252812)	chr10:15130388-15138604(probes 252803:252815)
C1vsC2	0.470667	0.30932	1.52162	0.128104	Deletion.Peak..75	0.551897	0.67903	10q21.1	chr10:55357619-55651839(probes 257532:257537)	chr10:55393451-55587267(probes 257533:257536)	chr10:54755962-57389300(probes 257523:257561)
C1vsC2	0.345002	0.264946	1.30216	0.192862	Deletion.Peak..76	0.650021	0.497732	10q21.3	chr10:66814061-67691950(probes 258347:258357)	chr10:66814185-67679802(probes 258348:258356)	chr10:66265816-68685841(probes 258335:258366)
C1vsC2	-0.927367	0.752727	-1.23201	0.217945	Deletion.Peak..77	0.682692	-1.33791	10q26.3	chr10:132907865-132912960(probes 270673:270682)	chr10:132908295-132912783(probes 270674:270681)	chr10:132908295-132913254(probes 270674:270685)
C1vsC2	0.931925	0.46884	1.98773	0.0468419	Deletion.Peak..78	0.351314	1.34448	10q26.3	chr10:135121917-135122793(probes 273105:273115)	chr10:135122021-135122787(probes 273106:273114)	chr10:135122021-135123005(probes 273106:273117)
C1vsC2	0.444003	0.308391	1.43974	0.149941	Deletion.Peak..79	0.622094	0.64056	11p15.5	chr11:2058047-2093630(probes 275913:275922)	chr11:2064748-2086682(probes 275914:275921)	chr11:2058047-2098859(probes 275913:275925)
C1vsC2	0.0961215	0.477523	0.201292	0.84047	Deletion.Peak..80	0.951629	0.138674	11p15.4	chr11:2890576-2890667(probes 276857:276864)	chr11:2890578-2890648(probes 276858:276863)	chr11:2890455-2891076(probes 276853:276870)
C1vsC2	-0.12405	0.308985	-0.401475	0.68807	Deletion.Peak..81	0.947887	-0.178966	11p12	chr11:38317325-40224145(probes 282679:282696)	chr11:38740155-39367435(probes 282684:282686)	chr11:37643856-40314977(probes 282677:282701)
C1vsC2	-0.302712	0.364285	-0.830976	0.405987	Deletion.Peak..82	0.860219	-0.436721	11p12	chr11:43329575-43333449(probes 282772:282776)	chr11:43330994-43333439(probes 282773:282775)	chr11:43291211-43377133(probes 282771:282788)
C1vsC2	1.11925	0.349803	3.19966	0.00137589	Deletion.Peak..83	0.0670746	1.61474	11q11	chr11:51515597-55066024(probes 284579:284590)	chr11:51567297-55044219(probes 284580:284589)	chr11:51515597-56264781(probes 284579:284707)
C1vsC2	0.343814	0.260783	1.31839	0.187373	Deletion.Peak..84	0.650021	0.496019	11q12.1	chr11:55872479-55944197(probes 284667:284675)	chr11:55872883-55905245(probes 284668:284673)	chr11:51515597-56264781(probes 284579:284707)
C1vsC2	0.119268	0.324624	0.367405	0.713317	Deletion.Peak..85	0.947887	0.172068	11q12.3	chr11:63381729-63390968(probes 286936:286944)	chr11:63381826-63385978(probes 286937:286943)	chr11:63381145-63398549(probes 286935:286946)
C1vsC2	-0.393628	0.379692	-1.0367	0.299874	Deletion.Peak..86	0.823597	-0.567886	11q13.2	chr11:67347725-67350510(probes 290184:290193)	chr11:67349599-67350498(probes 290188:290192)	chr11:67347725-67351489(probes 290184:290198)
C1vsC2	0.0610099	0.255253	0.239018	0.811092	Deletion.Peak..87	0.951629	0.0880186	11q24.3	chr11:128730012-128741312(probes 300822:300831)	chr11:128732987-128738761(probes 300823:300830)	chr11:128730012-128746437(probes 300822:300834)
C1vsC2	0.395896	0.494637	0.800377	0.423492	Deletion.Peak..88	0.860219	0.571157	12p13.31	chr12:8571693-8596891(probes 304932:304939)	chr12:8575140-8596843(probes 304933:304938)	chr12:8562938-8664962(probes 304928:304955)
C1vsC2	-0.0178295	0.439086	-0.040606	0.96761	Deletion.Peak..89	0.982729	-0.0257226	12p13.31	chr12:9210697-9218038(probes 305068:305079)	chr12:9211328-9217906(probes 305069:305078)	chr12:9211328-9227172(probes 305069:305082)
C1vsC2	0.247556	0.318883	0.776322	0.437559	Deletion.Peak..90	0.860264	0.357148	12p13.2	chr12:10543074-10607537(probes 305331:305340)	chr12:10544637-10607363(probes 305332:305339)	chr12:10532047-10658280(probes 305330:305342)
C1vsC2	0.449814	0.294301	1.52841	0.12641	Deletion.Peak..91	0.551897	0.648945	12q13.2	chr12:55641539-55806013(probes 312192:312204)	chr12:55688863-55780132(probes 312193:312201)	chr12:55524043-55885215(probes 312186:312214)
C1vsC2	0.345002	0.264946	1.30216	0.192862	Deletion.Peak..92	0.650021	0.497732	12q21.31	chr12:85419845-85473161(probes 315834:315843)	chr12:85430026-85430335(probes 315835:315842)	chr12:85307153-85671891(probes 315832:315848)
C1vsC2	0.793102	0.377922	2.09858	0.0358535	Deletion.Peak..93	0.341247	1.1442	13q13.3	chr13:36049808-36051072(probes 329698:329707)	chr13:36050159-36050992(probes 329699:329706)	chr13:35517517-36288414(probes 329676:329724)
C1vsC2	0.287186	0.383999	0.747883	0.454531	Deletion.Peak..94	0.860264	0.414322	13q14.11	chr13:41931182-42000666(probes 330448:330458)	chr13:41950908-42000473(probes 330449:330457)	chr13:41950908-42001409(probes 330449:330460)
C1vsC2	0.293354	0.403421	0.727166	0.467124	Deletion.Peak..95	0.860264	0.42322	13q14.13	chr13:47012241-47038088(probes 331202:331208)	chr13:47012438-47036611(probes 331203:331207)	chr13:46964257-47126022(probes 331199:331214)
C1vsC2	0.31783	0.368893	0.861579	0.388919	Deletion.Peak..96	0.860219	0.458532	13q21.33	chr13:70369138-71085228(probes 332785:332805)	chr13:70431523-70998574(probes 332786:332804)	chr13:69587761-71086095(probes 332780:332807)
C1vsC2	0.543127	0.396433	1.37004	0.170676	Deletion.Peak..97	0.650021	0.783566	13q33.3	chr13:108881790-109055048(probes 335543:335558)	chr13:108920802-108979137(probes 335544:335557)	chr13:108881790-109149170(probes 335543:335565)
C1vsC2	-0.099718	0.369888	-0.26959	0.787476	Deletion.Peak..98	0.947887	-0.143863	14q24.3	chr14:74026161-74032388(probes 346338:346340)	chr14:74026916-74027104(probes 346339:346339)	chr14:73959689-74057142(probes 346331:346354)
C1vsC2	0.294255	0.215051	1.3683	0.171217	Deletion.Peak..99	0.650021	0.42452	14q32.31	chr14:101432415-101438429(probes 350978:350987)	chr14:101432888-101437324(probes 350979:350986)	chr14:101376626-101471510(probes 350944:351026)
C1vsC2	-0.914393	1.05926	-0.86324	0.388005	Deletion.Peak.100	0.860219	-1.31919	15q11.2	chr15:22646811-22742298(probes 354256:354263)	chr15:22646925-22711213(probes 354257:354262)	chr15:22560714-22833212(probes 354254:354268)
C1vsC2	0.0937279	0.666637	0.140598	0.888187	Deletion.Peak.101	0.951629	0.135221	15q14	chr15:34787421-34872732(probes 356460:356472)	chr15:34787921-34817981(probes 356461:356471)	chr15:34700273-34875116(probes 356445:356475)
C1vsC2	-0.095089	0.511157	-0.186027	0.852424	Deletion.Peak.102	0.951629	-0.137184	15q26.3	chr15:101094462-101098346(probes 368927:368937)	chr15:101094535-101098099(probes 368928:368936)	chr15:101094462-101099283(probes 368927:368940)
C1vsC2	-0.252291	0.644869	-0.391228	0.695628	Deletion.Peak.103	0.947887	-0.363979	16p13.3	chr16:1911526-1939240(probes 372181:372190)	chr16:1920816-1922576(probes 372182:372189)	chr16:1889615-1946950(probes 372178:372193)
C1vsC2	0.312964	0.45489	0.688	0.491453	Deletion.Peak.104	0.879204	0.451512	17p13.1	chr17:10276261-10371991(probes 396655:396666)	chr17:10276429-10348233(probes 396656:396665)	chr17:10276429-10422188(probes 396656:396676)
C1vsC2	0.457503	0.698029	0.655422	0.512196	Deletion.Peak.105	0.886648	0.660038	17p12	chr17:15653474-15686308(probes 397344:397347)	chr17:15653549-15686293(probes 397345:397346)	chr17:15650386-15690131(probes 397339:397354)
C1vsC2	-0.320395	0.781662	-0.40989	0.681887	Deletion.Peak.106	0.947887	-0.462233	17p11.2	chr17:18378880-18473053(probes 398311:398321)	chr17:18379130-18432148(probes 398312:398320)	chr17:18379130-18476309(probes 398312:398324)
C1vsC2	1.20431	0.528422	2.27907	0.0226629	Deletion.Peak.107	0.298205	1.73745	17q12	chr17:34599557-34641308(probes 401638:401641)	chr17:34611342-34639625(probes 401639:401640)	chr17:34592076-34808202(probes 401633:401650)
C1vsC2	-0.589911	0.76677	-0.769345	0.441688	Deletion.Peak.108	0.860264	-0.851062	17q21.2	chr17:39204923-39216456(probes 403474:403478)	chr17:39211042-39215893(probes 403475:403477)	chr17:39211042-39239917(probes 403475:403487)
C1vsC2	0.204685	0.52718	0.388264	0.697821	Deletion.Peak.109	0.947887	0.295298	18p11.21	chr18:14544734-14994548(probes 420681:420695)	chr18:14545005-14748438(probes 420682:420694)	chr18:14545005-14998119(probes 420682:420698)
C1vsC2	-0.313339	0.402843	-0.777817	0.436677	Deletion.Peak.110	0.860264	-0.452052	18q11.1	chr18:18512422-18520213(probes 420733:420741)	chr18:18515121-18519737(probes 420734:420740)	chr18:15331496-18690842(probes 420726:420746)
C1vsC2	1.32705	0.641244	2.06949	0.0384997	Deletion.Peak.111	0.341247	1.91453	18q12.3	chr18:40113337-40857255(probes 421978:421985)	chr18:40647795-40853832(probes 421979:421984)	chr18:40647795-40857692(probes 421979:421987)
C1vsC2	-0.501844	1.08516	-0.462463	0.64375	Deletion.Peak.112	0.936484	-0.724008	19q11	chr19:24311038-28284490(probes 437632:437646)	chr19:24345180-27739736(probes 437633:437645)	chr19:24345180-28284740(probes 437633:437648)
C1vsC2	-1.02213	1.054	-0.969758	0.332167	Deletion.Peak.113	0.860219	-1.47462	19q13.43	chr19:57669720-57686659(probes 449623:449632)	chr19:57678806-57683884(probes 449624:449631)	chr19:57669720-57701879(probes 449623:449635)
C1vsC2	0.878739	0.495132	1.77476	0.0759381	Deletion.Peak.114	0.477675	1.26775	20p12.1	chr20:13979929-15176556(probes 452620:452629)	chr20:14307666-14904431(probes 452621:452628)	chr20:13979929-15546512(probes 452620:452633)
C1vsC2	1.02132	0.476845	2.14183	0.0322071	Deletion.Peak.115	0.341247	1.47345	20p11.1	chr20:26062311-26189239(probes 453847:453856)	chr20:26186546-26188996(probes 453848:453855)	chr20:26062311-26190327(probes 453847:453859)
C1vsC2	-0.0916843	1.12289	-0.0816501	0.934925	Deletion.Peak.116	0.964605	-0.132272	20q13.13	chr20:46413744-46415454(probes 457384:457394)	chr20:46414356-46415452(probes 457385:457393)	chr20:46414356-46415490(probes 457385:457396)
C1vsC2	-0.569735	0.630149	-0.904128	0.365927	Deletion.Peak.117	0.860219	-0.821955	22q11.1	chr22:16256628-16374539(probes 465316:465323)	chr22:16286443-16374520(probes 465317:465322)	chr22:16228564-16422999(probes 465315:465329)
C1vsC2	-0.0547978	0.265815	-0.20615	0.836674	Deletion.Peak.118	0.951629	-0.0790565	22q11.23	chr22:24373323-24402087(probes 467283:467293)	chr22:24373485-24400407(probes 467284:467292)	chr22:24345908-24402724(probes 467268:467295)
C1vsC2	0.390144	0.600952	0.649209	0.516203	Deletion.Peak.119	0.886648	0.562858	22q13.1	chr22:39353651-39408879(probes 470265:470275)	chr22:39354116-39381428(probes 470266:470274)	chr22:39354116-39410067(probes 470266:470277)

## Sheet: Figure 5b
Source Data for Figure 5b
logFC	AveExpr	t	P.Value	adj.P.Val	B	ID
0.476032	-0.0153395	6.38121	2.49863e-09	5.49698e-07	10.8171	DUSP4
0.196396	-0.0338582	5.84699	3.47343e-08	3.82078e-06	8.25956	HER3_pY1289
1.00798	0.644734	5.72137	6.33349e-08	4.16076e-06	7.67729	PAI-1
0.665093	0.242998	5.64561	9.067e-08	4.16076e-06	7.32981	YAP
0.530365	0.268405	5.63669	9.45626e-08	4.16076e-06	7.28911	Transglutaminase
-0.211761	0.0365203	-5.54153	1.47763e-07	5.27545e-06	6.8572	Smad1
0.28808	0.0318134	5.51417	1.67855e-07	5.27545e-06	6.7339	Bcl2A1
0.303324	0.0615376	5.43633	2.40782e-07	6.62151e-06	6.38515	cIAP
0.206519	0.00680834	5.1703	8.07281e-07	1.97335e-05	5.2178	P-Cadherin
0.394847	-0.075761	4.96911	1.96612e-06	4.32546e-05	4.36117	VEGFR2
-0.38737	0.055541	-4.80356	4.02214e-06	8.04427e-05	3.67399	Bcl-2
-0.300194	0.0141546	-4.66563	7.21544e-06	0.00011018	3.11412	Jak2
0.881728	0.315978	4.65507	7.54222e-06	0.00011018	3.07173	YAP_pS127
-0.456526	-0.195134	-4.65005	7.70257e-06	0.00011018	3.0516	AMPK_pT172
0.126536	-0.0411801	4.64385	7.90498e-06	0.00011018	3.02679	MIG-6
-0.213134	-0.149363	-4.6406	8.01309e-06	0.00011018	3.01379	Tuberin_pT1462
0.153348	0.0732766	4.56888	1.07994e-05	0.000139757	2.72848	4E-BP1_pS65
0.266031	0.0895864	4.46897	1.62828e-05	0.000199012	2.33645	TIGAR
0.150435	-0.0586426	4.38281	2.30886e-05	0.000267342	2.00357	BRCA2
-0.399166	0.551359	-4.12684	6.34048e-05	0.000697452	1.0438	BRD4
0.268658	-0.0166328	4.06718	7.9758e-05	0.00083556	0.826513	Cyclin_D1
0.120491	-0.0723779	3.95191	0.000123443	0.00123443	0.413732	N-Ras
-0.479781	-0.00945142	-3.65923	0.000359561	0.00343928	-0.59141	eEF2K
0.153601	-0.125715	3.53882	0.000548767	0.00503037	-0.986534	N-Cadherin
-0.563205	0.760092	-3.50373	0.000619534	0.0054519	-1.09961	ER-alpha
0.13097	-0.0668199	3.44641	0.000753901	0.00637916	-1.28231	IGF1R_pY1135_Y1136
-0.151728	-0.0985344	-3.42449	0.000812184	0.0066178	-1.35153	AR
-0.334459	0.253989	-3.4035	0.000871908	0.00685071	-1.41744	Rab25
0.132927	-0.0617598	3.3517	0.0010374	0.00776101	-1.57863	TAZ
-0.604879	0.0498048	-3.3311	0.00111102	0.00776101	-1.64215	STAT5-alpha
0.30211	0.0347287	3.32506	0.00113352	0.00776101	-1.66071	HSP70
0.24173	0.129161	3.31025	0.0011905	0.00776101	-1.7061	GAPDH
-0.160518	-0.0429697	-3.31014	0.00119095	0.00776101	-1.70645	p27
-0.522723	-0.383184	-3.30799	0.00119943	0.00776101	-1.71301	IGFBP2
0.563531	0.285442	3.28049	0.0013132	0.00825441	-1.7968	p21
-0.336474	0.208068	-3.25696	0.00141848	0.00846775	-1.86804	ARID1A
-0.126118	0.0131892	-3.25574	0.00142412	0.00846775	-1.8717	PI3K-p110-alpha
0.232976	0.316665	3.23038	0.00154677	0.00895496	-1.94793	CD49b
-0.11018	0.0461558	-3.19097	0.00175704	0.00991149	-2.06539	Cyclin_E2
0.100439	0.0366585	3.1619	0.00192887	0.0106088	-2.15125	Chk1_pS296
-0.65488	0.997308	-3.14058	0.0020646	0.0110784	-2.21375	E-Cadherin
0.107194	-0.0257564	3.09891	0.00235592	0.0123405	-2.33491	Bid
-0.299256	0.00566026	-3.07623	0.00253006	0.0129445	-2.40027	p62-LCK-ligand
-0.244092	-0.108368	-3.05248	0.0027251	0.0136255	-2.46826	MEK1
-0.221759	0.142737	-3.03485	0.00287871	0.0140737	-2.51842	Chk2
0.127306	-0.0633029	3.00582	0.00314922	0.0150615	-2.60047	14-3-3_beta
-0.186715	0.0860536	-2.9554	0.00367539	0.017204	-2.74135	4E-BP1
-0.207115	0.149513	-2.92422	0.00404006	0.018517	-2.82743	FoxM1
-0.405984	-0.0122917	-2.90722	0.0042525	0.0190689	-2.87401	eIF4G
-0.299266	0.692617	-2.90092	0.00433385	0.0190689	-2.89122	Syk
-0.388367	0.38183	-2.89078	0.00446777	0.0192728	-2.91884	PDCD4
0.111455	0.0386718	2.88145	0.00459418	0.0194369	-2.94416	Bcl-xL
-0.266459	-0.0381509	-2.83123	0.00533343	0.0221388	-3.07931	Bap1-c-4
0.107416	-0.05012	2.81658	0.00556865	0.0226871	-3.11834	Mre11
0.168151	0.0412331	2.80363	0.00578445	0.0231378	-3.15269	Heregulin
-0.149588	0.0425468	-2.76256	0.00652	0.0256143	-3.26066	PI3K-p85
0.091794	-0.0198004	2.75245	0.00671379	0.0259129	-3.28704	C-Raf_pS338
0.281648	0.490913	2.71265	0.00752813	0.028555	-3.38999	p38_pT180_Y182
0.0860466	0.0390666	2.70583	0.0076764	0.0286239	-3.40751	c-Abl
-0.271724	-0.187706	-2.69563	0.00790284	0.0289771	-3.4336	53BP1
-0.707112	-0.304757	-2.66331	0.00866155	0.0312384	-3.51576	MYH11
0.102885	0.0365443	2.65753	0.008804	0.03124	-3.53036	MEK1_pS217_S221
0.118141	-0.0934431	2.62763	0.00957476	0.0334357	-3.60539	ACVRL1
-0.0989619	-0.0849615	-2.58499	0.0107795	0.0370546	-3.71109	CDK1
-0.196388	-0.103763	-2.57663	0.0110313	0.0373367	-3.73165	Ku80
-0.208855	-0.426117	-2.56101	0.0115155	0.0382911	-3.76985	GAB2
-0.190432	0.193875	-2.55642	0.0116614	0.0382911	-3.78104	Notch1
-0.0662081	0.0382458	-2.53247	0.0124498	0.0402786	-3.83913	alpha-Catenin
0.107877	0.046313	2.49525	0.0137701	0.0439046	-3.92843	Stathmin
-0.12427	0.0222826	-2.48022	0.0143376	0.045061	-3.96413	Chk1_pS345
-0.300105	-0.224597	-2.46273	0.0150242	0.046492	-4.00544	Tuberin
0.18381	0.275007	2.45798	0.0152156	0.046492	-4.0166	PD-L1
0.0877754	-0.00784815	2.38361	0.0185101	0.0557839	-4.18897	JNK_pT183_pY185
-0.212366	0.000164782	-2.26926	0.0248093	0.0728283	-4.44446	p70S6K
-0.143178	0.0266029	-2.26496	0.025079	0.0728283	-4.45384	Src
0.0913347	-0.00822005	2.26369	0.0251589	0.0728283	-4.45659	ETS-1
0.252863	0.254126	2.25321	0.025829	0.0737971	-4.47938	ACC1
-0.0909457	0.113485	-2.21152	0.0286509	0.0808101	-4.56902	A-Raf
-0.328474	0.304901	-2.16445	0.0321562	0.0884775	-4.66837	beta-Catenin
-0.082341	-0.0270857	-2.16423	0.0321736	0.0884775	-4.66883	ER-alpha_pS118
-0.16547	-0.417817	-2.13567	0.034478	0.093644	-4.72813	PKC-alpha
0.240326	0.140707	2.12946	0.0349975	0.0938956	-4.74093	G6PD
0.16952	0.111589	2.11512	0.0362234	0.0960137	-4.77035	Rad51
0.102161	-0.10038	2.08753	0.0386856	0.10132	-4.82642	Rad50
0.219368	0.0448676	2.0435	0.0429122	0.111067	-4.91447	ASNS
0.0589744	-0.130209	2.02363	0.044946	0.114978	-4.95364	PR
-0.22868	0.107483	-2.0126	0.0461098	0.1166	-4.97522	ATM
0.0959527	-0.0936826	1.98493	0.0491427	0.122857	-5.02888	DJ-1
0.0796795	-0.0524093	1.94893	0.0533392	0.13185	-5.09761	Rictor_pT1135
0.0563783	-0.0624742	1.92891	0.0558028	0.136407	-5.13535	c-Met_pY1235
0.126178	0.291857	1.91651	0.0573751	0.138709	-5.15852	ERCC5
0.339213	-0.451017	1.90333	0.059087	0.141295	-5.18299	Caveolin-1
-0.196083	-0.239712	-1.88201	0.0619477	0.145205	-5.22225	B-Raf
0.0653267	0.0465683	1.88132	0.0620422	0.145205	-5.22352	Chk2_pT68
-0.087178	0.088939	-1.87365	0.0631012	0.145977	-5.23754	eIF4E
-0.0738787	-0.160297	-1.86937	0.0636988	0.145977	-5.24534	PKC-delta_pS664
0.129983	0.212	1.83879	0.0681042	0.154463	-5.30057	Myosin-IIa_pS1943
0.0958409	0.252652	1.83076	0.069301	0.155574	-5.31491	p38_MAPK
-0.192605	-0.71375	-1.81372	0.0719011	0.15978	-5.34518	PKC-alpha_pS657
0.0641218	0.0150913	1.78978	0.0756896	0.165115	-5.38724	Rab11
-0.0482394	-0.11827	-1.78908	0.0758029	0.165115	-5.38847	CD20
-0.126463	0.142548	-1.77918	0.07742	0.166222	-5.40571	p90RSK
-0.0703916	-0.136484	-1.77674	0.0778221	0.166222	-5.40994	C-Raf
-0.102014	-0.0105932	-1.74261	0.0836373	0.176925	-5.46857	B-Raf_pS445
0.0752552	0.0928025	1.72115	0.0874734	0.183278	-5.50489	4E-BP1_pT70
-0.0923786	-0.0422666	-1.68922	0.093444	0.19394	-5.55812	mTOR_pS2448
-0.11294	-0.588035	-1.67005	0.0971841	0.199818	-5.58962	XBP1
-0.086394	0.114558	-1.6573	0.0997389	0.203172	-5.61038	IRF-1
-0.217595	-0.0999226	-1.65194	0.100828	0.203507	-5.61906	PKC-pan_BetaII_pS660
-0.143015	0.481126	-1.64037	0.103215	0.206429	-5.63771	PARP1
-0.117608	-0.00601113	-1.62367	0.106737	0.211552	-5.6644	PARP_cleaved
-0.0723318	-0.0193294	-1.61483	0.10864	0.213401	-5.67842	PRAS40_pT246
-0.134722	0.471391	-1.59866	0.112192	0.218428	-5.70389	Bim
-0.22513	0.0196813	-1.58651	0.11492	0.220431	-5.72285	Akt_pS473
0.043318	-0.0750366	1.58158	0.116043	0.220431	-5.73051	EGFR_pY1173
0.242715	1.02743	1.58077	0.116227	0.220431	-5.73176	Caspase-7_cleavedD198
0.199458	0.0438123	1.55535	0.122162	0.229707	-5.77086	FASN
-0.119519	0.125381	-1.52437	0.129712	0.241836	-5.81767	NF-kB-p65_pS536
-0.153229	0.338339	-1.50065	0.13574	0.250947	-5.85292	MSH6
-0.193585	0.0090674	-1.47516	0.142457	0.261171	-5.89018	RBM15
-0.0800797	0.169387	-1.45302	0.148496	0.269993	-5.92204	Bad_pS112
-0.176542	0.257382	-1.44018	0.152091	0.274262	-5.94031	MAPK_pT202_Y204
0.0579505	-0.04103	1.41369	0.159712	0.285664	-5.97749	LKB1
0.0749536	-0.00732466	1.37567	0.171162	0.303674	-6.0297	PEA15
0.09641	0.147519	1.36917	0.173179	0.304796	-6.03849	14-3-3_zeta
0.0387596	-0.0584243	1.361	0.17574	0.306848	-6.04947	SCD
0.0379216	-0.077953	1.35546	0.177492	0.307466	-6.05688	DIRAS3
0.0609937	-0.289573	1.33765	0.183218	0.313335	-6.08051	Beclin
-0.0719208	0.123401	-1.33609	0.183728	0.313335	-6.08258	XRCC1
0.035549	0.0262686	1.32747	0.186553	0.314253	-6.09389	p27_pT157
-0.0432924	-0.0143682	-1.32574	0.187124	0.314253	-6.09615	FOXO3a_pS318_S321
-0.121654	0.0592552	-1.29791	0.196492	0.327486	-6.13215	Rb_pS807_S811
0.0513389	-0.278928	1.28249	0.201829	0.333852	-6.15178	p53
0.130482	0.82284	1.2763	0.204001	0.334926	-6.15959	p16_INK4a
-0.228499	-0.344665	-1.26385	0.208424	0.339653	-6.1752	Rictor
-0.146334	0.118634	-1.24921	0.21371	0.345707	-6.19335	PTEN
-0.0996235	-0.317943	-1.18019	0.239963	0.385342	-6.27617	COG3
0.0992213	-0.145815	1.16138	0.247501	0.394567	-6.29794	c-Myc
0.0908273	0.0856123	1.13684	0.257581	0.407682	-6.32582	Collagen_VI
-0.0319216	-0.0169633	-1.12662	0.261864	0.4115	-6.33726	p27_pT198
0.0482348	-0.147305	1.11523	0.266696	0.416122	-6.3499	Raptor
-0.0318434	-0.0259853	-1.10585	0.270721	0.419426	-6.3602	A-Raf_pS299
-0.0325571	-0.0372797	-1.10016	0.273185	0.420285	-6.36642	Smad4
-0.152852	0.319654	-1.09505	0.275408	0.420762	-6.37197	Src_pY416
-0.128878	-0.414106	-1.07685	0.283434	0.426216	-6.39154	Akt
0.129493	-0.57347	1.07461	0.28443	0.426216	-6.39392	Paxillin
-0.061772	0.0463003	-1.07381	0.28479	0.426216	-6.39478	NF2
0.0333203	-0.156392	1.06932	0.286799	0.426323	-6.39954	CD26
0.0464686	-0.0589358	1.05325	0.294073	0.434202	-6.41643	INPP4B
-0.155459	-0.262768	-1.04683	0.297017	0.435625	-6.42311	SF2
-0.0392267	0.0287058	-1.02791	0.305797	0.445531	-6.44255	Annexin_VII
-0.261117	1.76086	-0.980317	0.328651	0.47568	-6.48992	NDRG1_pT346
0.0446914	-0.104252	0.960927	0.338276	0.48641	-6.50858	CD31
-0.103629	0.219133	-0.953611	0.341954	0.488506	-6.51553	EGFR_pY1068
-0.178238	1.08175	-0.922521	0.357873	0.507948	-6.54446	EPPK1
-0.0508843	0.117432	-0.906963	0.366013	0.512969	-6.55859	MSH2
0.100917	-0.122558	0.906848	0.366074	0.512969	-6.55869	Fibronectin
-0.14195	-0.0657628	-0.891105	0.374429	0.516962	-6.57274	HER2
-0.0752106	0.234445	-0.890474	0.374767	0.516962	-6.5733	GATA3
0.0318265	-0.114572	0.888222	0.375972	0.516962	-6.57528	IRS1
0.0462292	0.311409	0.876258	0.382418	0.522559	-6.58576	PCNA
0.0440444	0.137869	0.853599	0.394812	0.536164	-6.60523	Bax
0.065503	-0.185654	0.842042	0.401227	0.541533	-6.61496	TSC1
0.0259691	-0.0662606	0.837504	0.403762	0.541633	-6.61874	PDK1
-0.0870979	0.576119	-0.828242	0.408969	0.545291	-6.62641	Cyclin_B1
0.0305292	-0.105331	0.800727	0.424671	0.562817	-6.64868	Rb
-0.0802628	-0.0286003	-0.790629	0.430522	0.565405	-6.65666	Akt_pT308
0.0509796	0.175361	0.788496	0.431764	0.565405	-6.65834	PREX1
-0.0858336	0.378996	-0.769654	0.442825	0.576459	-6.67293	S6_pS240_S244
-0.0983794	-0.00560589	-0.740163	0.460463	0.595893	-6.69507	GSK3_pS9
-0.0338311	0.110766	-0.731704	0.465594	0.59901	-6.70126	Caspase-3
-0.0432462	-0.22072	-0.724806	0.469803	0.600209	-6.70625	JNK2
-0.054257	0.389697	-0.721247	0.471982	0.600209	-6.70881	Lck
-0.0550218	0.0646984	-0.698816	0.485847	0.611246	-6.72466	c-Jun_pS73
0.0512129	0.331085	0.698221	0.486218	0.611246	-6.72507	STAT3_pY705
-0.0411029	0.0617644	-0.677491	0.499233	0.618384	-6.73926	Smac
0.0174023	-0.0640824	0.676244	0.500021	0.618384	-6.7401	14-3-3_epsilon
0.0313161	-0.0873261	0.675758	0.500329	0.618384	-6.74043	AMPK_alpha
-0.0656833	-0.228693	-0.656631	0.512516	0.629908	-6.75311	Snail
0.051658	-0.166751	0.618197	0.537468	0.656905	-6.7775	PEA15_pS116
0.0438094	0.177145	0.565741	0.572492	0.695847	-6.80843	PRDX1
0.0157686	-0.0121582	0.556576	0.578722	0.699554	-6.81355	ADAR1
-0.0414174	0.225452	-0.541911	0.588757	0.701886	-6.82158	CDK1_pY15
-0.0319506	0.137501	-0.541275	0.589194	0.701886	-6.82192	Dvl3
0.0336249	0.221615	0.539477	0.59043	0.701886	-6.82289	p90RSK_pT359_S363
-0.0473944	-0.0234434	-0.535147	0.593413	0.701886	-6.8252	GSK3-alpha-beta_pS21_S9
-0.0520863	0.3191	-0.51766	0.605527	0.712385	-6.83438	HER3
-0.0406629	0.301313	-0.504861	0.614465	0.719055	-6.8409	Chk1
-0.0290481	0.0449362	-0.495224	0.621232	0.722165	-6.8457	Shc_pY317
0.0792984	0.879548	0.491739	0.623688	0.722165	-6.84742	TFRC
0.0180768	-0.0705388	0.466821	0.641366	0.738747	-6.85932	p70S6K_pT389
0.0447467	0.281808	0.4465	0.655938	0.751596	-6.86857	EGFR
-0.0390833	-0.219263	-0.430081	0.66781	0.760405	-6.87575	ERK2
0.00992958	-0.015695	0.426324	0.670539	0.760405	-6.87735	Smad3
-0.0269074	-0.161397	-0.420065	0.675094	0.761644	-6.87999	ERCC1
0.0499334	0.6562	0.40995	0.68248	0.766049	-6.88418	Annexin-1
-0.0631009	0.988789	-0.379956	0.704564	0.786823	-6.896	Claudin-7
0.0129544	-0.105392	0.346582	0.729435	0.810484	-6.90809	JAB1
-0.0192117	-0.1157	-0.333481	0.739279	0.817294	-6.91253	Caspase-8
-0.0258052	0.0203279	-0.32547	0.74532	0.819852	-6.91517	c-Kit
0.0129409	-0.157299	0.312583	0.755071	0.826446	-6.91927	TTF1
0.0310598	0.146863	0.304702	0.761053	0.82887	-6.9217	HER2_pY1248
-0.010445	-0.155414	-0.298602	0.765695	0.829817	-6.92353	Bak
-0.00935381	-0.093142	-0.265402	0.791097	0.853144	-6.93288	FOXO3a
0.0247144	0.309314	0.257625	0.797081	0.855404	-6.93491	4E-BP1_pT37_T46
-0.0179123	-0.195903	-0.2506	0.802498	0.857036	-6.93669	c-Met
0.0108728	-0.0904587	0.224644	0.82259	0.87425	-6.94284	YB-1
-0.0168414	-0.0855689	-0.202861	0.839544	0.887979	-6.94749	mTOR
0.0283581	-0.949046	0.196104	0.844818	0.889282	-6.94884	Acetyl-a-Tubulin-Lys40
-0.0143676	-0.0373861	-0.188517	0.850749	0.891261	-6.95029	eEF2
-0.01596	0.0721113	-0.180266	0.857209	0.893772	-6.95181	S6
-0.0227886	-0.0227062	-0.165056	0.869142	0.90194	-6.95443	Src_pY527
0.0109503	0.246789	0.154565	0.877391	0.906225	-6.95611	Cyclin_E1
-0.014846	0.725824	-0.107773	0.914333	0.939969	-6.96224	S6_pS235_S236
-0.00817537	0.10303	-0.0746601	0.940594	0.959337	-6.96525	SETD2
-0.00407546	-0.125396	-0.0730223	0.941894	0.959337	-6.96537	PDK1_pS241
0.00299064	0.0450838	0.0589233	0.953099	0.966275	-6.9663	GSK3-alpha-beta
0.00213525	0.106424	0.0454866	0.963785	0.972628	-6.967	YB-1_pS102
0.00134851	0.165743	0.0191314	0.984764	0.989261	-6.96785	SHP-2_pY542
-0.000577356	0.266345	-0.00616311	0.995092	0.995092	-6.96802	ACC_pS79

## Sheet: Figure 6a
Source Data for Figure 6a
variable	C1	C2	p	q	FC	Diff	Overall	q < 0.01
Cancer	0.559152	0.557735	0.96873	0.96873	1.00254	0.00141683	0.558443	FALSE
CD14	0.0136076	0.0233594	0.0234982	0.03231	0.582532	-0.0097518	0.0157028	FALSE
CD19	0.0395181	0.0204618	3.85173e-05	0.000105923	1.93131	0.0190563	0.0369415	TRUE
CD4_Eff	0	0	0.000244255	0.000447801	NA	0	0	TRUE
CD56	0.0175164	0.0351112	2.69091e-05	9.86666e-05	0.498883	-0.0175948	0.0219026	TRUE
CD8	0.0687363	0.0267896	7.7946e-06	4.28703e-05	2.56579	0.0419467	0.0558857	TRUE
Endothelial	0.0330978	0.0444294	6.49029e-05	0.000142786	0.744952	-0.0113316	0.036579	TRUE
Eos	0	0	0.0459337	0.0561412	NA	0	0	FALSE
Fibroblast	0.0685146	0.0621653	0.209677	0.230644	1.10214	0.00634929	0.0674495	FALSE
Neu	0.0571798	0.0794105	1.31774e-06	1.44951e-05	0.720053	-0.0222308	0.0603622	TRUE
Treg	0.114368	0.0976124	0.000861792	0.00135425	1.17166	0.0167558	0.10854	TRUE

## Sheet: Figure 6b
Source Data for Figure 6b
variable	C1	C2	p	q	FC	Diff	Overall	q < 0.01
Cancer	0.473912	0.432747	0.0633056	0.0773735	1.09512	0.041165	0.466229	FALSE
CD14	0.0309116	0.0571338	9.86706e-09	3.61792e-08	0.541039	-0.0262222	0.0354542	TRUE
CD19	0.054819	0.0371197	6.95361e-05	0.000109271	1.47681	0.0176992	0.0516656	TRUE
CD4_Eff	0	0	0.12427	0.136697	NA	0	0	FALSE
CD56	0.0302807	0.0494612	2.20308e-09	1.2117e-08	0.612211	-0.0191805	0.03345	TRUE
CD8	0.0815177	0.0271792	1.77473e-09	1.2117e-08	2.99926	0.0543385	0.0732824	TRUE
Endothelial	0.0284386	0.0386975	9.62812e-06	1.76515e-05	0.734897	-0.0102588	0.0307165	TRUE
Eos	0	0	0.0233252	0.0320722	NA	0	0	FALSE
Fibroblast	0.0843451	0.0865547	0.879728	0.879728	0.974471	-0.00220967	0.0846422	FALSE
Neu	0.0580611	0.107616	1.00108e-06	2.75296e-06	0.539523	-0.0495545	0.064857	TRUE
Treg	0.12329	0.0977414	2.47518e-06	5.4454e-06	1.26138	0.0255481	0.117925	TRUE

## Sheet: Supplementary Figure 5b
Source Data for Supplementary Figure 5b
Patient ID	Patient Methylation Identifier	Age Range	Histological Diagnosis	Stage	Stage Breakdown	HPV Type	HPV Clade	Vital Status	Days to Last Follow Up	5 Year Vital Status	5 Year survival	Surgery	Radiotherapy	Chemotherapy	Centre	Treatment	Cluster
303	200325530012_R04C01	45-49	Squamous	Stage I	Stage IC	HPV16	Alpha 9	1	959.95	1	2.6282	Yes	No	No	Innsbruck	Yes.No.No	C1
401	200362700017_R06C01	35-39	Squamous	Stage I	Stage IA2	HPV16	Alpha 9	0	3157.25	0	5	Yes	Yes	No	Innsbruck	Yes.Yes.No	C1
500	200362700133_R02C02	25-29	Squamous	Stage I	Stage IB	HPV16	Alpha 9	1	5847.3	0	5	Yes	Yes	No	Innsbruck	Yes.Yes.No	C1
563	200325530010_R02C01	50-54	Squamous	Stage I	Stage IB	HPV16	Alpha 9	1	770.15	1	2.10856	Yes	Yes	No	Innsbruck	Yes.Yes.No	C1
570	200325530010_R04C02	35-39	Squamous	Stage I	Stage IB	HPV16	Alpha 9	1	423.4	1	1.15921	Yes	Yes	No	Innsbruck	Yes.Yes.No	C1
1215	200325530010_R03C01	30-34	Squamous	Stage II	Stage IIB	HPV16	Alpha 9	1	1850.55	0	5	Yes	Yes	No	Innsbruck	Yes.Yes.No	C1
1279	200325530012_R06C01	30-34	Squamous	Stage I	Stage IB	HPV16	Alpha 9	0	8468	0	5	Yes	No	No	Innsbruck	Yes.No.No	C1
1342	200362700017_R01C01	70-74	Squamous	Stage III	Stage IIIA	HPV16	Alpha 9	1	1182.6	1	3.23778	Yes	Yes	No	Innsbruck	Yes.Yes.No	C1
1392	200362700017_R02C02	65-69	Squamous	Stage IV	Stage IVA	HPV16	Alpha 9	1	1295.75	1	3.54757	Yes	Yes	Yes	Innsbruck	Yes.Yes.Yes	C1
2571	200362700133_R05C01	50-54	Squamous	Stage II	Stage IIB	HPV16	Alpha 9	0	5011.45	0	5	Yes	Yes	Yes	Innsbruck	Yes.Yes.Yes	C1
3016	200325530012_R03C02	35-39	Squamous	Stage I	Stage IB2	HPV16	Alpha 9	1	3883.6	0	5	Yes	Yes	No	Innsbruck	Yes.Yes.No	C1
4144	200362700133_R06C01	35-39	Squamous	Stage I	Stage IB1	HPV16	Alpha 9	0	5066.2	0	5	Yes	No	No	Innsbruck	Yes.No.No	C1
4268	200362700063_R01C01	30-34	Squamous	Stage I	Stage IB2	HPV16	Alpha 9	0	4588.05	0	5	Yes	No	No	Innsbruck	Yes.No.No	C1
4900	200325530010_R01C02	65-69	Squamous	Stage III	Stage IIIB	HPV16	Alpha 9	0	3788.7	0	5	Yes	Yes	Yes	Innsbruck	Yes.Yes.Yes	C1
SRR1017681	3999215063_R02C02	40-44	Squamous	Stage I	Stage IB2	HPV16	Alpha 9	1	1490.42	1	4.08054	Yes	Yes	Yes	Bergen	Yes.Yes.Yes	C1
SRR1017676	3999215063_R05C02	30-34	Squamous	Stage I	Stage IB1	HPV16	Alpha 9	0	4623.33	0	5	Yes	Yes	No	Bergen	Yes.Yes.No	C1
SRR1017738	3999215068_R03C02	45-49	Squamous	Stage I	Stage IB1	HPV16	Alpha 9	0	2098.75	0	5	Yes	Yes	No	Bergen	Yes.Yes.No	C1
SRR1017811	3999215075_R01C01	50-54	Squamous	Stage I	Stage IB1	HPV16	Alpha 9	0	4106.25	0	5	Yes	Yes	No	Bergen	Yes.Yes.No	C1
SRR1017873	3999215075_R02C01	55-59	Squamous	Stage I	Stage IB1	HPV16	Alpha 9	1	669.167	1	1.83208	Yes	Yes	No	Bergen	Yes.Yes.No	C1
SRR1017672	3999215075_R04C01	40-44	Squamous	Stage I	Stage IB1	HPV16	Alpha 9	0	2615.83	0	5	Yes	No	No	Bergen	Yes.No.No	C1
SRR1017747	3999215075_R04C02	50-54	Squamous	Stage I	Stage IB	HPV16	Alpha 9	0	3497.92	0	5	Yes	No	No	Bergen	Yes.No.No	C1
SRR1017675	3999215075_R06C02	35-39	Squamous	Stage I	Stage IB1	HPV16	Alpha 9	0	3254.58	0	5	Yes	Yes	No	Bergen	Yes.Yes.No	C1
SRR1017644	3999215088_R04C02	25-29	Squamous	Stage I	Stage IB2	HPV16	Alpha 9	0	1946.67	0	5	Yes	Yes	Yes	Bergen	Yes.Yes.Yes	C1
SRR1017665	3999215088_R05C01	55-59	Squamous	Stage I	Stage IB1	HPV16	Alpha 9	0	1672.92	0	4.5802	Yes	Yes	No	Bergen	Yes.Yes.No	C1
SRR1017690	3999215098_R03C01	30-34	Squamous	Stage I	Stage IB2	HPV16	Alpha 9	1	1034.17	1	2.83139	Yes	Yes	No	Bergen	Yes.Yes.No	C2
SRR1017733	3999215098_R05C01	35-39	Squamous	Stage I	Stage IB1	HPV16	Alpha 9	0	3497.92	0	5	Yes	No	No	Bergen	Yes.No.No	C1
SRR1017728	3999215100_R02C01	30-34	Squamous	Stage I	Stage IB	HPV16	Alpha 9	0	2950.42	0	5	Yes	Yes	No	Bergen	Yes.Yes.No	C1
SRR1017712	3999215100_R04C02	25-29	Squamous	Stage I	Stage IB1	HPV16	Alpha 9	0	2920	0	5	Yes	No	No	Bergen	Yes.No.No	C1
SRR1017829	3999215106_R03C01	35-39	Squamous	Stage I	Stage IB1	HPV16	Alpha 9	0	3650	0	5	Yes	Yes	No	Bergen	Yes.Yes.No	C1
SRR1017704	3999215106_R05C01	35-39	Squamous	Stage I	Stage IB2	HPV16	Alpha 9	1	1186.25	1	3.24778	Yes	Yes	No	Bergen	Yes.Yes.No	C1
SRR1017741	3999215108_R01C01	35-39	Squamous	Stage I	Stage IB1	HPV16	Alpha 9	0	3650	0	5	Yes	No	No	Bergen	Yes.No.No	C2
SRR1017722	3999215133_R05C02	40-44	Squamous	Stage I	Stage IB1	HPV16	Alpha 9	0	4227.92	0	5	Yes	Yes	No	Bergen	Yes.Yes.No	C1
SRR1017730	3999308118_R01C01	35-39	Squamous	Stage I	Stage IB1	HPV16	Alpha 9	0	2372.5	0	5	Yes	No	No	Bergen	Yes.No.No	C1
SRR1017706	3999308118_R02C02	30-34	Squamous	Stage I	Stage IB1	HPV16	Alpha 9	0	1612.08	0	4.41364	Yes	No	No	Bergen	Yes.No.No	C1
SRR1017757	3999308118_R04C01	30-34	Squamous	Stage IV	Stage IVB	HPV16	Alpha 9	0	2250.83	0	5	Yes	Yes	Yes	Bergen	Yes.Yes.Yes	C1
SRR1017764	3999308118_R05C02	40-44	Squamous	Stage I	Stage IB1	HPV16	Alpha 9	0	1612.08	0	4.41364	Yes	No	No	Bergen	Yes.No.No	C1
P-002	7471147038_R01C01	40-44	Squamous	Stage II	Stage IIB	HPV16	Alpha 9	1	902.148	1	2.46995	No	Yes	Yes	Oslo	No.Yes.Yes	C1
P-042	7471147038_R01C02	45-49	Squamous	Stage II	Stage IIB	HPV16	Alpha 9	0	4638.48	0	5	No	Yes	Yes	Oslo	No.Yes.Yes	C1
P-005	7471147038_R02C01	55-59	Squamous	Stage III	Stage IIIB	HPV16	Alpha 9	1	816.324	1	2.23497	No	Yes	No	Oslo	No.Yes.No	C2
P-053	7471147038_R02C02	40-44	Squamous	Stage II	Stage IIB	HPV16	Alpha 9	0	3765.27	0	5	No	Yes	Yes	Oslo	No.Yes.Yes	C2
P-014	7471147038_R03C01	60-64	Squamous	Stage III	Stage IIIB	HPV16	Alpha 9	1	182.625	1	0.5	No	Yes	No	Oslo	No.Yes.No	C1
P-055	7471147038_R04C02	45-49	Squamous	Stage II	Stage IIB	HPV16	Alpha 9	0	3785.23	0	5	No	Yes	Yes	Oslo	No.Yes.Yes	C1
P-028	7471147038_R06C01	55-59	Squamous	Stage II	Stage IIB	HPV16	Alpha 9	0	2837.17	0	5	No	Yes	Yes	Oslo	No.Yes.Yes	C1
P-063	7471147039_R01C01	70-74	Squamous	Stage III	Stage IIIB	HPV16	Alpha 9	1	119.754	1	0.327869	No	Yes	No	Oslo	No.Yes.No	C2
P-080	7471147039_R01C02	35-39	Squamous	Stage III	Stage IIIB	HPV16	Alpha 9	1	848.258	1	2.3224	No	Yes	Yes	Oslo	No.Yes.Yes	C1
P-067	7471147039_R02C01	45-49	Squamous	Stage II	Stage IIA	HPV16	Alpha 9	0	3630.55	0	5	No	Yes	Yes	Oslo	No.Yes.Yes	C1
P-083	7471147039_R02C02	30-34	Squamous	Stage II	Stage IIB	HPV16	Alpha 9	0	3514.78	0	5	No	Yes	Yes	Oslo	No.Yes.Yes	C1
P-084	7471147039_R03C02	35-39	Squamous	Stage II	Stage IIB	HPV16	Alpha 9	1	656.652	1	1.79781	No	Yes	Yes	Oslo	No.Yes.Yes	C1
P-087	7471147039_R04C02	40-44	Squamous	Stage II	Stage IIB	HPV16	Alpha 9	0	3991.8	0	5	No	Yes	Yes	Oslo	No.Yes.Yes	C1
P-073	7471147039_R05C01	60-64	Squamous	Stage II	Stage IIB	HPV16	Alpha 9	1	1388.15	1	3.80055	No	Yes	Yes	Oslo	No.Yes.Yes	C2
P-091	7471147039_R05C02	50-54	Squamous	Stage III	Stage IIIB	HPV16	Alpha 9	0	1536.84	0	4.20765	No	Yes	Yes	Oslo	No.Yes.Yes	C1
P-078	7471147039_R06C01	30-34	Squamous	Stage IV	Stage IVA	HPV16	Alpha 9	1	708.545	1	1.93989	No	Yes	No	Oslo	No.Yes.No	C2
P-098	7471147048_R01C01	55-59	Squamous	Stage III	Stage IIIB	HPV16	Alpha 9	1	288.408	1	0.789617	No	Yes	Yes	Oslo	No.Yes.Yes	C1
P-125	7471147048_R01C02	55-59	Squamous	Stage II	Stage IIB	HPV16	Alpha 9	1	773.412	1	2.11749	No	Yes	Yes	Oslo	No.Yes.Yes	C2
P-101	7471147048_R02C01	75-79	Squamous	Stage II	Stage IIB	HPV16	Alpha 9	0	804.348	0	2.20219	No	Yes	No	Oslo	No.Yes.No	C1
P-126	7471147048_R02C02	60-64	Squamous	Stage II	Stage IIB	HPV16	Alpha 9	0	4056.67	0	5	No	Yes	Yes	Oslo	No.Yes.Yes	C1
P-115	7471147048_R03C01	80-84	Squamous	Stage III	Stage IIIB	HPV16	Alpha 9	1	105.783	1	0.289617	No	Yes	No	Oslo	No.Yes.No	C1
P-129	7471147048_R03C02	45-49	Squamous	Stage II	Stage IIB	HPV16	Alpha 9	0	1886.13	0	5	No	Yes	Yes	Oslo	No.Yes.Yes	C1
P-120	7471147048_R04C01	75-79	Squamous	Stage II	Stage IIB	HPV16	Alpha 9	0	2674.51	0	5	No	Yes	No	Oslo	No.Yes.No	C1
P-130	7471147048_R04C02	60-64	Squamous	Stage III	Stage IIIB	HPV16	Alpha 9	1	669.625	1	1.83333	No	Yes	No	Oslo	No.Yes.No	C1
P-133	7471147048_R05C02	55-59	Squamous	Stage III	Stage IIIB	HPV16	Alpha 9	1	2130.62	0	5	No	Yes	No	Oslo	No.Yes.No	C1
P-124	7471147048_R06C01	60-64	Squamous	Stage III	Stage IIIA	HPV16	Alpha 9	0	1931.03	0	5	No	Yes	Yes	Oslo	No.Yes.Yes	C1
P-138	7471147048_R06C02	40-44	Squamous	Stage II	Stage IIB	HPV16	Alpha 9	0	2955.93	0	5	No	Yes	Yes	Oslo	No.Yes.Yes	C2
P-141	7507875135_R01C01	75-79	Squamous	Stage III	Stage IIIB	HPV16	Alpha 9	0	3678.45	0	5	No	Yes	Yes	Oslo	No.Yes.Yes	C1
P-151	7507875135_R01C02	30-34	Squamous	Stage III	Stage IIIB	HPV16	Alpha 9	0	2656.55	0	5	No	Yes	No	Oslo	No.Yes.No	C1
P-142	7507875135_R02C01	35-39	Squamous	Stage II	Stage IIB	HPV16	Alpha 9	0	1397.13	0	3.82514	No	Yes	Yes	Oslo	No.Yes.Yes	C1
P-166	7507875135_R03C02	45-49	Squamous	Stage II	Stage IIB	HPV16	Alpha 9	0	3743.31	0	5	No	Yes	Yes	Oslo	No.Yes.Yes	C2
P-146	7507875135_R04C01	75-79	Squamous	Stage III	Stage IIIB	HPV16	Alpha 9	1	455.066	1	1.2459	No	Yes	Yes	Oslo	No.Yes.Yes	C1
P-169	7507875135_R04C02	50-54	Squamous	Stage II	Stage IIB	HPV16	Alpha 9	0	2894.06	0	5	No	Yes	Yes	Oslo	No.Yes.Yes	C1
P-148	7507875135_R05C01	60-64	Squamous	Stage II	Stage IIB	HPV16	Alpha 9	0	2085.72	0	5	No	Yes	Yes	Oslo	No.Yes.Yes	C1
P-172	7507875135_R05C02	80-84	Squamous	Stage II	Stage IIB	HPV16	Alpha 9	1	440.096	1	1.20492	No	Yes	No	Oslo	No.Yes.No	C1
P-174	7507875135_R06C02	40-44	Squamous	Stage I	Stage IB2	HPV16	Alpha 9	0	3810.18	0	5	No	Yes	Yes	Oslo	No.Yes.Yes	C1
P-190	7927554019_R01C02	35-39	Squamous	Stage I	Stage IB2	HPV16	Alpha 9	0	3563.68	0	5	No	Yes	Yes	Oslo	No.Yes.Yes	C1
P-191	7927554019_R02C02	40-44	Squamous	Stage III	Stage IIIB	HPV16	Alpha 9	1	384.211	1	1.05191	No	Yes	Yes	Oslo	No.Yes.Yes	C2
P-182	7927554019_R03C01	35-39	Squamous	Stage II	Stage IIB	HPV16	Alpha 9	0	3762.27	0	5	No	Yes	Yes	Oslo	No.Yes.Yes	C2
P-194	7927554019_R03C02	40-44	Squamous	Stage III	Stage IIIB	HPV16	Alpha 9	0	3588.63	0	5	No	Yes	Yes	Oslo	No.Yes.Yes	C1
P-184	7927554019_R04C01	65-69	Squamous	Stage III	Stage IIIB	HPV16	Alpha 9	0	2487.89	0	5	No	Yes	Yes	Oslo	No.Yes.Yes	C1
P-215	7927554049_R01C02	50-54	Squamous	Stage II	Stage IIB	HPV16	Alpha 9	1	706.549	1	1.93443	No	Yes	Yes	Oslo	No.Yes.Yes	C1
P-200	7927554049_R02C01	70-74	Squamous	Stage II	Stage IIB	HPV16	Alpha 9	0	3307.21	0	5	No	Yes	Yes	Oslo	No.Yes.Yes	C2
P-202	7927554049_R03C01	35-39	Squamous	Stage I	Stage IB2	HPV16	Alpha 9	0	3429.96	0	5	No	Yes	Yes	Oslo	No.Yes.Yes	C1
P-227	7927554049_R04C02	55-59	Squamous	Stage II	Stage IIB	HPV16	Alpha 9	1	776.406	1	2.12568	No	Yes	Yes	Oslo	No.Yes.Yes	C1
P-210	7927554049_R05C01	55-59	Squamous	Stage II	Stage IIB	HPV16	Alpha 9	0	1576.76	0	4.31694	No	Yes	Yes	Oslo	No.Yes.Yes	C1
P-228	7927554049_R05C02	60-64	Squamous	Stage III	Stage IIIB	HPV16	Alpha 9	0	2637.58	0	5	No	Yes	Yes	Oslo	No.Yes.Yes	C1
P-235	7959804028_R01C01	45-49	Squamous	Stage II	Stage IIB	HPV16	Alpha 9	1	1975.94	0	5	No	Yes	Yes	Oslo	No.Yes.Yes	C1
P-251	7959804028_R01C02	55-59	Squamous	Stage III	Stage IIIB	HPV16	Alpha 9	0	2142.6	0	5	No	Yes	Yes	Oslo	No.Yes.Yes	C1
P-236	7959804028_R02C01	50-54	Squamous	Stage IV	Stage IVA	HPV16	Alpha 9	1	93.8074	1	0.256831	No	Yes	No	Oslo	No.Yes.No	C2
P-252	7959804028_R02C02	40-44	Squamous	Stage II	Stage IIB	HPV16	Alpha 9	0	1546.82	0	4.23497	No	Yes	Yes	Oslo	No.Yes.Yes	C2
P-239	7959804028_R03C01	25-29	Squamous	Stage II	Stage IIB	HPV16	Alpha 9	0	2306.26	0	5	No	Yes	Yes	Oslo	No.Yes.Yes	C1
P-240	7959804028_R04C01	30-34	Squamous	Stage I	Stage IB2	HPV16	Alpha 9	0	1127.68	0	3.08743	No	Yes	Yes	Oslo	No.Yes.Yes	C1
P-258	7959804028_R04C02	70-74	Squamous	Stage II	Stage IIB	HPV16	Alpha 9	0	1983.93	0	5	No	Yes	Yes	Oslo	No.Yes.Yes	C1
P-244	7959804028_R05C01	35-39	Squamous	Stage III	Stage IIIB	HPV16	Alpha 9	0	1228.48	0	3.36339	No	Yes	Yes	Oslo	No.Yes.Yes	C1
P-265	7959804028_R05C02	55-59	Squamous	Stage II	Stage IIB	HPV16	Alpha 9	0	2488.89	0	5	No	Yes	Yes	Oslo	No.Yes.Yes	C1
P-246	7959804028_R06C01	40-44	Squamous	Stage II	Stage IIB	HPV16	Alpha 9	0	2157.57	0	5	No	Yes	Yes	Oslo	No.Yes.Yes	C1
P-272	7959804028_R06C02	55-59	Squamous	Stage II	Stage IIB	HPV16	Alpha 9	0	1993.91	0	5	No	Yes	Yes	Oslo	No.Yes.Yes	C1
P-274	7959804069_R01C01	60-64	Squamous	Stage III	Stage IIIB	HPV16	Alpha 9	1	1484.95	1	4.06557	No	Yes	No	Oslo	No.Yes.No	C1
P-283	7959804069_R01C02	70-74	Squamous	Stage IV	Stage IVA	HPV16	Alpha 9	1	149.693	1	0.409836	No	Yes	No	Oslo	No.Yes.No	C1
P-284	7959804069_R02C02	55-59	Squamous	Stage III	Stage IIIB	HPV16	Alpha 9	1	237.512	1	0.650273	No	Yes	No	Oslo	No.Yes.No	C1
P-276	7959804069_R03C01	45-49	Squamous	Stage III	Stage IIIA	HPV16	Alpha 9	1	788.381	1	2.15847	No	Yes	Yes	Oslo	No.Yes.Yes	C1
P-285	7959804069_R03C02	50-54	Squamous	Stage II	Stage IIB	HPV16	Alpha 9	0	1915.07	0	5	No	Yes	Yes	Oslo	No.Yes.Yes	C1
P-278	7959804069_R04C01	45-49	Squamous	Stage II	Stage IIB	HPV16	Alpha 9	0	1792.32	0	4.9071	No	Yes	Yes	Oslo	No.Yes.Yes	C1
P-288	7959804069_R04C02	70-74	Squamous	Stage II	Stage IIB	HPV16	Alpha 9	0	1455.01	0	3.98361	No	Yes	No	Oslo	No.Yes.No	C1
P-279	7959804069_R05C01	55-59	Squamous	Stage II	Stage IIB	HPV16	Alpha 9	0	3010.82	0	5	No	Yes	Yes	Oslo	No.Yes.Yes	C1
P-289	7959804069_R05C02	80-84	Squamous	Stage II	Stage IIB	HPV16	Alpha 9	1	662.639	1	1.81421	No	Yes	No	Oslo	No.Yes.No	C1
P-281	7959804069_R06C01	70-74	Squamous	Stage II	Stage IIB	HPV16	Alpha 9	0	2237.41	0	5	No	Yes	No	Oslo	No.Yes.No	C1
P-290	7959804069_R06C02	75-79	Squamous	Stage II	Stage IIA	HPV16	Alpha 9	0	2307.26	0	5	No	Yes	No	Oslo	No.Yes.No	C1
P-134	8359018124_R02C02	NA	Squamous	Stage II	Stage IIB	HPV16	Alpha 9	0	3051.73	0	5	No	Yes	Yes	Oslo	No.Yes.Yes	C1
P-041	8359018124_R05C01	60-64	Squamous	Stage II	Stage IIB	HPV16	Alpha 9	0	2711.43	0	5	No	Yes	Yes	Oslo	No.Yes.Yes	C1
P-204	8359018124_R05C02	NA	Squamous	Stage II	Stage IIB	HPV16	Alpha 9	0	2445.98	0	5	No	Yes	Yes	Oslo	No.Yes.Yes	C1
P-136	8359018148_R01C02	70-74	Squamous	Stage III	Stage IIIB	HPV16	Alpha 9	0	3149.53	0	5	No	Yes	No	Oslo	No.Yes.No	C1
P-214	8359018148_R02C01	55-59	Squamous	Stage III	Stage IIIB	HPV16	Alpha 9	0	2328.22	0	5	No	Yes	Yes	Oslo	No.Yes.Yes	C1
P-208	8359018148_R02C02	75-79	Squamous	Stage II	Stage IIB	HPV16	Alpha 9	0	1929.04	0	5	No	Yes	Yes	Oslo	No.Yes.Yes	C1
P-004	8359018148_R03C01	75-79	Squamous	Stage III	Stage IIIB	HPV16	Alpha 9	0	452.072	0	1.2377	No	Yes	No	Oslo	No.Yes.No	C1
P-198	8359018148_R03C02	70-74	Squamous	Stage II	Stage IIB	HPV16	Alpha 9	0	3560.69	0	5	No	Yes	Yes	Oslo	No.Yes.Yes	C1
P-032	8359018148_R04C01	45-49	Squamous	Stage II	Stage IIB	HPV16	Alpha 9	0	2111.66	0	5	No	Yes	Yes	Oslo	No.Yes.Yes	C1
P-192	8359018148_R04C02	55-59	Squamous	Stage I	Stage IB1	HPV16	Alpha 9	0	2540.78	0	5	No	Yes	Yes	Oslo	No.Yes.Yes	C1
P-062	8359018148_R05C01	45-49	Squamous	Stage II	Stage IIB	HPV16	Alpha 9	0	1742.42	0	4.77049	No	Yes	Yes	Oslo	No.Yes.Yes	C1
P-193	8359018148_R05C02	25-29	Squamous	Stage I	Stage IB1	HPV16	Alpha 9	0	2495.88	0	5	No	Yes	Yes	Oslo	No.Yes.Yes	C1
P-074	8359018148_R06C01	45-49	Squamous	Stage III	Stage IIIB	HPV16	Alpha 9	1	556.857	1	1.52459	No	Yes	Yes	Oslo	No.Yes.Yes	C1
P-302	8359018148_R06C02	60-64	Squamous	Stage III	Stage IIIB	HPV16	Alpha 9	0	839.277	0	2.29781	No	Yes	Yes	Oslo	No.Yes.Yes	C1
P-058	8359018150_R01C01	40-44	Squamous	Stage IV	Stage IVA	HPV16	Alpha 9	1	132.727	1	0.363388	No	Yes	Yes	Oslo	No.Yes.Yes	C1
P-220	8359018150_R02C01	55-59	Squamous	Stage II	Stage IIB	HPV16	Alpha 9	0	3108.62	0	5	No	Yes	Yes	Oslo	No.Yes.Yes	C1
P-261	8363800046_R01C02	65-69	Squamous	Stage III	Stage IIIB	HPV16	Alpha 9	1	392.195	1	1.07377	No	Yes	Yes	Oslo	No.Yes.Yes	C1
P-270	8363800046_R02C02	30-34	Squamous	Stage II	Stage IIB	HPV16	Alpha 9	0	1852.2	0	5	No	Yes	Yes	Oslo	No.Yes.Yes	C1
P-291	8363800046_R03C02	50-54	Squamous	Stage II	Stage IIB	HPV16	Alpha 9	0	1986.92	0	5	No	Yes	Yes	Oslo	No.Yes.Yes	C1
P-292	8363800046_R04C02	55-59	Squamous	Stage II	Stage IIB	HPV16	Alpha 9	1	802.352	1	2.19672	No	Yes	Yes	Oslo	No.Yes.Yes	C1
P-231	8363800046_R05C01	75-79	Squamous	Stage II	Stage IIB	HPV16	Alpha 9	0	2338.2	0	5	No	Yes	Yes	Oslo	No.Yes.Yes	C1
P-293	8363800046_R05C02	75-79	Squamous	Stage II	Stage IIB	HPV16	Alpha 9	0	1802.3	0	4.93443	No	Yes	Yes	Oslo	No.Yes.Yes	C1
P-247	8363800046_R06C01	55-59	Squamous	Stage II	Stage IIB	HPV16	Alpha 9	0	2283.31	0	5	No	Yes	Yes	Oslo	No.Yes.Yes	C1
P-294	8363800046_R06C02	65-69	Squamous	Stage II	Stage IIB	HPV16	Alpha 9	0	1633.65	0	4.47268	No	Yes	Yes	Oslo	No.Yes.Yes	C1
P-303	8655685078_R05C02	60-64	Squamous	Stage IV	Stage IVA	HPV16	Alpha 9	1	148.695	1	0.407104	No	Yes	Yes	Oslo	No.Yes.Yes	C2
P-318	8655685098_R01C01	50-54	Squamous	Stage II	Stage IIB	HPV16	Alpha 9	0	974	0	2.66667	No	Yes	Yes	Oslo	No.Yes.Yes	C1
P-333	8655685098_R01C02	75-79	Squamous	Stage III	Stage IIIA	HPV16	Alpha 9	0	1500.92	0	4.10929	No	Yes	No	Oslo	No.Yes.No	C1
P-319	8655685098_R02C01	40-44	Squamous	Stage II	Stage IIB	HPV16	Alpha 9	0	1719.47	0	4.70765	No	Yes	Yes	Oslo	No.Yes.Yes	C1
P-340	8655685098_R02C02	45-49	Squamous	Stage II	Stage IIB	HPV16	Alpha 9	0	2200.48	0	5	No	Yes	Yes	Oslo	No.Yes.Yes	C1
P-343	8655685098_R03C02	55-59	Squamous	Stage II	Stage IIB	HPV16	Alpha 9	0	2107.67	0	5	No	Yes	No	Oslo	No.Yes.No	C1
P-325	8655685098_R04C01	45-49	Squamous	Stage IV	Stage IVA	HPV16	Alpha 9	1	214.559	1	0.587432	No	Yes	Yes	Oslo	No.Yes.Yes	C1
P-326	8655685098_R05C01	20-24	Squamous	Stage II	Stage IIB	HPV16	Alpha 9	1	1080.78	1	2.95902	No	Yes	Yes	Oslo	No.Yes.Yes	C2
P-332	8655685098_R06C01	50-54	Squamous	Stage III	Stage IIIB	HPV16	Alpha 9	0	2349.18	0	5	No	Yes	Yes	Oslo	No.Yes.Yes	C1
P-349	8655685098_R06C02	75-79	Squamous	Stage II	Stage IIB	HPV16	Alpha 9	0	1463.99	0	4.0082	No	Yes	No	Oslo	No.Yes.No	C1
P-361	8655685146_R01C02	70-74	Squamous	Stage II	Stage IIB	HPV16	Alpha 9	0	1685.54	0	4.61475	No	Yes	No	Oslo	No.Yes.No	C1
P-363	8655685146_R02C02	60-64	Squamous	Stage II	Stage IIB	HPV16	Alpha 9	0	1250.43	0	3.4235	No	Yes	Yes	Oslo	No.Yes.Yes	C1
P-351	8655685146_R03C01	60-64	Squamous	Stage II	Stage IIB	HPV16	Alpha 9	0	1224.49	0	3.35246	No	Yes	Yes	Oslo	No.Yes.Yes	C1
P-368	8655685146_R03C02	40-44	Squamous	Stage II	Stage IIB	HPV16	Alpha 9	0	1929.04	0	5	No	Yes	Yes	Oslo	No.Yes.Yes	C1
P-352	8655685146_R04C01	40-44	Squamous	Stage II	Stage IIB	HPV16	Alpha 9	0	1906.09	0	5	No	Yes	Yes	Oslo	No.Yes.Yes	C1
P-355	8655685146_R05C01	50-54	Squamous	Stage II	Stage IIB	HPV16	Alpha 9	0	1728.45	0	4.73224	No	Yes	Yes	Oslo	No.Yes.Yes	C1
P-387	8655685180_R01C02	35-39	Squamous	Stage I	Stage IB2	HPV16	Alpha 9	0	2006.88	0	5	No	Yes	Yes	Oslo	No.Yes.Yes	C2
P-389	8655685180_R02C02	55-59	Squamous	Stage II	Stage IIB	HPV16	Alpha 9	0	1873.15	0	5	No	Yes	Yes	Oslo	No.Yes.Yes	C1
P-376	8655685180_R03C01	45-49	Squamous	Stage II	Stage IIB	HPV16	Alpha 9	0	1984.92	0	5	No	Yes	Yes	Oslo	No.Yes.Yes	C1
P-391	8655685180_R04C02	45-49	Squamous	Stage II	Stage IIB	HPV16	Alpha 9	0	2023.84	0	5	No	Yes	Yes	Oslo	No.Yes.Yes	C1
P-337	9431213053_R01C02	55-59	Squamous	Stage II	Stage IIB	HPV16	Alpha 9	0	1453.02	0	3.97814	No	Yes	Yes	Oslo	No.Yes.Yes	C1
P-298	9431213053_R02C01	35-39	Squamous	Stage I	Stage IB2	HPV16	Alpha 9	0	2552.76	0	5	No	Yes	Yes	Oslo	No.Yes.Yes	C1
P-353	9431213053_R02C02	55-59	Squamous	Stage I	Stage IB1	HPV16	Alpha 9	0	951.047	0	2.60383	No	Yes	Yes	Oslo	No.Yes.Yes	C1
P-354	9431213053_R03C02	45-49	Squamous	Stage III	Stage IIIB	HPV16	Alpha 9	1	302.379	1	0.827869	No	Yes	Yes	Oslo	No.Yes.Yes	C1
P-310	9431213053_R04C01	30-34	Squamous	Stage II	Stage IIA	HPV16	Alpha 9	0	2672.51	0	5	No	Yes	Yes	Oslo	No.Yes.Yes	C1
P-335	9431213053_R05C01	40-44	Squamous	Stage II	Stage IIB	HPV16	Alpha 9	0	2016.86	0	5	No	Yes	Yes	Oslo	No.Yes.Yes	C1
P-366	9431213053_R05C02	50-54	Squamous	Stage II	Stage IIB	HPV16	Alpha 9	0	2175.53	0	5	No	Yes	Yes	Oslo	No.Yes.Yes	C2
P-336	9431213053_R06C01	60-64	Squamous	Stage II	Stage IIB	HPV16	Alpha 9	0	1356.22	0	3.71311	No	Yes	Yes	Oslo	No.Yes.Yes	C1
P-243	9431213104_R01C01	60-64	Squamous	Stage III	Stage IIIB	HPV16	Alpha 9	0	3128.58	0	5	No	Yes	Yes	Oslo	No.Yes.Yes	C2
P-266	9431213104_R01C02	55-59	Squamous	Stage III	Stage IIIB	HPV16	Alpha 9	0	2814.22	0	5	No	Yes	Yes	Oslo	No.Yes.Yes	C1
P-254	9431213104_R02C01	80-84	Squamous	Stage II	Stage IIB	HPV16	Alpha 9	0	2931.98	0	5	No	Yes	No	Oslo	No.Yes.No	C1
P-267	9431213104_R02C02	60-64	Squamous	Stage II	Stage IIB	HPV16	Alpha 9	0	1908.08	0	5	No	Yes	Yes	Oslo	No.Yes.Yes	C1
P-269	9431213104_R03C02	25-29	Squamous	Stage II	Stage IIB	HPV16	Alpha 9	0	2786.28	0	5	No	Yes	Yes	Oslo	No.Yes.Yes	C2
P-277	9431213104_R04C02	45-49	Squamous	Stage II	Stage IIB	HPV16	Alpha 9	0	2708.44	0	5	No	Yes	Yes	Oslo	No.Yes.Yes	C1
P-264	9431213104_R06C01	50-54	Squamous	Stage II	Stage IIB	HPV16	Alpha 9	0	1866.17	0	5	No	Yes	Yes	Oslo	No.Yes.Yes	C1
P-008	9431213105_R01C01	30-34	Squamous	Stage II	Stage IIB	HPV16	Alpha 9	1	2689.48	0	5	No	Yes	Yes	Oslo	No.Yes.Yes	C1
P-009	9431213105_R02C01	55-59	Squamous	Stage IV	Stage IVA	HPV16	Alpha 9	1	207.574	1	0.568306	No	Yes	No	Oslo	No.Yes.No	C1
P-207	9431213105_R02C02	75-79	Squamous	Stage I	Stage IB1	HPV16	Alpha 9	1	977.992	1	2.6776	No	Yes	No	Oslo	No.Yes.No	C1
P-097	9431213105_R04C01	35-39	Squamous	Stage II	Stage IIB	HPV16	Alpha 9	1	3481.85	0	5	No	Yes	Yes	Oslo	No.Yes.Yes	C1
P-179	9431213105_R05C01	60-64	Squamous	Stage II	Stage IIB	HPV16	Alpha 9	0	3648.51	0	5	No	Yes	Yes	Oslo	No.Yes.Yes	C1
P-370	9431213125_R01C01	60-64	Squamous	Stage II	Stage IIB	HPV16	Alpha 9	0	2157.57	0	5	No	Yes	Yes	Oslo	No.Yes.Yes	C1
P-406	9431213125_R01C02	60-64	Squamous	Stage II	Stage IIB	HPV16	Alpha 9	0	1661.59	0	4.54918	No	Yes	Yes	Oslo	No.Yes.Yes	C1
P-395	9431213125_R03C01	55-59	Squamous	Stage III	Stage IIIB	HPV16	Alpha 9	0	1907.08	0	5	No	Yes	Yes	Oslo	No.Yes.Yes	C1
P-409	9431213125_R03C02	65-69	Squamous	Stage II	Stage IIB	HPV16	Alpha 9	0	1644.62	0	4.50273	No	Yes	Yes	Oslo	No.Yes.Yes	C1
P-397	9431213125_R04C01	35-39	Squamous	Stage II	Stage IIB	HPV16	Alpha 9	0	1121.7	0	3.07104	No	Yes	Yes	Oslo	No.Yes.Yes	C1
P-399	9431213125_R05C01	60-64	Squamous	Stage II	Stage IIB	HPV16	Alpha 9	0	1922.05	0	5	No	Yes	Yes	Oslo	No.Yes.Yes	C1
P-412	9431213125_R06C02	60-64	Squamous	Stage II	Stage IIB	HPV16	Alpha 9	0	1639.63	0	4.48907	No	Yes	Yes	Oslo	No.Yes.Yes	C1
P-506	9431213148_R01C01	60-64	Squamous	Stage II	Stage IIB	HPV16	Alpha 9	0	1081.78	0	2.96175	No	Yes	Yes	Oslo	No.Yes.Yes	C1
P-513	9431213148_R01C02	55-59	Squamous	Stage II	Stage IIB	HPV16	Alpha 9	0	1080.78	0	2.95902	No	Yes	Yes	Oslo	No.Yes.Yes	C1
P-509	9431213148_R04C01	30-34	Squamous	Stage II	Stage IIB	HPV16	Alpha 9	0	1164.61	0	3.18852	No	Yes	Yes	Oslo	No.Yes.Yes	C2
P-519	9431213148_R04C02	65-69	Squamous	Stage I	Stage IB2	HPV16	Alpha 9	0	1011.92	0	2.77049	No	Yes	No	Oslo	No.Yes.No	C1
P-512	9431213148_R06C01	70-74	Squamous	Stage II	Stage IIB	HPV16	Alpha 9	0	924.102	0	2.53005	No	Yes	No	Oslo	No.Yes.No	C1
P-524	9431213148_R06C02	45-49	Squamous	Stage I	Stage IB1	HPV16	Alpha 9	0	794.369	0	2.17486	No	Yes	Yes	Oslo	No.Yes.Yes	C1
P-525	9431213193_R01C01	35-39	Squamous	Stage II	Stage IIB	HPV16	Alpha 9	0	980.986	0	2.68579	No	Yes	Yes	Oslo	No.Yes.Yes	C1
P-527	9431213193_R03C01	70-74	Squamous	Stage III	Stage IIIB	HPV16	Alpha 9	1	254.477	1	0.696721	No	Yes	No	Oslo	No.Yes.No	C1
P-531	9431213193_R05C01	50-54	Squamous	Stage II	Stage IIB	HPV16	Alpha 9	0	879.195	0	2.4071	No	Yes	Yes	Oslo	No.Yes.Yes	C2
P-532	9431213193_R06C01	80-84	Squamous	Stage II	Stage IIB	HPV16	Alpha 9	0	812.332	0	2.22404	No	Yes	No	Oslo	No.Yes.No	C1
P-474	9445229150_R01C02	35-39	Squamous	Stage II	Stage IIB	HPV16	Alpha 9	0	1343.24	0	3.6776	No	Yes	Yes	Oslo	No.Yes.Yes	C1
P-466	9445229150_R02C01	50-54	Squamous	Stage II	Stage IIB	HPV16	Alpha 9	0	1171.59	0	3.20765	No	Yes	Yes	Oslo	No.Yes.Yes	C1
P-475	9445229150_R02C02	50-54	Squamous	Stage II	Stage IIB	HPV16	Alpha 9	0	1295.34	0	3.54645	No	Yes	Yes	Oslo	No.Yes.Yes	C1
P-478	9445229150_R03C02	70-74	Squamous	Stage II	Stage IIB	HPV16	Alpha 9	0	1351.23	0	3.69945	No	Yes	Yes	Oslo	No.Yes.Yes	C1
P-468	9445229150_R04C01	30-34	Squamous	Stage II	Stage IIB	HPV16	Alpha 9	0	1302.33	0	3.56557	No	Yes	Yes	Oslo	No.Yes.Yes	C1
P-479	9445229150_R04C02	65-69	Squamous	Stage II	Stage IIB	HPV16	Alpha 9	1	830.295	1	2.27322	No	Yes	Yes	Oslo	No.Yes.Yes	C1
P-469	9445229150_R05C01	55-59	Squamous	Stage II	Stage IIB	HPV16	Alpha 9	0	1148.64	0	3.14481	No	Yes	Yes	Oslo	No.Yes.Yes	C1
P-471	9445229150_R06C01	45-49	Squamous	Stage II	Stage IIB	HPV16	Alpha 9	0	1454.01	0	3.98087	No	Yes	Yes	Oslo	No.Yes.Yes	C1
P-483	9445230053_R01C01	80-84	Squamous	Stage II	Stage IIB	HPV16	Alpha 9	0	1304.32	0	3.57104	No	Yes	No	Oslo	No.Yes.No	C1
P-493	9445230053_R01C02	60-64	Squamous	Stage II	Stage IIA	HPV16	Alpha 9	0	1146.65	0	3.13934	No	Yes	Yes	Oslo	No.Yes.Yes	C1
P-484	9445230053_R02C01	65-69	Squamous	Stage III	Stage IIIB	HPV16	Alpha 9	0	1146.65	0	3.13934	No	Yes	Yes	Oslo	No.Yes.Yes	C1
P-496	9445230053_R02C02	35-39	Squamous	Stage I	Stage IB2	HPV16	Alpha 9	0	1123.69	0	3.0765	No	Yes	Yes	Oslo	No.Yes.Yes	C1
P-500	9445230053_R03C02	60-64	Squamous	Stage II	Stage IIB	HPV16	Alpha 9	0	1213.51	0	3.3224	No	Yes	Yes	Oslo	No.Yes.Yes	C1
P-488	9445230053_R05C01	50-54	Squamous	Stage II	Stage IIB	HPV16	Alpha 9	1	721.518	1	1.97541	No	Yes	Yes	Oslo	No.Yes.Yes	C1
P-504	9445230053_R05C02	40-44	Squamous	Stage II	Stage IIB	HPV16	Alpha 9	0	1204.53	0	3.29781	No	Yes	Yes	Oslo	No.Yes.Yes	C1
P-434	9445230064_R01C01	70-74	Squamous	Stage II	Stage IIB	HPV16	Alpha 9	1	331.32	1	0.907104	No	Yes	No	Oslo	No.Yes.No	C1
P-454	9445230064_R01C02	30-34	Squamous	Stage III	Stage IIIB	HPV16	Alpha 9	1	477.02	1	1.30601	No	Yes	Yes	Oslo	No.Yes.Yes	C1
P-438	9445230064_R02C01	20-24	Squamous	Stage II	Stage IIB	HPV16	Alpha 9	0	1199.54	0	3.28415	No	Yes	Yes	Oslo	No.Yes.Yes	C2
P-455	9445230064_R02C02	60-64	Squamous	Stage IV	Stage IVA	HPV16	Alpha 9	1	844.266	1	2.31148	No	Yes	No	Oslo	No.Yes.No	C1
P-442	9445230064_R03C01	50-54	Squamous	Stage IV	Stage IVA	HPV16	Alpha 9	1	307.369	1	0.84153	No	Yes	No	Oslo	No.Yes.No	C1
P-443	9445230064_R04C01	25-29	Squamous	Stage II	Stage IIB	HPV16	Alpha 9	0	1344.24	0	3.68033	No	Yes	Yes	Oslo	No.Yes.Yes	C1
P-457	9445230064_R04C02	60-64	Squamous	Stage III	Stage IIIA	HPV16	Alpha 9	0	1262.41	0	3.45628	No	Yes	Yes	Oslo	No.Yes.Yes	C1
P-445	9445230064_R05C01	55-59	Squamous	Stage II	Stage IIB	HPV16	Alpha 9	1	834.287	1	2.28415	No	Yes	Yes	Oslo	No.Yes.Yes	C1
P-462	9445230064_R06C02	50-54	Squamous	Stage II	Stage IIB	HPV16	Alpha 9	0	1246.44	0	3.41257	No	Yes	Yes	Oslo	No.Yes.Yes	C1
P-413	9445230076_R01C01	40-44	Squamous	Stage II	Stage IIB	HPV16	Alpha 9	0	1639.63	0	4.48907	No	Yes	Yes	Oslo	No.Yes.Yes	C1
P-422	9445230076_R01C02	50-54	Squamous	Stage II	Stage IIB	HPV16	Alpha 9	0	1355.22	0	3.71038	No	Yes	Yes	Oslo	No.Yes.Yes	C1
P-426	9445230076_R03C02	30-34	Squamous	Stage I	Stage IB2	HPV16	Alpha 9	0	1338.25	0	3.66393	No	Yes	Yes	Oslo	No.Yes.Yes	C1
P-418	9445230076_R04C01	55-59	Squamous	Stage II	Stage IIB	HPV16	Alpha 9	0	1549.82	0	4.24317	No	Yes	Yes	Oslo	No.Yes.Yes	C1
P-433	9445230076_R06C02	35-39	Squamous	Stage II	Stage IIB	HPV16	Alpha 9	0	1213.51	0	3.3224	No	Yes	Yes	Oslo	No.Yes.Yes	C1

## Sheet: Supplementary Figure 5c
Source Data for Supplementary Figure 5c
Patient ID	Patient Methylation Identifier	Age Range	Histological Diagnosis	Stage	Stage Breakdown	HPV Type	HPV Clade	Vital Status	Days to Last Follow Up	5 Year Vital Status	5 Year survival	Surgery	Radiotherapy	Chemotherapy	Centre	Treatment	Cluster
P-005	7471147038_R02C01	55-59	Squamous	Stage III	Stage IIIB	HPV16	Alpha 9	1	816.324	1	2.23497	No	Yes	No	Oslo	No.Yes.No	C2
P-014	7471147038_R03C01	60-64	Squamous	Stage III	Stage IIIB	HPV16	Alpha 9	1	182.625	1	0.5	No	Yes	No	Oslo	No.Yes.No	C1
P-063	7471147039_R01C01	70-74	Squamous	Stage III	Stage IIIB	HPV16	Alpha 9	1	119.754	1	0.327869	No	Yes	No	Oslo	No.Yes.No	C2
P-078	7471147039_R06C01	30-34	Squamous	Stage IV	Stage IVA	HPV16	Alpha 9	1	708.545	1	1.93989	No	Yes	No	Oslo	No.Yes.No	C2
P-101	7471147048_R02C01	75-79	Squamous	Stage II	Stage IIB	HPV16	Alpha 9	0	804.348	0	2.20219	No	Yes	No	Oslo	No.Yes.No	C1
P-115	7471147048_R03C01	80-84	Squamous	Stage III	Stage IIIB	HPV16	Alpha 9	1	105.783	1	0.289617	No	Yes	No	Oslo	No.Yes.No	C1
P-120	7471147048_R04C01	75-79	Squamous	Stage II	Stage IIB	HPV16	Alpha 9	0	2674.51	0	5	No	Yes	No	Oslo	No.Yes.No	C1
P-130	7471147048_R04C02	60-64	Squamous	Stage III	Stage IIIB	HPV16	Alpha 9	1	669.625	1	1.83333	No	Yes	No	Oslo	No.Yes.No	C1
P-133	7471147048_R05C02	55-59	Squamous	Stage III	Stage IIIB	HPV16	Alpha 9	1	2130.62	0	5	No	Yes	No	Oslo	No.Yes.No	C1
P-151	7507875135_R01C02	30-34	Squamous	Stage III	Stage IIIB	HPV16	Alpha 9	0	2656.55	0	5	No	Yes	No	Oslo	No.Yes.No	C1
P-172	7507875135_R05C02	80-84	Squamous	Stage II	Stage IIB	HPV16	Alpha 9	1	440.096	1	1.20492	No	Yes	No	Oslo	No.Yes.No	C1
P-236	7959804028_R02C01	50-54	Squamous	Stage IV	Stage IVA	HPV16	Alpha 9	1	93.8074	1	0.256831	No	Yes	No	Oslo	No.Yes.No	C2
P-274	7959804069_R01C01	60-64	Squamous	Stage III	Stage IIIB	HPV16	Alpha 9	1	1484.95	1	4.06557	No	Yes	No	Oslo	No.Yes.No	C1
P-283	7959804069_R01C02	70-74	Squamous	Stage IV	Stage IVA	HPV16	Alpha 9	1	149.693	1	0.409836	No	Yes	No	Oslo	No.Yes.No	C1
P-284	7959804069_R02C02	55-59	Squamous	Stage III	Stage IIIB	HPV16	Alpha 9	1	237.512	1	0.650273	No	Yes	No	Oslo	No.Yes.No	C1
P-288	7959804069_R04C02	70-74	Squamous	Stage II	Stage IIB	HPV16	Alpha 9	0	1455.01	0	3.98361	No	Yes	No	Oslo	No.Yes.No	C1
P-289	7959804069_R05C02	80-84	Squamous	Stage II	Stage IIB	HPV16	Alpha 9	1	662.639	1	1.81421	No	Yes	No	Oslo	No.Yes.No	C1
P-281	7959804069_R06C01	70-74	Squamous	Stage II	Stage IIB	HPV16	Alpha 9	0	2237.41	0	5	No	Yes	No	Oslo	No.Yes.No	C1
P-290	7959804069_R06C02	75-79	Squamous	Stage II	Stage IIA	HPV16	Alpha 9	0	2307.26	0	5	No	Yes	No	Oslo	No.Yes.No	C1
P-136	8359018148_R01C02	70-74	Squamous	Stage III	Stage IIIB	HPV16	Alpha 9	0	3149.53	0	5	No	Yes	No	Oslo	No.Yes.No	C1
P-004	8359018148_R03C01	75-79	Squamous	Stage III	Stage IIIB	HPV16	Alpha 9	0	452.072	0	1.2377	No	Yes	No	Oslo	No.Yes.No	C1
P-333	8655685098_R01C02	75-79	Squamous	Stage III	Stage IIIA	HPV16	Alpha 9	0	1500.92	0	4.10929	No	Yes	No	Oslo	No.Yes.No	C1
P-343	8655685098_R03C02	55-59	Squamous	Stage II	Stage IIB	HPV16	Alpha 9	0	2107.67	0	5	No	Yes	No	Oslo	No.Yes.No	C1
P-349	8655685098_R06C02	75-79	Squamous	Stage II	Stage IIB	HPV16	Alpha 9	0	1463.99	0	4.0082	No	Yes	No	Oslo	No.Yes.No	C1
P-361	8655685146_R01C02	70-74	Squamous	Stage II	Stage IIB	HPV16	Alpha 9	0	1685.54	0	4.61475	No	Yes	No	Oslo	No.Yes.No	C1
P-254	9431213104_R02C01	80-84	Squamous	Stage II	Stage IIB	HPV16	Alpha 9	0	2931.98	0	5	No	Yes	No	Oslo	No.Yes.No	C1
P-009	9431213105_R02C01	55-59	Squamous	Stage IV	Stage IVA	HPV16	Alpha 9	1	207.574	1	0.568306	No	Yes	No	Oslo	No.Yes.No	C1
P-207	9431213105_R02C02	75-79	Squamous	Stage I	Stage IB1	HPV16	Alpha 9	1	977.992	1	2.6776	No	Yes	No	Oslo	No.Yes.No	C1
P-519	9431213148_R04C02	65-69	Squamous	Stage I	Stage IB2	HPV16	Alpha 9	0	1011.92	0	2.77049	No	Yes	No	Oslo	No.Yes.No	C1
P-512	9431213148_R06C01	70-74	Squamous	Stage II	Stage IIB	HPV16	Alpha 9	0	924.102	0	2.53005	No	Yes	No	Oslo	No.Yes.No	C1
P-527	9431213193_R03C01	70-74	Squamous	Stage III	Stage IIIB	HPV16	Alpha 9	1	254.477	1	0.696721	No	Yes	No	Oslo	No.Yes.No	C1
P-532	9431213193_R06C01	80-84	Squamous	Stage II	Stage IIB	HPV16	Alpha 9	0	812.332	0	2.22404	No	Yes	No	Oslo	No.Yes.No	C1
P-483	9445230053_R01C01	80-84	Squamous	Stage II	Stage IIB	HPV16	Alpha 9	0	1304.32	0	3.57104	No	Yes	No	Oslo	No.Yes.No	C1
P-434	9445230064_R01C01	70-74	Squamous	Stage II	Stage IIB	HPV16	Alpha 9	1	331.32	1	0.907104	No	Yes	No	Oslo	No.Yes.No	C1
P-455	9445230064_R02C02	60-64	Squamous	Stage IV	Stage IVA	HPV16	Alpha 9	1	844.266	1	2.31148	No	Yes	No	Oslo	No.Yes.No	C1
P-442	9445230064_R03C01	50-54	Squamous	Stage IV	Stage IVA	HPV16	Alpha 9	1	307.369	1	0.84153	No	Yes	No	Oslo	No.Yes.No	C1
401	200362700017_R06C01	35-39	Squamous	Stage I	Stage IA2	HPV16	Alpha 9	0	3157.25	0	5	Yes	Yes	No	Innsbruck	Yes.Yes.No	C1
500	200362700133_R02C02	25-29	Squamous	Stage I	Stage IB	HPV16	Alpha 9	1	5847.3	0	5	Yes	Yes	No	Innsbruck	Yes.Yes.No	C1
563	200325530010_R02C01	50-54	Squamous	Stage I	Stage IB	HPV16	Alpha 9	1	770.15	1	2.10856	Yes	Yes	No	Innsbruck	Yes.Yes.No	C1
570	200325530010_R04C02	35-39	Squamous	Stage I	Stage IB	HPV16	Alpha 9	1	423.4	1	1.15921	Yes	Yes	No	Innsbruck	Yes.Yes.No	C1
1215	200325530010_R03C01	30-34	Squamous	Stage II	Stage IIB	HPV16	Alpha 9	1	1850.55	0	5	Yes	Yes	No	Innsbruck	Yes.Yes.No	C1
1342	200362700017_R01C01	70-74	Squamous	Stage III	Stage IIIA	HPV16	Alpha 9	1	1182.6	1	3.23778	Yes	Yes	No	Innsbruck	Yes.Yes.No	C1
3016	200325530012_R03C02	35-39	Squamous	Stage I	Stage IB2	HPV16	Alpha 9	1	3883.6	0	5	Yes	Yes	No	Innsbruck	Yes.Yes.No	C1
SRR1017676	3999215063_R05C02	30-34	Squamous	Stage I	Stage IB1	HPV16	Alpha 9	0	4623.33	0	5	Yes	Yes	No	Bergen	Yes.Yes.No	C1
SRR1017738	3999215068_R03C02	45-49	Squamous	Stage I	Stage IB1	HPV16	Alpha 9	0	2098.75	0	5	Yes	Yes	No	Bergen	Yes.Yes.No	C1
SRR1017811	3999215075_R01C01	50-54	Squamous	Stage I	Stage IB1	HPV16	Alpha 9	0	4106.25	0	5	Yes	Yes	No	Bergen	Yes.Yes.No	C1
SRR1017873	3999215075_R02C01	55-59	Squamous	Stage I	Stage IB1	HPV16	Alpha 9	1	669.167	1	1.83208	Yes	Yes	No	Bergen	Yes.Yes.No	C1
SRR1017675	3999215075_R06C02	35-39	Squamous	Stage I	Stage IB1	HPV16	Alpha 9	0	3254.58	0	5	Yes	Yes	No	Bergen	Yes.Yes.No	C1
SRR1017665	3999215088_R05C01	55-59	Squamous	Stage I	Stage IB1	HPV16	Alpha 9	0	1672.92	0	4.5802	Yes	Yes	No	Bergen	Yes.Yes.No	C1
SRR1017690	3999215098_R03C01	30-34	Squamous	Stage I	Stage IB2	HPV16	Alpha 9	1	1034.17	1	2.83139	Yes	Yes	No	Bergen	Yes.Yes.No	C2
SRR1017728	3999215100_R02C01	30-34	Squamous	Stage I	Stage IB	HPV16	Alpha 9	0	2950.42	0	5	Yes	Yes	No	Bergen	Yes.Yes.No	C1
SRR1017829	3999215106_R03C01	35-39	Squamous	Stage I	Stage IB1	HPV16	Alpha 9	0	3650	0	5	Yes	Yes	No	Bergen	Yes.Yes.No	C1
SRR1017704	3999215106_R05C01	35-39	Squamous	Stage I	Stage IB2	HPV16	Alpha 9	1	1186.25	1	3.24778	Yes	Yes	No	Bergen	Yes.Yes.No	C1
SRR1017722	3999215133_R05C02	40-44	Squamous	Stage I	Stage IB1	HPV16	Alpha 9	0	4227.92	0	5	Yes	Yes	No	Bergen	Yes.Yes.No	C1
P-149	7507875135_R06C01	70-74	Squamous	Stage IV	Stage IVA	HPV18	Alpha 7	0	1024.9	0	2.80601	No	Yes	No	Oslo	No.Yes.No	C1
P-510	9431213148_R05C01	55-59	Squamous	Stage III	Stage IIIB	HPV18	Alpha 7	0	978.99	0	2.68033	No	Yes	No	Oslo	No.Yes.No	C1
55	200325530010_R01C01	25-29	Squamous	Stage II	Stage IIB	HPV18	Alpha 7	0	3723	0	5	Yes	Yes	No	Innsbruck	Yes.Yes.No	C1
337	200325530012_R05C02	35-39	Squamous	Stage I	Stage IB	HPV18	Alpha 7	0	8453.4	0	5	Yes	Yes	No	Innsbruck	Yes.Yes.No	C1
792	200362700017_R01C02	50-54	Squamous	Stage I	Stage IB	HPV18	Alpha 7	0	5540.7	0	5	Yes	Yes	No	Innsbruck	Yes.Yes.No	C1
4489	200362700063_R02C02	90+	Squamous	Stage III	Stage IIIB	HPV18	Alpha 7	1	156.95	1	0.429706	Yes	Yes	No	Innsbruck	Yes.Yes.No	C1
P-536	9431213193_R03C02	40-44	Squamous	Stage III	Stage IIIB	HPV45	Alpha 7	0	756.447	0	2.07104	No	Yes	No	Oslo	No.Yes.No	C2
P-018	7471147038_R04C01	60-64	Squamous	Stage III	Stage IIIB	Other	Other	1	97.7992	1	0.26776	No	Yes	No	Oslo	No.Yes.No	C2
P-195	7927554019_R04C02	80-84	Squamous	Stage II	Stage IIB	Other	Other	0	112.768	0	0.308743	No	Yes	No	Oslo	No.Yes.No	C2
P-257	7959804028_R03C02	70-74	Squamous	Stage II	Stage IIB	Other	Other	0	1872.16	0	5	No	Yes	No	Oslo	No.Yes.No	C1
P-003	8359018124_R02C01	70-74	Squamous	Stage III	Stage IIIB	Other	Other	1	1008.93	1	2.7623	No	Yes	No	Oslo	No.Yes.No	C1
P-386	9431213125_R02C01	45-49	Squamous	Stage III	Stage IIIB	Other	Alpha 9	1	292.4	1	0.800546	No	Yes	No	Oslo	No.Yes.No	C1
P-410	9431213125_R04C02	65-69	Squamous	Stage II	Stage IIB	Other	Other	1	231.525	1	0.63388	No	Yes	No	Oslo	No.Yes.No	C2
P-467	9445229150_R03C01	80-84	Squamous	Stage II	Stage IIB	Other	Alpha 9	0	1152.63	0	3.15574	No	Yes	No	Oslo	No.Yes.No	C1
P-427	9445230076_R04C02	55-59	Squamous	Stage II	Stage IIB	Other	Alpha 9	0	1542.83	0	4.22404	No	Yes	No	Oslo	No.Yes.No	C1
524	200362700063_R03C01	70-74	Squamous	Stage IV	Stage IVA	Other	Other	1	452.6	1	1.23915	Yes	Yes	No	Innsbruck	Yes.Yes.No	C1
617	200325530012_R06C02	50-54	Squamous	Stage I	Stage IB	Other	Other	0	8154.1	0	5	Yes	Yes	No	Innsbruck	Yes.Yes.No	C2
954	200362700063_R04C01	50-54	Squamous	Stage I	Stage IB	Other	Alpha 9	0	3409.1	0	5	Yes	Yes	No	Innsbruck	Yes.Yes.No	C1
1445	200362700133_R04C02	60-64	Squamous	Stage I	Stage IB	Other	Alpha 9	0	7300	0	5	Yes	Yes	No	Innsbruck	Yes.Yes.No	C1
2007	200325530010_R05C01	35-39	Squamous	Stage II	Stage IIB	Other	Other	1	649.7	1	1.77878	Yes	Yes	No	Innsbruck	Yes.Yes.No	C1
2737	200325530010_R06C01	20-24	Squamous	Stage I	Stage IB1	Other	Alpha 7	0	21.9	0	0.0599589	Yes	Yes	No	Innsbruck	Yes.Yes.No	C2
SRR1017710	3999215063_R03C01	40-44	Squamous	Stage I	Stage IB2	Other	Alpha 9	0	4197.5	0	5	Yes	Yes	No	Bergen	Yes.Yes.No	C1
SRR1017716	3999215100_R01C01	50-54	Squamous	Stage I	Stage IB2	Other	Alpha 9	0	3832.5	0	5	Yes	Yes	No	Bergen	Yes.Yes.No	C1
SRR1017756	3999215133_R06C01	45-49	Squamous	Stage I	Stage IB1	Other	Alpha 9	0	2767.92	0	5	Yes	Yes	No	Bergen	Yes.Yes.No	C1

[truncated: 10 more sheets: Supplementary Figure 8 a,b,c, Supplementary Figure 9a, Supplementary Figure 9b, Supplementary Figure 9c, Supplementary Figure 9d, Supplementary Figure 9e, Supplementary Figure 9f, Suplementary Figure 11 a,b,c, Supplementary Figure 11d, Supplementary Figure 12]
